# Supplementary material for: Characterization of microRNA and Metabolite Profiles of Seminal Extracellular Vesicles in Boars
Source: Animals (Basel). 2025 Jun 1;15(11):1631. doi: 10.3390/ani15111631 (PMC12153518; doi:10.3390/ani15111631)
Supplement: Supplementary file 1 [file animals-15-01631-s001.zip]

Archive with 1 entries (1 files):
- animals-3662895-supplementary.xlsx
