# Supplementary material for: Characterization of microRNA and Metabolite Profiles of Seminal Extracellular Vesicles in Boars
Source: Animals (Basel). 2025 Jun 1;15(11):1631. doi: 10.3390/ani15111631 (PMC12153518; doi:10.3390/ani15111631)
Supplement: Supplementary file 1 [file animals-15-01631-s001.zip › animals-3662895-supplementary.xlsx]

## Sheet: Table S1
Table S1 List of differentially expressed miRNAs between Y-EVs and O-EVs group.
miRNA	sequences	log2FC	pvalue	regulated
ssc-miR-7144-5p	ACUUUCCCGGGAUUUGGAGCGC	2.13877	0.0194545	Up
ssc-miR-1306-3p	ACGUUGGCUCUGGUGGUGAUG	2.06141	0.0137623	Up
ssc-miR-874	CUGCCCUGGCCCGAGGGACCGAC	1.95908	0.00724439	Up
ssc-miR-10384	CCCUGCGUGGCUUCUCUGUGCA	1.95219	0.0318595	Up
ssc-miR-92b-5p	AGGGACGGGACGCGGUGCAGUGUU	1.73403	0.0308552	Up
ssc-miR-193a-5p	UGGGUCUUUGCGGGCGAGAUGA	1.71675	0.0205959	Up
ssc-miR-769-5p	UGAGACCUCUGGGUUCUGAGC	1.69249	0.0174752	Up
ssc-miR-4334-3p	UCCCUGUCCUCCAGGAGCUC	1.67355	0.00823664	Up
ssc-miR-1249	ACGCCCUUCCCCCCCUUCUUCA	1.63246	0.0281998	Up
ssc-miR-339	UCCCUGUCCUCCAGGAGCUCA	1.59567	0.0138207	Up
ssc-miR-7142-3p	UUUGUUGGCUCCUCUGAAGUGA	1.41273	0.0486576	Up
ssc-miR-339-5p	UCCCUGUCCUCCAGGAGCUCAC	1.4101	0.0204337	Up
ssc-miR-423-3p	AGCUCGGUCUGAGGCCCCUCAGU	1.38498	0.0250131	Up
ssc-miR-210	CUGUGCGUGUGACAGCGGCUGA	1.32231	0.0153494	Up
ssc-miR-345-3p	CCCUGAACUAGGGGUCUGGAG	1.26516	0.036726	Up
ssc-miR-29c	UAGCACCAUUUGAAAUCGGUUA	1.21071	0.0190593	Up
ssc-miR-99a-3p	CAAGCUCGCUUCUAUGGGUCU	1.08607	0.0411706	Up
ssc-miR-125a	UCCCUGAGACCCUUUAACCUGUG	1.08411	0.0379923	Up
ssc-miR-183	UAUGGCACUGGUAGAAUUCACUG	-1.3121	0.0344691	Down
ssc-miR-126-5p	CAUUAUUACUUUUGGUACGCG	-1.31901	0.0381103	Down
ssc-miR-16	UAGCAGCACGUAAAUAUUGGCG	-1.389	0.0358157	Down
ssc-miR-146b	UGAGAACUGAAUUCCAUAGGC	-1.40333	0.0423126	Down
ssc-miR-450c-5p	UUUUGCGAUGUGUUCCUAAUAC	-1.53985	0.0209695	Down
ssc-miR-126-3p	UCGUACCGUGAGUAAUAAUGCG	-1.54701	0.024326	Down
ssc-miR-195	UAGCAGCACAGAAAUAUUGGC	-1.5746	0.0236593	Down
ssc-miR-196a	UAGGUAGUUUCAUGUUGUUGGG	-1.62232	0.0426948	Down
ssc-miR-1839-5p	AAGGUAGAUAGAACAGGUCUUG	-1.6326	0.0264965	Down
ssc-let-7f-5p	UGAGGUAGUAGAUUGUAUAGUU	-1.65927	0.0438088	Down
ssc-miR-542-3p	UGUGACAGAUUGAUAACUGAAA	-2.18035	0.0130974	Down
ssc-miR-146a-5p	UGAGAACUGAAUUCCAUGGGUU	-2.31507	0.0162647	Down
ssc-miR-424-5p	CAGCAGCAAUUCAUGUUUUGAA	-2.33757	0.01036	Down
ssc-miR-129a-3p	AAGCCCUUACCCCAAAAAGCAU	-2.36323	0.0243969	Down
ssc-miR-155-5p	UUAAUGCUAAUUGUGAUAGGGG	-2.41204	0.00539501	Down
ssc-miR-129a-5p	CUUUUUGCGGUCUGGGCUUGC	-2.45598	0.0360172	Down
ssc-miR-129b	CUUUUUGCGGUCUGGGCUUGC	-2.46102	0.0357208	Down
ssc-miR-106a	AAAAGUGCUUACAGUGCAGGUAGC	-2.51207	0.0124433	Down
ssc-miR-153	UUGCAUAGUCACAAAAGUGA	-2.82525	0.0294949	Down
ssc-miR-130a	CAGUGCAAUGUUAAAAGGGCAU	-2.87934	0.04849	Down
ssc-miR-133a-3p	UUGGUCCCCUUCAACCAGCUG	-2.97191	0.0195342	Down
ssc-miR-411	AUGUAACACGGUCCACUAAC	-3.11315	0.0223639	Down
ssc-miR-369	AAUAAUACAUGGUUGAUCUUU	-5.90165	0.000125807	Down

## Sheet: Table S2
Table S2 Metabolites detected in negative ion mode
Index	Compounds	Formula	Molecular weight (Da)	RT (min)	CAS	PubChem	HMDB	O-EVs-1	O-EVs-2	O-EVs-3	Y-EVs-1	Y-EVs-2	Y-EVs-3
MW0114028	Cadabicine	C25H29N3O4	435.216	5.3012	99964-83-7	6442583	HMDB0033451	4025.42	672.12	4774.55	5747.36	3867.86	42655.9
MW0105657	Arginyl-glycyl-aspartic acid	C12H22N6O6	346.16	4.3116	99896-85-2 | 119865-10-0 | 124123-27-9	104802	-	452.45	929.16	479.2	735.05	2433.05	3115.28
MW0055417	Nudicauline	C38H50N2O11	710.341	4.2493	99815-83-5	441750	-	1905.13	12937.4	7192.57	2587.59	8372.57	3028.91
MW0007415	Isofenphos-methyl	C14H22NO4PS	331.101	2.7504	99675-03-3 | 83542-84-1	127394	-	228738	21027.9	7284.57	89328.6	11884.7	950186
MW0121226	3-(Pyridyl-2-methyl)-5-bromodioxindole	C14H11BrN2O2	318	0.7307	99304-31-1	57491	-	12131.8	4453.76	6974.04	16270.6	1832.54	25352.2
MW0103076	Valproic acid	C8H16O2	144.115	6.4374	99-66-1	3121	HMDB0001877	69416.3	69263.6	69871.9	63818.4	61775	68974.7
FDATN00717	Acetylleucine	C8H15NO3	173.105	3.4411	99-15-0	1995	-	3193.17	1101.9	2254.81	6399.47	1655.32	1456.18
MW0016134	Betamethasone acetate	C24H31FO6	434.211	5.1916	987-24-6	443967	-	2745.18	1330.49	3483.64	3061.07	634.49	30042.4
MW0062089	Pivaloylcarnitine	C12H23NO4	245.163	2.6498	98299-38-8	126894	HMDB0041993	10551.7	4882.55	10420.1	5295.61	6993.85	8189.7
MW0054387	Lipoxin B4	C20H32O5	352.225	6.6465	98049-69-5	5280915	HMDB0005082	386.88	607.5	593.22	426.53	628.45	1076.67
MW0009108	Nitrobenzene	C6H5NO2	123.032	3.2022	98-95-3	7416	HMDB0041950	2872.12	344.97	6323.06	11734.3	5999.76	43835.4
MW0169549	Niacinamide	C6H6N2O	122.048	1.1686	98-92-0	936	HMDB0001406	4362.85	7513.03	10917.5	4390.9	8541.57	4282.92
MW0107948	Pyroglutamic acid	C5H7NO3	129.043	1.3264	98-79-3	7405	HMDB0000267	1673.71	3694.24	4352.61	3181.09	5618.24	2486.22
MW0005090	4-Hydroxybenzenesulfonic acid	C6H6O4S	173.999	4.0209	98-67-9	4765	-	797.42	4458.76	4258.78	3881.29	3111.19	5382.33
MEDN0068	S-(5-Adenosy)-L-Homocysteine	C14H20N6O5S	384.122	1.2888	979-92-0	439155	HMDB0000939	52644.1	12424.1	23296.7	42300	13884.8	107161
MW0126890	Troglitazone	C24H27NO5S	441.161	4.4289	97322-87-7	5591	-	4160.15	4557.24	5098.94	5444.19	2684.7	15890.4
MEDN1426	9(S),12(S),13(S)-TriHOME	C18H34O5	330.241	5.4759	97134-11-7	9858729	HMDB0004708	18964.1	33363.8	18821.4	15914	11797.7	18873.1
MEDN0701	Itaconic acid	C5H6O4	130.027	1.2266	97-65-4	811	HMDB0002092	6995.74	11239.7	24750.3	10627.7	26547.8	26237.3
MW0156544	Sarothralin	C31H34O8	534.225	6.4198	96624-40-7	354448	-	4763.63	7252.14	11278.2	8975.97	21314.1	605.35
MW0142552	2-Oxosuberate	C8H12O5	188.069	6.2106	96406-05-2	146903	-	1328.98	1860.8	1712.32	1369.08	1233.67	1343.55
MW0139641	Sanguiin H11	C41H28O27	952.082	3.1254	96292-46-5	85368941	HMDB0039260	860.51	2412.92	2473.31	7332.91	4416.75	4184.93
MW0149112	Extracellular Death Factor	C27H36N10O10	660.262	3.0488	960129-66-2	25006558	-	2667.32	1629.8	6674.63	1554.31	5186.65	847.42
MEDN0747	2,4-Di-tert-butylphenol	C14H22O	206.167	7.5495	96-76-4	7311	HMDB0013816	23529	27077.7	26980.7	21409	30894.1	28504.2
MW0114275	Dihydroxyacetone	C3H6O3	90.0317	0.866	96-26-4	670	HMDB0001882	2502.12	1918.07	2292.99	2901.44	2161.27	2322.93
MW0012026	1-Palmitoyl-2-pyrenedecanoylphosphatidylcholine	C50H76NO8P	849.531	3.2295	95864-17-8	196328	-	5264.65	19295	25250.3	5444.23	16588.9	11270.7
MW0049009	Corchorifatty acid F	C18H32O5	328.225	6.1393	95341-44-9	44559173	HMDB0035919	10492.5	28585.3	51630.9	15962.1	101478	1123.03
MW0103351	2'-Deoxyuridine	C9H12N2O5	228.075	1.3994	951-78-0	13712	HMDB0000012	2470.98	2326.93	2482.86	3175.81	746.01	7191.62
MW0118233	Pterin-6-carboxylic acid	C7H5N5O3	207.039	3.0488	948-60-7 | 1501-50-4	135403803	HMDB0033136	7806.85	665.88	6000.36	5160.8	7307.71	24500.5
MW0006588	Cinosulfuron	C15H19N5O7S	413.101	2.748	94593-91-6	92420	-	14411.2	754.61	8478.58	5506.51	3617.8	21648.6
MW0006458	Butylparaben	C11H14O3	194.094	6.183	94-26-8	7184	HMDB0032575	13051.8	10650	15980.1	17722.6	10995.7	8817.36
MW0117658	3-(1-Benzothiophen-2-yl)-4-bromo-2-hydroxy-2H-furan-5-one	C12H7BrO3S	311.928	1.2918	938069-71-7	16220835	-	31841.2	50560.5	24910.2	52068.2	18747.9	46211.7
MW0001265	1,2,3,5-Tetrachloro-4-methoxybenzene	C7H4Cl4O	245.899	9.3435	938-22-7	13647	HMDB0029627	5133.01	7112.26	7294.6	4142.37	4276.43	5992.12
FDATN00392	Ibrutinib	C25H24N6O2	440.196	5.5603	936563-96-1	24821094	-	1563.95	329.99	1036.36	1298.96	446.68	26617.5
MW0169224	Glimepiride	C24H34N4O5S	490.225	6.7341	93479-97-1	3476	HMDB0014367	4811.67	5571.29	2975.3	1147.19	5035.53	1800.65
MW0127078	Methyl 2-propenyl selenide	C4H8Se	135.979	1.1861	93370-41-3	13312182	HMDB0030878	148743	121350	142327	106719	90294.3	134920
MW0123822	Enrofloxacin	C19H22FN3O3	359.164	2.8028	93106-60-6	71188	HMDB0029861	739.08	1826.83	663.53	2732.04	2728.47	7290.22
MW0008524	Thionalide	C12H11NOS	217.056	2.4088	93-42-5	66733	-	4147.36	1044.12	2639.91	3269.94	2965.6	2647.19
MW0116846	15-Lipoxygenase inhibitor 1	C16H19N5S	313.136	8.0484	928853-86-5	44423602	-	2809.38	3302.79	2966.52	2903.28	1534.15	1739.6
MW0107001	Gln-Phe	C14H19N3O4	293.138	2.0662	92327-75-8	57288566	HMDB0028804	5173.77	4727.03	6500.95	4575.12	3888.91	3606.84
MW0148309	D-Erythrulose 4-phosphate	C4H9O7P	200.009	8.9887	92175-70-7	146355	-	64083	62295.6	60781.2	60380.5	63900.4	49980.5
MW0005838	6-Phosphogluconic acid	C6H13O10P	276.025	0.5883	921-62-0	91493	HMDB0001316	3.25055e+06	3.19205e+06	3.13773e+06	2.97239e+06	3.5058e+06	1.74519e+06
MW0114332	D-Myo-inositol-2,4,5-triphosphate	C6H15O15P3	419.962	9.0764	91840-07-2	122195	-	90447.7	83246	67562.5	65554.7	74996.1	148291
MW0146383	Astrasieversianin IV	C45H72O16	868.482	6.262	91739-00-3	13996685	-	29484.7	34241.1	16961	26005	13966.1	9080.14
MW0157221	Stigmatellin A	C30H42O7	514.293	5.6197	91682-96-1	5353970	-	2802.36	3480.35	3632.99	4109.17	2496.36	1693.93
MW0109757	{5-Chloro-1'-[(5-chloro-2-fluorophenyl)methyl]-2,2',5'-trioxospiro[indole-3,3'-pyrrolidin]-1(2H)-yl}acetic acid	C20H13Cl2FN2O5	450.019	4.4649	916047-16-0	15949395	-	15600.8	17175.3	19742.4	17022.3	21773.9	1591.5
FDATN01308	Antineoplaston A10	C13H14N2O3	246.1	2.5867	91531-30-5	56260	-	4463.41	4595.29	7090.79	6386.86	3609.54	22785.1
MW0107136	Glycyl-H 1152 dihydrochloride	C18H26Cl2N4O3S	448.11	2.6097	913844-45-8	56972177	-	20029.8	9863.62	20989.1	20891.4	9753.09	69476.4
MW0015216	7-Ketodeoxycholic acid	C24H38O5	406.272	5.8439	911-40-0	188292	HMDB0000391	1627.77	1638.17	808.6	1245.45	712.11	1340.54
MW0124447	Isatin	C8H5NO2	147.032	3.0128	91-56-5	7054	HMDB0061933	7457.36	10471.7	13531.9	13086.6	4441.17	71278.4
MW0005550	5-Amino-2-(p-toluidino)benzenesulphonic acid	C13H14N2O3S	278.072	2.0743	91-31-6	66672	-	6875.54	7135.53	7747.38	9091.46	4812.59	27872.5
MW0138981	Montelukast Sulfoxide(Mixture of Diastereomers)	C35H36ClNO4S	601.205	7.0475	909849-96-3	24954023	HMDB0143563	27836	66605.9	92057.3	40238.3	82963.5	33490.1
MW0053772	Goshonoside F5	C32H54O13	646.356	2.7831	90851-28-8	13855771	-	7582.36	8152.23	17761.5	14065.9	7985.84	32361
MW0063233	Pubescenol	C28H42O6	474.298	6.2813	90685-93-1	131750955	HMDB0030085	29454.4	34250.5	27049.6	47248.7	26600	20454.9
MW0148591	Val-Pro-Leu	C16H29N3O4	327.216	5.9068	90614-49-6	146208	-	4195.78	14728.7	15849.8	7264	36004.8	1991.9
MW0144003	7-Xylosyl-10-deacetyltaxol	C50H57NO17	943.363	2.7983	90332-63-1	46783796	-	4353.71	5966.4	9259.88	8328.67	6020.9	16647.1
MW0103345	2'-Deoxyguanosine 5'-monophosphate	C10H14N5O7P	347.063	1.833	902-04-5	135398597	-	6650.9	4315.71	9599.74	10680.4	3543.01	14401.5
MW0053776	Gossypol	C30H30O8	518.194	7.0475	90141-22-3	3503	HMDB0040723	15591.8	40727.3	32304.3	15987.7	28871.7	20945.7
MW0009654	Rebamipide	C19H15ClN2O4	370.072	4.4534	90098-04-7 | 111911-87-6 | 139344-42-6	5042	-	13626.6	9983.54	12312.6	14323.5	12074.9	3415.55
MW0164606	Amylose	C14H26O11	370.147	1.9592	9005-82-7	53477771	HMDB0003403	4006.17	2339.21	991.15	1171.12	526.45	9821.46
MW0159735	Triton X-100	C16H26O2	250.193	6.3497	9002-93-1	5590	HMDB38380	176444	192202	230386	221194	202747	195872
MEDN0362	LPE(18:1/0:0)	C23H46NO7P	479.301	7.3241	89576-29-4	53480949	HMDB0011506	11255.5	23370.8	21835.6	24687.6	15598.6	17713.2
MW0126892	Tropisetron	C17H20N2O2	284.152	6.4724	89565-68-4	656665	-	6238.44	4474.95	6523.77	6213.54	5341.8	3971.6
MW0009714	Salmeterol	C25H37NO4	415.272	6.8216	89365-50-4	5152	HMDB0015073	15661.8	20300.8	20121.9	14677.6	18988.6	18389.5
MW0160014	2'-Deoxyinosine	C10H12N4O4	252.086	2.0662	890-38-0	135398593	HMDB0000071	3671.27	2014.57	4764.08	1109.87	2234.76	4538.69
MW0138009	2-Benzylsuccinic acid	C11H12O4	208.074	3.1959	884-33-3 | 36092-42-9	3858	HMDB0012127	1574.85	624.56	4041.39	6030.97	1441.21	16122.4
MW0125367	N-(3-Hydroxypropyl)phthalimide	C11H11NO3	205.074	4.4107	883-44-3	70160	-	9477.95	8851.76	9461.05	7898.07	9031.36	11300.2
MW0009449	Phthalic acid	C8H6O4	166.027	3.2621	88-99-3	1017	HMDB0002107	14774.4	14705.9	12829.7	13777.8	14070.8	8223.15
MW0124409	Indole-3-acetamide	C10H10N2O	174.079	2.4719	879-37-8	397	HMDB0029739	4193	1040.81	2471.35	2526.83	1189.36	2672.55
MW0154480	N-hydroxy-L-tryptophan	C11H12N2O3	220.085	6.7979	87843-31-0	23657839	-	11189.5	9604.86	8152.78	6648.44	12020.9	5258.19
MADN0581	F-Amidine (trifluoroacetate salt)	C14H19FN4O2	294.149	2.0662	877617-46-4	11589583	-	5413.74	4888.36	8318.47	4571.23	4494.24	8730.51
MW0109524	Ramipril	C23H32N2O5	416.231	3.2295	87333-19-5	5362129	HMDB0014324	3282.86	3336.69	4857.81	1748.81	3999.99	4986.72
MW0115850	(2E,6E)-2,6-bis(pyridin-4-ylmethylene)cyclohexanone	C18H16N2O	276.126	4.4503	871361-88-5 | 18977-41-8	6018993	-	139443	133522	150931	145750	154957	20833.2
MW0169271	DL-Homocystine	C8H16N2O4S2	268.055	0.8366	870-93-9	10010	HMDB0000575	1315.21	4722.95	3807.03	3865.84	4851.69	2308.11
MW0115489	Xylitol	C5H12O5	152.069	1.1145	87-99-0	6912	HMDB0002917	6968.39	4708.25	4166.33	7474.66	4193.15	8229.25
MW0156581	Inositol	C6H12O6	180.063	0.6767	87-89-8 | 643-12-9 | 488-59-5 | 6917-35-7 | 488-58-4 | 551-72-4 | 41546-34-3 | 643-10-7 | 488-55-1 | 488-54-0 | 576-63-6 | 38876-99-2	892	HMDB0000211	326290	166714	182618	173885	114120	494430
MW0124410	Indoleacetic acid	C10H9NO2	175.063	4.6086	87-51-4	802	HMDB0000197	8463.43	3027.83	2469.63	6045.55	1846.65	29675.1
MW0107141	Glycyl-L-leucine	C8H16N2O3	188.116	1.6972	869-19-2	92843	HMDB0000759	1125.52	956.07	794.99	2327.27	2435.57	13205
MW0125973	Olodaterol	C21H26N2O5	386.184	6.7278	868049-49-4	11504295	-	14039.9	5954.89	6258.29	5391.74	3500.41	10489.9
MW0153324	(1S,2R)-5,7,8-trimethoxy-2,3-dimethyl-1-(2,4,5-trimethoxyphenyl)-1,2-dihydronaphthalene	C24H30O6	414.204	6.9761	86702-02-5	442896	-	94673.2	60152.3	54900	42964.8	63988.2	36343.2
MW0145642	Ascidiacyclamide	C36H52N8O6S2	756.345	3.7042	86701-12-4	163527	-	2603.42	5383.34	38142.3	7696.44	2646.32	12016.4
FDATN01006	Sodium pantothenate	C9H16NNaO5	241.093	2.213	867-81-2	23679004	-	18658.5	24527	27472.2	29440.1	20420.2	94934.6
MW0063583	Sodium glycocholate	C26H42NNaO6	487.291	6.2813	863-57-0	23670522	HMDB0032596	13277	14123.5	17357.4	12672.5	15831.4	13110.3
MW0016340	Campesteryl linoleate	C46H78O2	662.6	0.7664	86248-87-5	131751944	HMDB0036287	25241.8	11242.4	18796.8	13306.5	18230.4	1924.64
MW0108755	1-Methyl-3-(1-methyl-1H-indol-3-yl)-4-(pentylamino)-1H-pyrrole-2,5-dione	C19H23N3O2	325.179	5.4402	861891-50-1	16760577	-	7552.58	10749	10055.6	5742.82	9356.73	5902.65
MW0006115	Bafetinib	C30H31F3N8O	576.257	6.3606	859212-16-1	11387605	HMDB0240206	6168.17	1417.1	8975.46	5996.61	7364.62	95359
FDATN00326	Lincomycin hydrochloride	C18H35ClN2O6S	442.19	3.3178	859-18-7 | 7179-49-9	64710	-	3005.16	724.81	5440.88	2831.59	3868.78	17103.7
MW0124792	4H-(1,2,4)Triazolo(4,3-a)(1,4)benzodiazepine, 8-chloro-6-(2-chlorophenyl)-1-((methylthio)methyl)-	C18H14Cl2N4S	388.032	8.9715	85677-79-8	1032812	-	2.11871e+06	2.05345e+06	2.05268e+06	1.73838e+06	2.07574e+06	1.9359e+06
MW0052482	(4R,5S,15R)-15-[(2S,3R,4R)-3,4-dihydroxy-6-methyl-5-methylideneheptan-2-yl]-4,5-dihydroxy-2,16-dimethyl-9-oxatetracyclo[9.7.0.02,7.012,16]octadecan-8-one	C28H46O6	478.329	6.6553	85228-11-1	101608671	HMDB0034086	9692.13	1407.51	11058.2	4127.53	7714.64	3399.82
MW0114324	d-Myo-inositol-1,4,5-triphosphate	C6H15O15P3	419.962	1.4354	85166-31-0	439456	HMDB0001498	5704.53	6807.72	9134.21	3868.88	6361.77	9372.32
MW0125732	N-Demethyldiltiazem	C21H24N2O4S	400.146	4.735	85100-17-0 | 86408-45-9	107891	HMDB0061023	2524.95	574.12	4534.35	3307.19	2326.6	14517.1
MW0169728	Pyridoxamine	C8H12N2O2	168.09	0.9926	85-87-0	1052	HMDB0001431	19574.8	1562.8	7186.89	17099.3	2445.57	78574.2
MW0159921	[(2R,3S,4R,5R)-5-(2-amino-6-oxo-3H-purin-9-yl)-3,4-dihydroxyoxolan-2-yl]methyl dihydrogen phosphate	C10H14N5O8P	363.058	1.4534	85-32-5	6804	HMDB0001397	2832.59	1320.35	5735.01	3335.41	1288.34	11946.5
MW0143251	(4-Amino-2-methylpyrimidin-5-yl)methyl trihydrogen diphosphate	C6H11N3O7P2	299.007	2.4449	841-01-0	217	-	4569.38	4552.57	5147.86	3718.76	4929.13	3251.29
MW0110033	Trimeprazine	C18H22N2S	298.15	4.1095	84-96-8	5574	HMDB0015376	798776	1.19378e+06	274498	192847	1.6071e+06	155766
MW0063417	Salvinorin A	C23H28O8	432.178	6.0859	83729-01-5	128563	-	2009.51	19990.8	4263.57	3350.26	2444.63	32160.2
MW0150710	HC-Toxin	C21H32N4O6	436.232	5.5298	83209-65-8	107864	-	744.83	340.39	1018.35	674.45	523.16	10614.1
MW0009397	2-[(1r,2r,5r)-5-Hydroxy-2-(3-hydroxypropyl)cyclohexyl]-5-(2-methyloctan-2-yl)phenol	C24H40O3	376.298	5.1343	83002-04-4 | 83003-12-7	104895	-	6158.78	7762.74	6365.08	6912.01	4918.3	3295.94
MW0117082	Indole-3-propionic acid	C11H11NO2	189.079	3.2115	830-96-6	3744	HMDB0002302	10291.2	515.97	15723.9	12508.3	3486.95	189787
MW0126369	Quinacrine	C23H30ClN3O	399.208	6.1509	83-89-6	237	HMDB0015235	681.53	989.41	923.9	787.44	353.61	444.82
MEDP0250	Riboflavin	C17H20N4O6	376.138	3.1392	83-88-5	493570	HMDB0000244	11885.3	10014.3	16853.5	10046.8	15803.4	25811.5
MEDN0109	Hyodeoxycholic acid	C24H40O4	392.293	6.4023	83-49-8	9963687	HMDB0000733	7383.24	13287.8	6182	13528.9	26217.2	166413
MW0049216	Deoxycholic acid	C24H40O4	392.293	7.0303	83-44-3	222528	HMDB0000626	5147.33	4518.46	5427.29	6243.26	3821.77	58580.2
MEDN0654	3-Methylsalicylic acid	C8H8O3	152.047	5.3681	83-40-9	6738	HMDB0002390	1197.05	6145.83	7119.85	3737.99	6912.43	5540.9
MW0119709	3-Methylindole	C9H9N	131.073	4.6086	83-34-1	6736	HMDB0000466	13421.6	3335.18	3789.01	8529.04	2845.44	49332.7
MW0148542	Dimethoxane	C8H14O4	174.089	6.5939	828-00-2	13232	-	3274.86	5811.61	6562.2	5518.42	3784.42	4014.13
MW0109512	Quinaprilat	C23H26N2O5	410.184	4.1792	82768-85-2	107994	HMDB0042005	624.27	254.13	1174.44	458.81	445.15	11892.3
MEDN1780	Pseudolaric acid B	C23H28O8	432.178	1.9247	82508-31-4	71307573	-	843.26	2361.34	11379.2	1594.04	3090.53	6645.91
MW0124853	Unii-4S7U3Q8S6W	C27H29NO	383.225	5.8888	824959-83-3	45268707	-	999.28	436.86	3216.78	2175.99	1400.1	6617
MW0055235	Poly-N-acetyllactosamine	C14H25NO11	383.143	0.7487	82441-98-3	119547	HMDB0006583	145368	135884	116456	78345.8	68013.7	210509
MW0125958	Ofloxacin	C18H20FN3O4	361.144	2.1022	82419-36-1	4583	HMDB0015296	11596	20522.1	39255.4	24998.7	33476.4	107236
MEDN0604	Tetradecanedioic acid	C14H26O4	258.183	6.535	821-38-5	13185	HMDB0000872	3723.65	3302.36	5072.69	3829.72	3552.71	4123.56
MW0006426	Buclizine	C28H33ClN2	432.233	5.7071	82-95-1 | 163837-51-2 | 163837-52-3	6729	HMDB0014498	9308.09	4417.88	8610.11	8752.69	4542.99	7049.15
MW0120692	4-Pyridoxic acid	C8H9NO4	183.053	1.7244	82-82-6	6723	HMDB0000017	2329.02	2732.47	2761.39	3633.26	1448.46	13304.1
MW0122970	Austalide A	C28H36O9	516.236	6.3606	81543-01-3	157977	-	550.1	1244.25	518	358.78	1014.57	6037.69
MW0122763	Alfuzosin	C19H27N5O4	389.206	3.9679	81403-80-7	2092	HMDB0014490	4876.17	26539.8	12664.1	8946.97	5823.75	45869.8
MW0143003	3'alpha-Isopravastatin	C23H36O7	424.246	3.862	81131-74-0	157787	-	33971.3	768.61	31264.1	45793.4	12549.3	7190.25
MW0109294	Pravastatin	C23H36O7	424.246	4.6628	81093-37-0	54687	HMDB0005022	25537.7	23065	49320.2	31899.5	11964.2	24483.5
MW0017091	Cholic acid	C24H40O5	408.288	6.2813	81-25-4	221493	HMDB0000619	55470.5	57395.8	52484.9	50521.4	58535	45906.7
MEDL00638	Taurocholic acid	C26H45NO7S	515.292	6.0859	81-24-3	6675	HMDB0000036	1317.66	2566.87	1012.48	4693.37	1890.91	13613
MADP0517	Prim-O-glucosylcimifugin	C22H28O11	468.163	3.915	80681-45-4	14034912	-	6664.32	5842.88	8394.92	9200.32	7498.68	20313.2
MW0011556	(ent-2b,4S,9a)-2,4,9-Trihydroxy-10(14)-oplopen-3-one 2-(2-methylbutanoate) 9-(3-methyl-2E-pentenoate)	C26H40O6	448.283	6.2813	80489-86-7	131753006	HMDB0040993	966515	914998	1.07463e+06	854596	912332	787293
MW0053808	Gypenoside XVII	C48H82O18	946.55	6.3324	80321-69-3	44584555	HMDB0039547	2904.27	7384.87	2498.18	2544.69	3133.91	33453
MW0006708	Dapsone	C12H12N2O2S	248.062	3.9039	80-08-0	2955	HMDB0014395	8871.26	7611.68	8467.33	13628.2	4881.52	16730.5
MW0001574	Nodinitib-1	C14H13N3O2S	287.073	4.0949	799264-47-4	1088438	-	2738.9	4576.19	4448.57	4493.23	1099.74	6721.97
MW0156119	AFP-07 free acid	C22H30F2O5	412.206	4.5906	788799-13-3	9889183	-	457.53	422.2	521.5	822.43	1985.98	854.36
MW0017031	Chamissonolide	C17H24O6	324.157	3.9856	78853-98-2	10019140	-	2558.71	456.29	6403.72	3508.6	2057.72	39311.5
MW0104706	2-chloro-N-(1-cyanocycloheptyl)acetamide	C10H15ClN2O	214.087	0.6054	78735-01-0	12945476	-	3564.56	1502.56	5428.39	3453.69	4969.88	5859.17
MW0154983	penitrem D	C37H45NO4	567.335	4.971	78213-64-6	3035208	-	460.56	776.96	1565.77	346.53	277.23	6129.92
MW0104477	Damgo	C26H35N5O6	513.259	7.0303	78123-71-4 | 950492-85-0	5462471	-	3745.88	2898.33	4768.84	2062.81	766.66	2168
MW0123014	Azactam	C13H17N5O8S2	435.052	2.9414	78110-38-0	5742832	HMDB0014499	701.98	2947.8	2398.86	6278.22	3047.81	14714.5
MW0014200	3-Nonanon-1-yl acetate	C11H20O3	200.141	6.2106	7779-54-6	12678469	HMDB0037179	5492.41	6792.92	6206.83	3083.01	5217.19	4793.07
MW0169515	2-Acetamido-2-Deoxy-D-Mannopyranose	C8H15NO6	221.09	2.0925	7772-94-3 | 1136-44-3	439281	HMDB0001129	4937.73	2416.4	3955.38	4793	4059.5	18997.7
MW0114974	N-Acetylmannosamine	C8H15NO6	221.09	0.7487	7772-94-3	11096158	HMDB0001129	6204.71	2460.27	4713.28	8121.6	967.32	25543.1
MW0003626	3,4-Dihydroxymandelic acid	C8H8O5	184.037	2.0274	775-01-9	85782	HMDB0001866	14834.9	12442.9	12416.4	22637.1	4891.43	836.45
MW0141453	16(R)-AFP 07 (free acid)	C22H30F2O5	412.206	6.5066	773825-80-2	95549471	-	3397.07	517.7	5553.41	4839.49	4134.69	41179.1
MW0120998	Chloroxine	C9H5Cl2NO	212.975	5.1696	773-76-2	2722	HMDB0015373	2939.63	2198.86	2699	516.19	891.17	5372.78
MW0147834	Croconazole	C18H15ClN2O	310.087	3.198	77175-51-0	2880	-	44326.3	35831.5	56147	49972.8	14665.7	164364
MW0119640	3-Indoleacetonitrile	C10H8N2	156.069	2.8413	771-51-7	-	-	4616.94	1019.21	18479.4	11556.8	6901.33	57439.7
MW0124417	Indole-3-carboxylic acid	C9H7NO2	161.048	2.748	771-50-6	69867	HMDB0003320	2920.74	697.81	2505.07	4305.9	2074.72	17123.1
MW0106168	Citric acid	C6H8O7	192.027	1.1686	77-92-9	311	HMDB0000094	2.05926e+06	1.82149e+06	1.97428e+06	2.21087e+06	1.55318e+06	6.08318e+06
MW0105417	Acetyl tributyl citrate	C20H34O8	402.225	5.6017	77-90-7	6505	HMDB0034159	1643.42	6014.79	2379.64	5788.43	2314.21	46489
MW0015406	(-)-9,10-Dihydrojasmonic acid	C12H20O3	212.141	6.6465	76968-33-7 | 98674-52-3	644120	HMDB0033601	16521	18434.5	28376	20901.2	23840.8	13551.6
MW0010583	3,4-Bis[(3-hydroxyphenyl)methyl]oxolan-2-one	C18H18O4	298.12	5.5478	76543-15-2	123917	HMDB0006101	7728.93	3557.99	13283.1	19660.5	10135.8	50962.5
MW0114712	L-Arabitol	C5H12O5	152.069	0.8192	7643-75-6	439255	HMDB0001851	209756	169638	345544	256793	428717	751154
MW0053489	Geranyl diphosphate	C10H20O7P2	314.068	2.9236	763-10-0	445995	HMDB0001285	1079.42	885.91	332.32	2379.39	1239.44	11007.2
MEDL01746	3-Methylbutyl glucosinolate	C12H23NO9S2	389.081	2.3726	76265-22-0	131752360	HMDB0038412	3476.07	2390.92	4789.68	3041.74	1416.73	8781.05
MW0119986	4-(Methylnitrosamino)-1-(3-pyridyl)-1-butanol	C10H15N3O2	209.116	2.4449	76014-81-8	104856	HMDB0041809	18675.1	22286.5	21135	20926.7	24894	9642.51
MW0113150	4-Oxo-4-(pyridin-3-yl)butanal	C9H9NO2	163.063	3.4411	76014-80-7	115084	HMDB0062406	29049.6	20615.1	42486.9	47604.9	59920.7	27508.3
MW0012515	16,16-dimethyl-6-keto Prostaglandin E1	C22H36O6	396.251	6.5939	75874-32-7	10905349	-	2267.84	3448.64	2691.08	2175.55	2399.06	3108.86
MW0152081	Lacto-N-triaose	C20H35NO16	545.196	0.7307	75645-27-1	53477860	HMDB0006592	63149.7	43578.7	52197.3	38158.2	28146	121315
MW0013684	Chaps	C32H58N2O7S	614.396	3.6045	75621-03-3	107670	-	739.24	1744.01	2592.4	515.88	1031.42	1790.54
MW0054189	Juvocimene 1	C20H26O	282.198	6.7691	75539-64-9	131752881	HMDB0040643	6259.08	4775.85	6301.34	5490.87	5711.41	4026.46
MW0103485	beta-Nicotinamide ribose monophosphate	C11H16N2O8P+	335.064	1.0983	75414-16-3	14181	HMDB0000229	13769.5	13075.4	15568.8	34999.9	10653.4	38488.9
MW0152764	Lovastatin acid	C24H38O6	422.267	6.629	75225-51-3	64727	-	5365.97	5650.82	5900.25	4634.09	5313.71	2142.04
MW0114952	N-Acetyl-D-glucosamine	C8H15NO6	221.09	0.7487	7512-17-6	439174	HMDB0000215	119497	24633.8	90468.9	142309	18660.4	479875
MW0124110	Fenpiclonil	C11H6Cl2N2	235.991	1.1861	74738-17-3	91724	-	17180.3	13404.7	17630.7	11254	2485.2	20545.3
MW0001876	2-(4-Bromophenoxy)-2-methylpropanoic acid	C10H11BrO3	257.989	4.4828	7472-69-7	344894	-	1781.62	1490.57	2542.08	1533.78	2113.73	956.08
MW0114540	Glucolesquerellin	C14H27NO9S3	449.085	2.748	74542-17-9	46173875	-	29869.6	2748.15	17430.7	9111	1737	24751.2
FDATN01176	Tucidinostat	C22H19FN4O2	390.149	3.3884	743438-44-0	12136798	-	13924.3	631.24	21198.9	17776.5	11571	58870.3
MW0006522	Chidamide	C22H19FN4O2	390.149	2.6541	743420-02-2	9800555	-	1558.02	652.06	1463.7	695.01	1356.4	1155.31
MW0102977	Triptophenolide	C20H24O3	312.173	7.7734	74285-86-2	173273	-	17644.4	13566.7	31615.2	12609	21734	28493.9
MW0105267	4-Oxatetradecanoic acid	C13H26O3	230.188	6.87	7420-16-8	1754	-	20019.3	19737.8	19934.7	19235.5	17992.8	18687.7
MW0137395	Apimaysin	C27H28O13	560.153	3.0668	74158-04-6	194566	HMDB0037421	2738.84	2486.05	1677.63	1334.18	652.27	4998.23
MW0054324	leukotriene D4	C25H40N2O6S	496.261	5.4402	73836-78-9	5280878	HMDB0003080	3568.44	2706.08	5969.55	7936.69	913.58	1154.79
MW0132744	Sinapic acid	C11H12O5	224.069	4.3387	7362-37-0	637775	HMDB0032616	13477.9	14374	24272.1	22175.5	18404.5	6427.42
MW0110113	Tryptophylglycine	C13H15N3O3	261.111	2.0301	7360-09-0	97054	HMDB0029083	19802	7043.8	11373.6	13087.6	4733.96	36207.8
MEDP1202	5'-Fluoro-5'-deoxyadenosine	C10H12FN5O3	269.092	1.905	731-98-6	448403	-	568.04	2723.32	10714.8	1182.11	7633.86	5001.37
MEDL00575	L-Isoleucine	C6H13NO2	131.095	1.1336	73-32-5	6306	HMDB0000172	67940.6	60713.4	60487.5	67102	57096.4	62208.7
MW0105438	Adenine	C5H5N5	135.054	1.1336	73-24-5	190	HMDB0000034	335220	305683	270634	303596	259578	371493
MW0193946	L-Tryptophan	C11H12N2O2	204.09	2.4625	73-22-3	6305	HMDB0000929	526349	196199	308392	379505	166732	521287
MW0123240	Carvedilol	C24H26N2O4	406.189	4.2669	72956-09-3	2585	HMDB0015267	11263.2	1724.23	19080.6	15619.5	3943.77	115935
MW0126065	Pentafluorobenzenesulfonyl fluorescein	C26H11F5O7S	562.015	1.4354	728912-45-6	16760506	-	2206.19	2140.03	4120	1914.18	1217.47	9841.46
MW0013003	1-Stearoyl-2-linoleoyl-sn-glycero-3-phosphoethanolamine	C41H78NO8P	743.547	8.9887	7266-53-7	9546749	HMDB0008994	58213.6	47475.1	43851.5	72219.3	68569.3	75700.8
MW0137937	Deschlorothricin	C50H64O16	920.419	0.7576	72656-14-5	102115400	-	4851.01	541.65	2911.85	931.7	1006.47	1200.68
MW0139584	Rifabutin	C46H62N4O11	846.442	3.8797	72559-06-9	135398743	HMDB0014753	6026.03	20079.4	28297	5673.72	30094.2	12172.3
MW0147097	Carboxy phosphate	CH3O6P	141.967	0.9806	7244-85-1	195870	-	25085.2	9098.04	11803.2	15874.6	8708.97	13216.3
MW0154369	Neolinustatin	C17H29NO11	423.174	2.0662	72229-42-6	119533	HMDB0038482	5739.15	4584.56	7750.07	4269.95	3606.14	14589.2
MW0123939	Ethyl 2-amino-4-methylthiazole-5-carboxylate	C7H10N2O2S	186.046	0.8192	7210-76-6	343747	-	49393.3	41107.6	86895.7	66785	103721	187022
MW0141807	1-O-feruloyl-beta-D-glucose	C16H20O9	356.111	3.3825	7196-71-6	13962928	-	2447.88	1890.95	2891.47	654.47	1152.32	6405.62
MW0062233	Prostaglandin D3	C20H30O5	350.209	6.1393	71902-47-1	5282260	HMDB0003034	921.32	6100.77	10695.2	2916.42	18740.4	18414
MW0194056	Cephalomannine	C45H53NO14	831.347	2.9058	71610-00-9	6436208	-	199137	212948	421943	874168	290973	2.43291e+06
MEDN1433	6-trans-12-epi Leukotriene B4	C20H32O4	336.23	6.5939	71548-19-1	5283129	HMDB0005088	21138.7	28588.9	22873.2	17292.3	24942.7	25146.1
MW0141306	11beta-PGF2alpha-EA	C22H39NO5	397.283	6.3378	714966-38-8	35023007	-	2783.73	3579.62	3831.58	2981.05	2746.66	2660.48
MW0169004	Cytosine	C4H5N3O	111.043	1.1159	71-30-7	597	HMDB0000630	2032.75	806.49	824.98	1918.87	548.12	6098.94
MW0107334	L-Histidine	C6H9N3O2	155.07	0.6767	71-00-1	6274	HMDB0000177	12110.7	8360.04	8426.35	12420.9	3884.6	22053.1
MW0110277	Kyotorphin	C15H23N5O4	337.175	8.8539	70904-56-2	123804	HMDB0005768	6847.54	5233.07	10461	5362.03	7841.59	9666.89
MW0012857	1-Methyluric acid	C6H6N4O3	182.044	1.815	708-79-2	69726	HMDB0003099	17906.6	9224.36	15299.6	22087	10081.9	6530.11
MW0049205	Deltaline	C27H41NO8	507.283	4.6988	707424	441728	-	5869.47	11313	13248.8	9712.48	21506.4	5097.42
MW0054480	Lyngbic acid	C15H28O3	256.204	6.8041	70607-97-5	11065049	-	1832.96	1946.92	4054.87	2515.27	3072.76	2134.9
MW0126650	Terazosin hydrochloride dihydrate	C19H30ClN5O6	459.188	4.2848	70024-40-7	63016	-	2278.46	2653.06	3313.27	1977.33	1489.32	17014.3
MW0105888	Asparagine	C4H8N2O3	132.054	1.1686	70-47-3	6267	HMDB0000168	51733.2	29986.8	51166.8	40893.7	44958.4	87503.4
MEDP0514	Thiamine	C12H17N4OS+	265.112	2.0662	70-16-6	1130	HMDB0000235	6264.95	2409.08	7335.99	2546.86	3098.02	37966.5
MW0103719	Trifluridine	C10H11F3N2O5	296.062	2.748	70-00-8	6256	HMDB0014576	284031	24267.5	6968.65	108748	12234.1	1.16871e+06
MEDP2116	2',6'-Dihydroxyacetophenone	C8H8O3	152.047	5.0448	699-83-2	69687	HMDB0029660	339.68	421.43	608.47	724.27	325.85	1443.76
MW0016211	alpha-Bixin	C25H30O4	394.214	6.4724	6983-79-5	5281226	HMDB0035317	82012.8	80218.1	78088.7	66988.4	64708.8	71991.1
MW0014165	3-Methyl-5-pentyl-2-furanpropanoic acid	C13H20O3	224.141	7.0646	69662-69-7	85564647	HMDB0112084	10559.4	12880.5	17875.6	14647.3	15210.8	10820.3
MW0103535	2',3'-Dideoxyinosine	C10H12N4O3	236.091	2.0123	69655-05-6	135398739	HMDB0015037	3748.83	2769.62	4081.5	4297.01	2648.75	10527.2
MW0121539	5-Hydroxyisourate	C5H4N4O4	184.023	1.1159	6960-30-1	250388	HMDB0030097	716.24	981.61	573.8	1705.43	809.27	10087.2
MW0106246	Cyprofuram	C14H14ClNO3	279.066	1.9592	69581-33-5	50590	-	7173.83	1698.43	48549.4	17500.9	7004.39	48297.6
FDATN00649	Fluorometholone acetate	C24H31FO5	418.216	5.5658	694485	240767	-	1758.24	3760.21	1319.25	2620.52	298.55	41867.1
MW0142831	3beta-Cyclopentyl-5alpha-androstan-17beta-ol	C24H40O	344.308	7.4108	6944-47-4	246162	-	20571.4	26777.5	21600.2	20839.4	20892.4	16305.4
MW0062278	Prostaglandin K1	C20H32O5	352.225	6.6814	69413-73-6	16061102	-	1461.33	1507.8	1590.05	2927.61	1816.89	15237.9
MEDN0311	Dodecanedioic Acid	C12H22O4	230.152	6.7866	693-23-2	12736	HMDB0000623	170922	217867	383737	291524	235511	203049
MW0141493	16-Oxohexadecanoic acid	C16H30O3	270.219	7.3415	69275-06-5	15931626	-	7295.87	6255.28	9588.25	13677.9	5556.17	4753.03
MEDL01912	Succinic acid semialdehyde	C4H6O3	102.032	0.6767	692-29-5	1112	HMDB0001259	22123.8	14598	15982.9	14143.3	11118.5	32183
MEDN1206	3-Sulfocatechol	C6H6O5S	189.994	3.8092	6917-79-9 | 35857-70-6	440983	-	9381.92	320.31	517.32	449.85	762.7	7017.48
MEDN1006	Uric acid	C5H4N4O3	168.028	1.1307	69-93-2	1175	HMDB0000289	171962	104480	170042	298163	271987	563630
MW0170017	Xanthine	C5H4N4O2	152.033	1.1336	69-89-6	1188	HMDB0000292	3693.33	30386.3	34044.7	52499.9	17996.2	2357.41
MW0128371	(R)-Hispaglabridin B	C25H26O4	390.183	4.8079	68978-02-9	5318057	HMDB0038103	4589.65	5810.77	4192.15	5503.97	4663.35	39443.3
MW0124621	(1S,2S,3R,5R,6R,8S,12S)-1,5,9,9-tetramethyl-10-oxatricyclo[6.2.2.02,6]dodecane-3,12-diol	C15H26O3	254.188	6.5038	6894-57-1	12304812	-	22962.3	16111	13904	12084.8	13860.3	2475.2
MW0155644	[(3S,3aR,4S,6S,6aR,9aS,9bS)-3,6-diacetyloxy-3,6,9-trimethyl-2-oxo-4,5,6a,7,9a,9b-hexahydro-3aH-azuleno[4,5-b]furan-4-yl] 2-methylpropanoate	C23H32O8	436.21	8.1584	68799-88-2	442295	-	113472	105217	172727	60042.6	39231.5	87892.1
MW0013907	3a,7b,12a-Trihydroxyoxocholanyl-Glycine	C26H43NO6	465.309	5.9967	68753-51-5	44263376	HMDB0000331	44762.5	39215.8	43625.5	38917.7	40620	35237
MEDN0506	N-Acetylglucosamine 1-Phosphate	C8H16NO9P	301.056	1.797	6866-69-9	440272	HMDB0001367	20637.3	187316	214746	55500	204648	94323.8
MW0138974	Mollicellin E	C22H19ClO8	446.077	1.7789	68455-10-7	50201	HMDB0033342	3239.62	720.94	1376.16	2424.08	721.81	7454.26
MW0063760	Teprenone	C23H38O	330.292	6.8375	6809-52-5 | 3796-63-2	5282199	HMDB0031846	568287	646957	701284	540281	726515	715978
FDATN00900	D-Arabinose	C5H10O5	150.053	0.9751	6748-95-4	6902	HMDB0029942	9706.23	6789.02	10379.1	8611.62	10189.1	12907
FDATN00201	(S,S)-Formoterol	C19H24N2O4	344.174	4.1928	67346-48-9 | 73573-87-2	3034756	-	5762.61	7836.89	5849.59	589.73	8502.79	1931.18
FDATN01519	D-phenylalanine	C9H11NO2	165.079	1.9592	673-06-3	71567	-	1.04777e+06	328139	455774	591256	165146	603925
MW0158737	trans-3,4-Dichloro-N-methyl-N-[2-(1-pyrrolidinyl)cyclohexyl]-benzeneacetamide	C19H26Cl2N2O	368.142	3.7234	67198-13-4 | 308240-58-6	3036289	-	3614.05	2246.89	5211.54	4630.85	3325.27	25783.1
MW0063743	Taurochenodeoxycholate-3-sulfate	C26H45NO9S2	579.254	3.3708	67030-59-5	44263374	HMDB0002486	885.39	6698.7	5755.84	2600.85	4129.3	4600.03
MW0053753	Glycochenodeoxycholic acid 7-sulfate	C26H43NO8S	529.271	4.4828	67030-55-1	11954205	HMDB0002496	913.42	1538.4	2854.11	2721.55	4569.18	13944.2
MW0157964	Scout	C22H19Br4NO3	664.806	0.7125	66841-25-6	9809914	-	30767.8	49973.1	52911.7	37499.4	46965.2	34937.3
MW0006674	Cyclobenzaprine N-Oxide	C20H21NO	291.162	2.0482	6682-26-4	6455374	-	5337.85	4601.28	4353.59	4874.37	892.27	10914
ZINC38658035	Parviflorone E	C27H30O6	450.204	4.1809	66700-66-1	10366501	-	9267.17	1481.48	12725.7	12591.7	2748.61	36589.4
MW0139176	N-trans-p-Coumaroyloctopamine	C17H17NO4	299.116	4.2669	66648-45-1	23874492	HMDB0032804	9192.28	14091.4	30981.1	20881.2	9048.55	85615.9
MW0123250	Cefadroxil	C16H17N3O5S	363.089	4.1095	66592-87-8	47965	HMDB0015271	8907.21	8510.31	3080.6	2409.79	7486.48	1271.61
MW0052939	Forskolin	C22H34O7	410.231	6.7341	66575-29-9 | 66428-89-5	47936	-	130353	127271	52919.6	42597.1	144973	45332.1
MEDP2239	(S)-Acenocoumarol	C19H15NO6	353.09	7.5118	66556-78-3	54683745	-	1761.34	852.01	3205.47	2647.05	1759.35	6198.84
MW0152072	Labriformin	C31H39NO10S	617.23	3.3611	66419-07-6	372740	-	1125.96	630.74	1082.3	1193.36	3418.13	8266.59
MW0142004	6-Hydroxy-5,7-dimethoxy-2-(4-methoxyphenyl)-2,3-dihydro-4H-chromen-4-one	C18H18O6	330.11	0.7307	6626-61-5	245874	-	63842.6	2763.9	185567	253280	13916.7	576167
MW0109634	Ser-Ser	C6H12N2O5	192.075	2.4625	6620-95-7	7019105	-	4831.15	1551.19	2303.38	1647.25	924.18	9119.74
MW0139443	Psoralen	C11H6O3	186.032	3.9375	66-97-7	6199	HMDB0034272	1088.58	7416.09	3059.58	15729.8	2341.69	31144.2
MW0141153	Benzene-1,3-disulfonamide	C6H8N2O4S2	235.993	0.8539	657810	3090044	-	69006.9	66751.5	69492.9	59870.9	48268.6	3900.34
MW0118570	2-Hexylbenzothiazole	C13H17NS	219.108	6.8529	65718-88-9	12420234	HMDB0040032	5436.82	7707.56	6508.09	5793.19	6451.53	2122
MW0106025	Bestatin hydrochloride	C16H25ClN2O4	344.15	7.8081	65391-42-6	11957481	-	6558.09	7737.63	10152.8	6236.77	6190.65	19809
MW0168490	2'-Deoxyadenosine-5'-monophosphate	C10H14N5O6P	331.068	1.4534	653-63-4	12599	HMDB0000905	4507.34	6714.45	7439.6	4480.29	5979.95	11309.5
MW0054613	LPE(20:4/0:0)	C25H44NO7P	501.286	7.0475	652149-09-2	42607465	HMDB0011517	304587	786952	1.16789e+06	441278	1.02997e+06	572881
MW0146473	Unii-fuj4Z758WB	C48H74O15	890.503	0.7125	65195-57-5 | 135680-93-2	6441103	-	6033.4	7533.65	5650.21	6741.25	10220.2	5946.01
MW0146470	Avermectin B1b	C47H70O14	858.477	3.8973	65195-56-4	6858005	-	1170.51	3355.3	3990.68	2240.27	5258.66	4442.31
MW0125992	Orotic acid	C5H4N2O4	156.017	1.0716	65-86-1	967	HMDB0000226	187412	92461.9	78076.5	89674.9	47112.2	389094
MEDN0243	Pyridoxine	C8H11NO3	169.074	2.9414	65-23-6	1054	HMDB0000239	10334.2	5196.02	8765.92	1172.39	5322.79	1972.5
MW0109245	(E)-2-[[(E)-2-[[(2S)-1-[(3R,4S,7S,10S,11S)-3-ethyl-11,15-dihydroxy-3-methyl-10-(methylamino)-6,9-dioxo-7-prop-1-en-2-yl-2-oxa-5,8-diazabicyclo[10.3.1]hexadeca-1(15),12(16),13-triene-4-carbonyl]-2,5-dihydropyrrole-2-carbonyl]amino]-3-methylpent-2-enoyl]amino]but-2-enedioic acid	C36H46N6O12	754.317	5.6376	64925-81-1	23643564	HMDB0038884	2229.93	4181.81	719.61	1165.69	1512.45	1158.03
MEDN0479	4-Methylvaleric Acid	C6H12O2	116.084	5.1696	646-07-1	12587	HMDB0000689	6845.41	6482.14	4070.47	4525.2	5474.99	5153.18
MW0009302	Oxprenolol	C15H23NO3	265.168	5.4402	6452-71-7	4631	HMDB0015520	1349.7	1486.49	1923.27	1263.95	1236.62	1032.67
MW0000438	(S)-Scoulerine	C19H21NO4	327.147	2.995	6451-73-6	439654	-	17355.8	4318.58	20797	18094.2	5742.89	29865.3
MW0106042	Bis(4-nitrophenyl) hydrogen phosphate	C12H9N2O8P	340.01	5.6017	645-15-8	255	-	1132.44	1294.03	1609.49	823.68	1355.75	941.51
MEDN0110	Glycoursodeoxycholic acid	C26H43NO5	449.314	5.6197	64480-66-6	12310288	HMDB0000708	16268.5	8575.14	17935.6	11273.2	9087.84	12163.2
MW0149513	17-Amino-17-demethoxygeldanamycin	C28H39N3O8	545.274	3.2472	64202-81-9	9893658	-	1497.56	3830.35	7103.02	3534.84	6897.96	6865.84
MEDN1141	Apocholic acid	C24H38O4	390.277	6.5939	641-81-6	101818	-	3355.98	15142.5	2772.27	2354.68	2527.26	34172.5
ZINC26977303	Torachrysone 8-O-Glucoside	C20H24O9	408.142	4.7126	64032-49-1	11972479	-	35374.6	123860	96754.5	12052.4	4602.37	99763.9
MW0109659	2-[(2-Amino-3-hydroxypropanoyl)amino]pentanedioic acid	C8H14N2O6	234.085	0.7664	6403-16-3	3613616	HMDB0029038	1882.7	779.45	1309.09	1133.74	2006.49	3736.25
MW0102911	Traumatic acid	C12H20O4	228.136	6.0502	6402-36-4	5283028	HMDB0000933	3685.86	3381.77	3630.72	3627.02	3242.38	4106.1
MW0053750	Glycochenodeoxycholic acid	C26H43NO5	449.314	7.0128	640-79-9	12544	HMDB0000637	73234.2	120305	121594	106596	121911	57538.2
MEDP0129	Phenethylamine	C8H11N	121.089	2.4449	64-04-0	1001	HMDB0012275	4326.69	4678.35	4393.6	4429.04	4803.35	3183.59
MW0143220	4,5-Dihydroxyphthalic acid	C8H6O6	198.016	1.2034	63958-66-7	45746	-	15196.9	30805.9	22646	11952.3	42302	4376.56
MW0141206	Dimethylaminopropionylphenothiazine	C17H18N2OS	298.114	4.2848	63834-04-8	113918	-	13264.1	11314.6	105821	81417.4	259.32	314486
MEDN0820	3-Hydroxyglutaric acid	C5H8O5	148.037	0.8345	638-18-6	181976	HMDB0000428	139707	116523	131713	140652	78264.9	149083
MW0151273	Hygromycin A	C23H29NO12	511.169	2.3726	6379-56-2	6433481	-	2215.57	1235.52	1237.57	1465.29	979.65	6844.6
FDATN00014	Pazopanib hydrochloride	C21H24ClN7O2S	473.14	2.8004	635702-64-6	11525740	-	3090.87	1117.16	5206.13	2901.85	393.68	11478.8
MW0004830	4-chloro-3-{5-[(2,4,6-trioxotetrahydropyrimidin-5(2H)-ylidene)methyl]-2-furyl}benzoic acid	C16H9ClN2O6	360.015	0.5013	6354-28-5	1348982	-	15035.9	14810.5	14303.2	14713.4	7282.74	17395.5
MW0054765	1,5-Dioxaspiro[5.5]undecan-3-ol, 10-methyl-7-(1-methylethyl)-	C13H24O3	228.173	6.7691	63187-41-7	106791	HMDB0040004	7681.51	12834.3	8473	15282.9	10263.4	13553.4
MW0135131	4',6-Dihydroxyflavone	C15H10O4	254.058	3.7933	63046-09-3	182362	-	3696.95	20581.7	7660.33	3828.77	1294.61	32317
MW0147078	Caracurine V	C38H40N4O2	584.315	5.3861	630-87-5	168927	-	732.28	1515.98	357.36	478.88	1156.72	12907.3
MW0121842	7,8-Dimethyl-10-(2'-acetoxyethyl)isoalloxazine	C16H16N4O4	328.117	8.9715	6266-58-6	22641	-	18535.6	19978.3	30201.1	19861.8	22366.4	48789.7
MEDN0739	4-Hydroxybenzyl alcohol	C7H8O2	124.052	2.0662	623-05-2	125	HMDB0011724	10684.2	9602.05	16914	8293.16	8928.69	14796.9
MW0009549	GW 590735	C23H21F3N2O4S	478.117	3.8797	622402-22-6 | 343321-96-0	9956726	-	12418	9565.74	19320.9	11613.6	7513.09	77190.8
MW0052768	Etiocholanolone glucuronide	C25H38O8	466.257	5.7809	621890	443078	HMDB0004484	50732.1	1009.02	50889.3	83063.8	26444.8	81959.4
MW0052448	Docosahexaenoic acid	C22H32O2	328.24	6.8216	6217-54-5	445580	HMDB0002183	5097.93	16280.7	8497.13	3932.73	7736.18	7639.68
MW0004140	3-Methylphenylacetic acid	C9H10O2	150.068	5.661	621-36-3	12121	HMDB0002222	8357.94	8432.66	7459.22	6762.18	7153.35	5036.19
MEDL02763	3-Hydroxybenzyl alcohol	C7H8O2	124.052	2.6583	620-24-6	102	HMDB0059712	2440.69	1049.96	1409.47	637	730.01	548.53
FDATP00764	Diphemanil methylsulfate	C21H27NO4S	389.166	2.6405	62-97-5	6126	HMDB0014867	2468.89	2036	3444.32	3483.51	1116.11	11828.4
MW0006166	Benzamidine	C7H8N2	120.069	0.59	618-39-3	2332	HMDB0248970	2269.48	3627.21	2240.42	3048.68	3954.63	1985.06
MW0150649	Gsh-prostaglandin A1	C30H49N3O10S	643.314	3.4059	61631-70-7	5281911	-	785.7	1884.91	3476.74	847.97	1465.96	2657.53
MW0004479	4,6-Dinitroresorcinol	C6H4N2O6	200.007	0.7125	616-74-0	61158	-	1811.07	2291.89	2305.23	2368.15	1317.53	2284.75
MEDL01815	Verbasoside	C20H30O12	462.174	2.7656	61548-34-3	11754080	HMDB0039233	6573.27	16045.9	9401.01	1174.04	3563.64	1179.82
MW0003152	ortho-Hydroxyphenylacetic acid	C8H8O3	152.047	3.1846	614-75-5	11970	HMDB0000669	6027.45	3727.97	3788.05	3102.09	2142.34	10477.5
MW0117239	1-Methylxanthine	C6H6N4O2	166.049	2.0561	6136-37-4	80220	HMDB0010738	115.96	446.24	143.79	94.05	103.65	132.96
MADN0569	D-Saccharic Acid 1,4-lactone (hydrate)	C6H8O7	192.027	1.7729	61278-30-6	20055579	-	37362.1	37277.2	48141	32513.2	29739.8	64938.6
MW0013396	PE(18:0/20:4(5Z,8Z,11Z,14Z))	C43H78NO8P	767.547	7.2342	61216-62-4	5289133	HMDB0009003	32707.3	31661.8	29777	37571.3	39830.6	31718.3
MW0006285	Phenylglyoxylic acid	C8H6O3	150.032	3.5642	611-73-4	11915	HMDB0001587	8183.76	26972.3	24218.2	26850.2	29575.2	15514.1
MW0139791	Tectoridin	C22H22O11	462.116	5.1521	611-40-5	5281810	-	3366.69	2998.93	5128.48	3572.27	3135.91	33960
MW0109588	Scopolamine N-oxide hydrobromide	C17H22BrNO5	401.066	3.7742	6106-81-6	6419978	-	7477.63	4733.75	23220.8	14560	7898.03	169693
MW0127018	Zoxazolamine	C7H5ClN2O	168.009	0.9806	61-80-3	6103	-	5935.86	3037.83	4293.77	7650.17	2719.91	4868.18
MW0125860	N-Methyltryptamine	C11H14N2	174.116	2.9414	61-49-4	6088	HMDB0004370	3989.2	36261.3	2879.88	20424.3	2645.52	12894.9
MW0126037	Papaverine	C20H21NO4	339.147	4.2146	61-25-6	4680	HMDB0015245	21063.6	21913.8	1681.66	3806.57	24597.8	2201.87
MW0103478	Adenosine monophosphate	C10H14N5O7P	347.063	1.1511	61-19-8	6083	HMDB0000045	9956.66	56877.2	20337.5	29478.4	22916.2	4890.46
MW0062283	Prostratin	C22H30O6	390.204	7.0128	60857-08-1	454217	-	10507.1	1949.84	11159.1	14646.2	4450.71	787.01
MW0110295	Tyrosyl-tryptophan	C20H21N3O4	367.153	3.9502	60815-41-0	7021832	HMDB0029116	4969.39	3658.44	6978.97	5294.29	2640.2	26733.5
FDATN01468	Trilithium citrate tetrahydrate	C6H13Li3O11	282.094	1.4892	6080-58-6	2724118	-	18491.4	67096.9	93832.1	46422.5	55178.5	22832.3
MW0014807	5-Methoxytryptamine	C11H14N2O	190.111	3.103	608-07-1	1833	HMDB0004095	194.89	246.27	384.12	257.43	171.98	294.82
MW0054285	Latanoprost ethyl amide	C25H39NO4	417.288	4.6586	607351-44-0	10287826	-	2201.86	6847.8	1418.44	14729.4	931.5	10425.9
MW0006359	Bifonazole	C22H18N2	310.147	4.735	60628-96-8	2378	HMDB0015583	2061.73	447.2	4906.37	3752.06	1819.04	29153.8
MADN0586	2-methyl citric acid	C7H10O7	206.043	0.8711	6061-96-7	90470055	HMDB00379	15647.8	4371.42	19154.2	10721.4	6785.07	35706.5
MW0148168	Dcebio	C9H8Cl2N2O	230.001	0.9926	60563-36-2	656765	-	4470.43	8412.67	12217	4958.59	10141.7	13499.4
MW0055473	(-)-Oleoside 11-methyl ester	C17H24O11	404.132	4.2848	60539-23-3	131753164	HMDB0041550	3014.1	6859.29	11025.9	5848.69	4909.82	4624.38
MW0103664	Spongothymidine	C10H14N2O6	258.085	1.9444	605-23-2	65049	-	2157.96	831.91	1655.48	2333.28	1061.18	3957.46
MW0109344	Pro-Air	C16H22N2O3	290.163	4.0451	60443-17-6 | 72332-33-3	4916	HMDB0015453	742.89	1741.08	1114.23	1253.21	937.41	9348.99
MW0016919	Cholesteryl arachidonate	C47H76O2	672.585	0.7451	604-34-2	6479222	HMDB0006726	8253.31	8647.92	6280.89	4001.95	2812.41	686.25
MW0107605	Jubanine B	C43H47N5O6	729.353	3.4236	60375-08-8	101316795	HMDB0030206	3616.74	2967.58	2389.83	2894.15	2547.6	8407.08
MW0109774	Suberylglycine	C10H17NO5	231.111	2.4449	60317-54-6	6453952	HMDB0000953	75879.8	68135.8	77799.6	59106.5	84066.4	45386.4
MW0114733	L-Gulose	C6H12O6	180.063	0.6767	6027-89-0	10130220	HMDB0012326	100038	66015.3	68318.9	69539.4	45017.3	192971
MW0115457	Valproic acid glucuronide	C14H24O8	320.147	3.7143	60113-83-9	88111	HMDB0000901	4719.58	388.94	9385.42	4285.36	2089.69	49380.2
MEDN0283	2-Hydroxybutanoic Acid	C4H8O3	104.047	1.396	600-15-7	11266	HMDB0000008	9359.96	8259.23	9679.68	8886.65	6261.43	7209.23
MW0139344	Phlorizin	C21H24O10	436.137	3.6586	60-81-1	6072	HMDB0036634	592.9	315.02	552.4	316.26	226.53	12790.4
MW0119981	4-(Dimethylamino)azobenzene	C14H15N3	225.127	8.3443	60-11-7 | 25548-37-2 | 25548-36-1	6053	HMDB0032141	241169	118729	125000	178155	221472	150167
MW0126602	Sulfasalazine	C18H14N4O5S	398.068	4.1095	599-79-1 | 737754-28-8	5339	HMDB0014933	27977.5	35127	10076.6	9649.71	28683.2	3815.19
MW0054697	Medicagenic acid	C30H46O6	502.329	6.2792	599-07-5	65048	-	3264.09	2261.02	5462.65	3625.51	3378.52	6974.92
MW0114746	Lactaldehyde	C3H6O2	74.0368	1.1835	598-35-6	439231	HMDB0003052	6140.96	3883.27	4991.57	7549.38	5964.71	13339.6
MW0150045	Glu-Leu	C11H20N2O5	260.137	2.4652	5969-52-8	9813855	HMDB0028823	2489.5	5742.37	5278.75	8650.97	1537.07	27076.4
MW0142000	4'-Hydroxy-5,6,7-trimethoxyflavanone	C18H18O6	330.11	4.3026	59567-91-8	244387	-	3030.86	6388.34	4291.1	5815.26	4101.03	16798.7
MW0152007	Karwinskione	C32H32O7	528.215	5.062	59481-46-8	442524	-	1762.05	1277.16	1256.49	1767.42	1121.51	3905.3
MW0054179	Jasmonic acid	C12H18O3	210.126	5.9662	59366-47-1	5281166	HMDB0032797	8172.35	8729.48	15105.5	9087.55	13723.3	13495.1
MEDP1055	DL-Glyceraldehyde 3-Phosphate	C3H7O6P	169.998	0.8451	591-59-3	729	HMDB0001112	3747.33	5187.39	6747.41	3596.13	6562.96	15653.9
MW0143187	4,4'-Diaponeurosporen-4-al	C30H40O	416.308	6.2813	59057-70-4	6443564	-	28155.6	27664.5	32688.9	26090.6	26614.7	24343
MW0122130	6-Ethyl-3-(morpholin-4-ylcarbonyl)-4,5,6,7-tetrahydro-1-benzothien-2-ylamine	C15H22N2O2S	294.14	2.0662	590351-57-8	3277686	-	2074.15	642.7	3097.57	2209.08	1047.44	5422.27
MEDN0615	Carbamoyl phosphate	CH4NO5P	140.983	0.7487	590-55-6	278	HMDB0001096	58554.1	101187	114275	118412	84502	166893
MW0106711	Folic acid	C19H19N7O6	441.14	2.712	59-30-3 | 112339-08-9 | 112339-32-9	135398658	HMDB0000121	3428.58	5077.59	5951.12	4677.91	5584.2	1075.91
MW0016102	b-Citraurinene	C30H42O	418.324	6.9016	58947-97-0	131751848	HMDB0035686	107950	100744	97326.3	98205.7	150293	107625
MW0103663	Sinefungin	C15H23N7O5	381.176	3.7042	58944-73-3	65482	-	1567.56	1226.48	2335.2	1709.01	751.94	17109.2
MW0014136	3-Hydroxyvalproic acid	C8H16O3	160.11	4.7533	58888-84-9	134459	HMDB0013899	18608.9	13686.8	11739.6	12175.2	10477.5	9698.94
MW0115417	trichostatin A	C17H22N2O3	302.163	7.6187	58880-19-6	444732	-	3485.43	2765.73	2953.84	2087.18	2396.24	2947.97
MW0126469	Isoroquefortine	C22H23N5O2	389.185	5.1163	58735-64-1 | 68628-81-9	6436831	HMDB0030381	17241.4	15976.3	13902.8	21882.2	3366.81	1136.94
MW0124507	Roquefortine C	C22H23N5O2	389.185	5.5478	58735-64-1	21608802	HMDB0030381	21130.4	1164.2	18811	23660.8	8391.7	3130.93
MW0151849	Isopenicillin N	C14H21N3O6S	359.115	3.5642	58678-43-6	440723	-	5998.29	8320.24	11727	9193.01	6906.64	20384.7
MEDN0691	Maltitol	C12H24O11	344.132	2.6405	585-88-6	493591	HMDB0002928	1295.77	1907.69	3222.58	1802.19	676.19	11932.1
MW0054245	Lactitol	C12H24O11	344.132	1.9592	585-86-4	157355	HMDB0040937	21807.2	3986.51	6954	9351.18	1610.91	30145.2
MW0008605	N-[(4-Hydroxy-3-methoxyphenyl)methyl]octanamide	C16H25NO3	279.183	7.0646	58493-47-3	5316427	HMDB0036326	3779.83	4068.88	3862.13	2800.84	3395.39	7281.27
MW0105941	Asp-Asp	C8H12N2O7	248.065	5.0076	58471-53-7	471583	-	15612.4	14069.8	18324	15335.7	13967.8	7259.05
MW0114155	Erythrose	C4H8O4	120.042	0.6672	583-50-6 | 1758-51-6	94176	HMDB0002649	14058.1	13266.4	11909.6	14126.1	3996.73	26188.1
MW0169291	Idebenone	C19H30O5	338.209	8.9406	58186-27-9	3686	-	21990	2338.84	8376.82	4427.88	34655.3	16458.3
MW0056729	Isomaltulose	C12H22O11	342.116	0.6767	58166-27-1 | 15132-06-6	439559	-	100321	80855.2	82096.6	75893.8	56653.8	123149
MW0103706	Uridine-5'-diphosphate	C9H14N2O12P2	404.002	1.4354	58-98-0	6031	HMDB0000295	11715.9	14416.2	19106.2	8922.35	14337.6	21371.2
MW0103709	Uridine-5'-monophosphate	C9H13N2O9P	324.036	2.4625	58-97-9	6030	HMDB0000288	19295.4	9128.93	10900.5	17203	7628.41	13239.1
MW0169991	Uridine	C9H12N2O6	244.07	1.1511	58-96-8	6029	HMDB0000296	29193.9	29263.6	32823.1	27569.7	39026.5	112947
MW0114377	Xylose	C5H10O5	150.053	1.1686	58-86-6	135191	HMDB0000098	17321.5	25898.4	20625.5	16952.5	30668.9	5172.31
MW0159913	Inosine	C10H12N4O5	268.081	1.4354	58-63-9	135398641	HMDB0000195	26091.7	38787.4	53201	22685	39413	64786.8
MW0168692	Adenosine	C10H13N5O4	267.097	1.905	58-61-7	60961	HMDB0000050	1903.31	3513.06	11822.7	1781.72	11171.5	5857.6
MW0126233	Prochlorperazine	C20H24ClN3S	373.138	3.3884	58-38-8	4917	HMDB0014577	3898.11	2924.13	4399.91	3653.12	2398.15	16680.7
MW0111010	Dipyridamole	C24H40N8O4	504.317	4.0563	58-32-2	3108	HMDB0015110	3299.08	3789.19	4660.05	4209.35	4299.61	3300.55
MW0012262	3,4-Dimethyl-5-pentyl-2-furantridecanoic acid	C24H42O3	378.313	6.4724	57818-43-6	71443942	HMDB0061649	55374.9	32549.4	32523.6	24759.3	29769.2	3840.54
MW0123751	Domperidone	C22H24ClN5O2	425.162	4.4471	57808-66-9	3151	HMDB0015315	19255.3	17423.4	20161.7	18632	18727.8	2054.13
MW0137736	Cosmosiin	C21H20O10	432.106	3.6692	578-74-5	5280704	HMDB0037340	8483.55	14734.8	48765.8	22137.5	33245.9	122800
MW0156395	Ridaforolimus	C53H84NO14P	989.563	6.2813	572924-54-0	11520894	-	14101.5	18651.8	17822.5	14299.4	12167.5	14396.7
MW0140697	Nandinine	C19H19NO4	325.131	5.5478	572-76-9	12313091	-	8634.9	3531.82	15311.9	23935.3	11689.1	37355.7
MW0116414	1-[(4-chlorophenyl)methyl]-3-methyl-1H-thieno[2,3-c]pyrazole-5-carboxylic acid	C14H11ClN2O2S	306.023	0.5556	571150-67-9	4985598	-	1135.11	1731.6	1654.56	2579.72	986.44	3800.67
MW0109994	Tolclofos-methyl	C9H11Cl2O3PS	299.954	7.6702	57018-04-9	91664	-	733.46	13645.1	3023.71	1260.51	1418.43	2181.45
MW0114156	Fructose	C6H12O6	180.063	0.6767	57-48-7 | 30237-26-4 | 25702-76-5 | 139686-85-4	5984	HMDB0062538	20778.5	9902.15	8805.07	8670.88	4481.73	37464.1
MW0008044	1-(2-Fluorophenyl)-3-(pyridin-4-ylmethyl)urea	C13H12FN3O	245.096	1.1159	56914-36-4	310676	-	4053.33	3319.52	2024.67	4356.41	3329.86	7432.65
MW0007562	Meclizine	C25H27ClN2	390.186	5.0076	569-65-3	4034	HMDB0014875	3201.72	149.14	1444.1	4797.79	1468.33	43057.2
MW0153328	Malachite green	C23H25ClN2	364.171	4.5267	569-64-2 | 14426-28-9 | 2437-29-8	11294	-	3865.39	1970.96	3111.61	4977.21	3125.02	54434.9
MW0163876	Ubiquinol-9	C54H84O4	796.637	0.7558	5677-54-3	45281170	-	6261.66	9427.13	8935.98	6724.34	4127.98	7338.75
MW0108403	N-(2-Furoyl)glycine	C7H7NO4	169.037	0.6767	5657-19-2	21863	HMDB0000439	14713.6	17579.1	28872	26159.8	20930.7	43090.6
MW0013008	1-Stearoyl-2-oleoyl-sn-glycero-3-phosphocholine	C44H86NO8P	787.609	6.7428	56421-10-4	24778825	HMDB0008038	212729	689160	444837	887238	386078	379630
MW0138018	Doxycycline	C22H24N2O8	444.153	3.5817	564-25-0 | 24390-14-5 | 7164-70-7	54671203	HMDB0014399	534.74	7212.09	210.49	381.01	1401.85	29561.6
MW0107690	L-cystine	C6H12N2O4S2	240.024	2.6045	56-89-3	67678	HMDB0000192	5685.34	6924.19	7589.95	10574.7	5598.87	9334.97
FDATN01488	L-Glutamic acid	C5H9NO4	147.053	0.6767	56-86-0	33032	HMDB0000148	64190.1	74512.3	82871.8	174092	79219.4	261664
MW0105914	L-Aspartic acid	C4H7NO4	133.037	0.6593	56-84-8	5960	HMDB0000191	6182.81	8776.28	5247.02	11683	3662.84	32301.2
MEDL02760	Glyceraldehyde	C3H6O3	90.0317	1.1336	56-82-6	751	HMDB0001051	27455.5	83457.1	80493.7	26866.8	115071	43913
MW0137952	Diethylstilbestrol	C18H20O2	268.146	8.3359	56-53-1	448537	HMDB0014400	13952.3	8238.27	16276.6	10143.2	13439.6	8930.5
MW0105531	L-Alanine	C3H7NO2	89.0477	0.7125	56-41-7	5950	HMDB0000161	1827.03	1562.67	597.84	2799.92	1286.41	7756.42
MW0156457	2-(2-Aminoethyl)isothiourea dihydrobromide	C3H11Br2N3S	280.902	0.8539	56-10-0 | 927-71-9	5940	-	28812.3	36833.9	29074	22246.6	40969	8962.05
MW0150570	Glycoperine	C19H21NO8	391.127	2.748	55740-45-9	442906	-	6404.09	693.86	3642.15	680.96	2391.82	59022.4
MW0127087	Trimethylsilyl heptadecanoate	C20H42O2Si	342.295	6.6243	55517-58-3	521635	HMDB0094683	36568.8	25229	16238.3	18241.7	30112.8	9081.56
MW0108210	Methazolamide	C5H8N4O3S2	236.004	4.4786	554-57-4	4100	HMDB0014841	793516	769063	801072	740384	854519	377999
MW0063507	beta-D-Glucopyranosyl (2alpha,3beta,4beta,19alpha)-2,3,19,23-tetrahydroxyolean-12-en-28-oate	C36H58O11	666.398	4.0386	55306-04-2	76972524	HMDB0034504	852.19	2614.57	2653.06	1034.26	2404.39	4235.33
MW0123278	Kefurox	C16H16N4O8S	424.069	3.1937	55268-75-2 | 97232-97-8	5361202	HMDB0015244	4108	9056.67	881.05	32853.6	17679.9	27221.4
MW0137862	Daidzin	C21H20O9	416.111	4.2669	552-66-9	107971	HMDB0033991	688.35	3102.54	5856.55	3833.72	2549.78	2520.07
MW0110047	Tropate	C9H10O3	166.063	3.899	552-63-6	10726	HMDB0062590	36952.4	28237.1	30863.7	54538.7	17754	92638.9
MW0015222	7-Methylxanthine	C6H6N4O2	166.049	1.1248	552-62-5	68374	HMDB0001991	3875.32	2476.28	2987.84	2735.07	1206.92	8051.28
pmp000383	Liquiritin	C21H22O9	418.126	4.2848	551-15-5	503737	HMDB0029520	68121.4	3876.68	264255	110743	15398.5	344452
MW0154261	Nalmefene	C21H25NO3	339.183	3.5642	55096-26-9	5284594	-	2711.22	4671.71	4477.54	3885.74	2894.67	11827.3
MW0005966	Acitretin	C21H26O3	326.188	7.2383	55079-83-9	5284513	HMDB0014602	69550.7	54808	64375.4	64581.4	63632.9	61832.2
MW0152642	Levothroid	C15H10I4NNaO4	798.669	6.7516	55-03-8 | 25416-65-3 | 50809-32-0	23666112	-	504013	1.30889e+06	391704	1.21107e+06	1.06985e+06	1.03875e+06
MW0141467	16alpha-Bromo-17beta-estradiol	C18H23BrO2	350.088	1.4534	54982-79-5	66401	-	21877.8	35531.2	37659.2	20379.8	31520.1	47138.2
MW0015609	Albendazole	C12H15N3O2S	265.089	3.6517	54965-21-8	2082	HMDB0014659	10124	1103.24	13139.6	9265.2	2392.27	24043.4
MEDN1360	4-Methyloctanoic acid	C9H18O2	158.131	6.8563	54947-74-9	62089	HMDB0031557	556062	611101	641404	529310	558358	475426
MW0004043	3-Hydroxyanthranilic acid	C7H7NO3	153.043	1.7789	548-93-6	86	HMDB0001476	1285.58	814.31	1234.85	466.94	1243.69	1918.61
MW0102960	3Alpha,7Alpha,12Alpha-trihydroxy-5Beta-cholestan-26-oic acid	C27H46O5	450.334	6.9078	547-98-8	122312	HMDB0000601	2086.51	2289.17	2348.29	770.35	2104.33	1378.4
MW0170036	alpha-CYANO-3-HYDROXYCINNAMIC ACID	C10H7NO3	189.043	2.919	54673-07-3	5353398	-	1009.5	924.67	1095.55	2697.85	874.01	12797
MW0014719	5beta-Cholanic acid	C24H40O2	360.303	6.2097	546-18-9	92803	-	4418.19	3780.84	6009.84	2437.47	5406.02	6197.36
MEDN0807	FFA(14:0)	C14H28O2	228.209	6.4374	544-63-8	11005	HMDB0000806	57419.5	75684.1	144150	85246.5	185966	28810.3
MW0012568	16-phenoxy tetranor Prostaglandin E2	C22H28O6	388.189	5.1256	54382-74-0	91885951	-	56333.8	1426.03	49042.7	81924.6	23073.4	20042.3
MW0107214	Taurocyamine	C3H9N3O3S	167.036	0.6593	543-18-0	68340	HMDB0003584	4.23432e+06	3.03246e+06	3.61421e+06	4.27014e+06	1.42959e+06	7.17767e+06
MW0010768	Cloprostenol	C22H29ClO6	424.165	7.7907	54276-21-0 | 40665-92-7 | 100786-10-5	5311053	-	2277.25	2128.55	5336.56	1872.01	1048.56	1834.48
MW0010779	Fluprostenol	C23H29F3O6	458.192	2.7656	54276-17-4 | 40666-16-8	5311100	-	80386.3	252881	168538	30175.8	14075	155672
MW0009907	Thimerosal	C9H9HgNaO2S	405.993	3.6167	54-64-8	16684434	-	1408.78	1253.57	1580.17	2936.12	899.61	17775.7
MW0014794	5-Hydroxyindoleacetic acid	C10H9NO3	191.058	3.6167	54-16-0	1826	HMDB0000763	8794.05	1023.79	3642.65	12811.9	1265.75	3048.17
MW0001229	1-(naphthalen-2-yl)-2-[(6-nitro-1,3-benzothiazol-2-yl)sulfanyl]ethanone	C19H12N2O3S2	380.029	1.2034	5397-96-6	220852	-	8444.04	15799.3	11763.8	4323.39	15895.5	2289.57
MW0147220	Cartilagineal	C10H11Cl3O	251.988	4.4828	53915-35-8	6153559	-	5680.78	1353.03	3127.62	3900.89	844.72	12178.6
MW0004017	2',5'-Dichlorobiphenyl-3-ol	C12H8Cl2O	237.995	0.4834	53905-29-6	92346	-	5078.33	5496.15	4985.54	5221.2	3380.27	5951.35
MW0139844	Tranilast	C18H17NO5	327.111	3.2472	53902-12-8 | 70806-55-2 | 53902-17-3	5282230	-	9294.27	3543.58	10871.9	5924.55	4545.64	1637.42
MW0012963	1-Palmitoyl-sn-glycero-3-phosphoethanolamine	C21H44NO7P	453.286	6.7516	53862-35-4	58177710	HMDB0011503	6320.77	17799.4	17674.6	7933.7	18089.1	9084.05
MEDL00446	Paspalin	C30H39NO5	493.283	6.7803	53760-19-3	6434468	-	7177.02	29658.9	28684.4	20349.8	28979.2	7614.27
MW0108647	N-Acetyl-L-tyrosine	C11H13NO4	223.084	2.6762	537-55-3	68310	HMDB0000866	3517.82	809.9	3449.39	5491.9	1401.47	3647.64
MEDL02147	Sinapyl alcohol	C11H14O4	210.089	3.5257	537-33-7	5280507	HMDB0013070	4617.27	4542.56	9553.49	6946.63	2857.79	16191.5
MW0142177	Nordeoxycholic acid	C23H38O4	378.277	6.5732	53608-86-9	193905	-	2721.33	2338.45	2381.06	3814.61	2198.34	25387.8
MW0108117	Malformin A	C23H39N5O5S2	529.239	6.0502	53571-13-4	4005	HMDB0029429	4606.66	3540.54	5401.39	8898.37	2989.15	1893.85
MW0008603	N-[(3-chloro-2-hydroxy-5-nitrophenyl)carbamothioyl]benzamide	C14H10ClN3O4S	351.008	6.2286	53501-41-0	3664359	-	1206.3	1666.11	2141.89	1463.57	452.63	17994
MW0113970	Benzyl beta-D-Arabinopyranoside	C12H16O5	240.1	3.7742	5329-50-0 | 7473-38-3	11253445	-	124617	210447	27169.6	24508.6	296083	32073
FDATN00519	Sodium benzoate	C7H5NaO2	144.019	4.5004	532-32-1	517055	-	11203.4	9598.13	17023.8	11849.1	9261.18	2630.67
MW0125247	Myosmine	C9H10N2	146.084	2.4449	532-12-7	442649	HMDB0030386	6047.96	5845.07	5604.59	5226.05	6003.18	3713.58
MEDL02562	Euscaphic acid	C30H48O5	488.35	5.8259	53155-25-2	471426	HMDB0036651	1339.5	2430.26	2442.64	2124.16	3243.41	3966.98
MW0138112	Esculin	C15H16O9	340.079	2.8699	531-75-9	5281417	HMDB0030820	1482.02	2675.24	5582.8	2556.91	1755.37	8146.77
MW0139595	Robustic acid	C22H20O6	380.126	3.1521	5307-59-5	54677407	-	9108.84	9564.93	9284.64	3339.75	908.28	27956.7
MW0169179	Flufenamic acid	C14H10F3NO2	281.066	6.5876	530-78-9	3371	HMDB0252331	1428.01	2843.12	945.91	2592.79	2665.19	3421.88
MW0006998	Estrone	C18H22O2	270.162	4.3207	53-16-7	5870	HMDB0000145	509.45	2798.28	1706.85	2362.85	1280.16	2570.23
MEDN1209	Miraxanthin I	C14H18N2O7S	358.084	2.6045	5296-79-7	135909833	-	8584.46	2994.16	1372.15	3705.77	2926.02	22225.8
MW0143905	7-(Acetyloxy)-3-(3-pyridinyl)-2H-1-benzopyran-2-one	C16H11NO4	281.069	2.9593	52924-34-2	256114	-	4513.33	441.61	10816.6	4163.86	6090.53	15479.7
MW0126337	Pyridoxamine phosphate	C8H13N2O5P	248.056	2.5291	529-96-4	1053	HMDB0001555	10158.8	9845.46	9905.26	9494.77	10756.3	6899.93
MEDL02569	Euxanthone	C13H8O4	228.042	6.4724	529-61-3	5281631	HMDB0030724	3492.75	3295.27	2665.53	1478.27	2060.65	2358.74
MW0139103	Naringenin-7-O-glucoside	C21H22O10	434.121	3.8268	529-55-5	9910767	HMDB0140590	21308.2	7076.27	25570.9	19372	25642.8	38171.2
MEDN1760	Cellobiose	C12H22O11	342.116	1.9962	528-50-7 | 16462-44-5	10712	HMDB0000055	1109.77	498.46	1480.22	917.91	479.85	5599.73
MW0111931	Gallacetophenone	C8H8O4	168.042	4.4683	528-21-2	10706	-	64946.7	11394	53111.7	54349.7	22094.2	20939.2
MW0112185	2-Keto-L-gulonic acid	C6H10O7	194.043	5.9214	526-98-7 | 342385-52-8	102424	HMDB0011732	736.07	1985.53	1609.8	919.55	535.55	7387.5
MEDN0848	Indole 3-Ethanol	C10H11NO	161.084	2.4652	526-55-6	10685	HMDB0003447	6105.17	838.84	3784.24	4359.79	1963.65	3897.81
MEDN1191	1,2-epoxy-3-(p-nitrophenoxy) propane	C9H9NO4	195.053	3.8445	5255-75-4	21327	-	989.81	927.5	825.78	1065.48	606.57	7228.66
MW0157453	tetranor-PGAM	C16H22O6	310.142	6.2106	52510-53-9	58560006	-	14117.3	13304.1	5404.39	9124.21	9399.29	3175.73
MW0114971	Acetyl-N-formyl-5-methoxykynurenamine	C13H16N2O4	264.111	3.4762	52450-38-1	171161	HMDB0004259	33432.3	829.95	46366.4	41877.7	30113.3	36241.5
MW0138195	Fraxin	C16H18O10	370.09	2.712	524-30-1	5273568	-	6410.93	422.14	12498.1	10114.4	6359.11	47494.3
MW0103713	Xanthosine-5'-monophosphate	C10H13N4O9P	364.042	1.4892	523-98-8	73323	HMDB0001554	2637.05	6401.55	6125.23	3582.21	5875.5	4770.32
MW0147243	Cassine	C18H35NO2	297.267	7.1515	5227-24-7	193405	-	4951.1	3981.29	3229.59	4240.49	2144.7	3025.2
MW0138805	Lobaric acid	C25H28O8	456.178	7.2611	522-53-2	73157	-	1653.53	1821.72	2844.69	540.76	5046.53	5430.56
MW0139547	Quercitrin	C21H20O11	448.101	4.0386	522-12-3	5280459	HMDB0033751	4454.45	8267.62	11340.9	8163.41	23376.1	117691
MW0170013	Vulpinic acid	C19H14O5	322.084	4.5181	521-52-8 | 73622-57-8	54690323	-	2677.33	3515.98	8954.22	4804.01	8941.38	53323.2
MW0126274	Psilocybine	C12H17N2O4P	284.093	1.2208	520-52-5	10624	-	3100.5	17169.7	8188.33	4140.63	26421.1	4238.46
MEDL02630	Apigenin	C15H10O5	270.053	4.3387	520-36-5	5280443	HMDB0002124	6421.31	982.85	6008.14	11360.7	2321.13	2936.42
MW0062152	Prednisolone acetate	C23H30O6	402.204	4.6988	52-21-1	5834	-	23199.8	18099.5	13443	42781.4	8693.8	8583.56
MW0126149	Pipemidic acid	C14H17N5O3	303.133	2.8699	51940-44-4	4831	HMDB0041989	614.45	2730.21	6344.59	957.2	2140.58	3568.83
MW0007535	Maclurin	C13H10O6	262.048	3.2405	519-34-6	68213	HMDB0032644	4242.14	650.43	3685.17	619.68	1227.25	1085.74
MW0110123	N2-Tryptophyllysine	C17H24N4O3	332.185	4.5906	51790-14-8	6452501	-	11293.9	512.8	15131.2	12137	7509.52	62814
MW0120541	4-Hydroxybenzo[h]quinoline-3-carboxylic acid	C14H9NO3	239.058	1.3752	51726-83-1 | 35957-14-3	308815	-	10546.1	2497.4	18615.2	8727.83	5059.24	47022.8
MW0012567	16-phenoxy tetranor Prostaglandin A2	C22H26O5	370.178	6.7922	51639-10-2	12767333	-	185964	13704.5	90519.4	163398	70443.3	5549.77
FDATN00935	Sulfisomidine	C12H14N4O2S	278.084	0.8008	515-64-0	5343	-	44718.7	8997.53	20022	20235.2	13431.6	28440.5
MW0137376	Apigenin 7,4'-dimethyl ether	C17H14O5	298.084	9.1645	5128-44-9	5281601	HMDB0132454	6111.44	3898.15	3363.03	3903.7	2522.8	7644.5
FDATN00047	Fluorouracil	C4H3FN2O2	130.018	2.5333	51-21-8	3385	HMDB0014684	7382.43	1907.82	9927.49	5637.21	4056.43	5801.36
MW0140678	(S)-Canadine	C20H21NO4	339.147	4.735	5096-57-1	21171	-	1351.36	666.38	4002.98	1656.08	845.03	2950.28
MW0157131	Songorine	C22H31NO3	357.23	2.9058	509-24-0	71456946	-	3946.06	2157.39	2810.61	1563.23	2239.61	1486.49
MW0009218	Benzenesulfonic acid, undecyl-	C17H28O3S	312.176	8.9542	50854-94-9	38222	HMDB0032549	12064.4	9084.91	11470.2	10369.6	12606.3	11740.2
MW0151243	Hydrocortisone cypionate	C29H42O6	486.298	7.7647	508-99-6	223253	-	7844.19	253.41	21880	1496	62655.3	8451.39
MW0049010	Corchoroside A	C29H42O9	534.283	5.6376	508-76-9	5091219	HMDB0033846	3809.2	1591.47	3199.82	2227.54	1428.21	2269.94
MW0055510	Ouabagenin	C23H34O8	438.225	8.1856	508-52-1	12313812	-	63132.2	54499.8	96890.1	42356.8	14832	57929.5
MW0131340	Naringenin chalcone	C15H12O5	272.068	5.2947	5071-40-9	5280960	HMDB0029631	2725.48	3634.13	5755.39	5547.86	6838.22	34170
MW0146491	Azafrin	C27H38O4	426.277	6.8446	507-61-9	5281225	-	24701	24241	25764.1	19753.5	20075.2	22288.1
MEDL00450	Arachidonic acid	C20H32O2	304.24	7.359	506-32-1	444899	HMDB0001043	1254.17	4173.34	3004.5	1273.26	6719.99	33933.5
MW0012560	16-Hydroxyhexadecanoic acid	C16H32O3	272.235	7.2723	506-13-8	10466	HMDB0006294	7940.85	9234.01	12410.2	14783.2	9346.31	14357.8
MW0005965	Acifluorfen-methyl	C15H9ClF3NO5	375.012	0.7125	50594-67-7	91642	-	17114.3	26487.1	40103.6	25890.5	20004.6	44667.8
MEDP0902	12-Hydroxydodecanoic acid	C12H24O3	216.173	5.9429	505-95-3	79034	HMDB0002059	13915	7257.98	7043.7	6084.52	5640.95	3564.05
MW0011832	1,11-Undecanedicarboxylic acid	C13H24O4	244.167	6.1888	505-52-2	10458	HMDB0002327	7060.62	5513.94	5204.44	4822.81	5019	4932.64
MW0063692	Suberic acid	C8H14O4	174.089	3.7392	505-48-6	10457	HMDB0000893	18227.4	6609.85	10032.3	9837.19	7623.35	3328.46
pmn001637	Kaempferol-3-O-arabinoside (Juglanin)	C20H18O10	418.09	2.4449	5041-67-8	5318717	HMDB0029502	5543.53	4832.38	4935.32	6355.31	4924.71	5117.13
FDATN00511	Vilanterol trifenatate	C44H49Cl2NO7	773.289	5.6736	503070-58-4	44482554	-	9219.29	989.19	6243.25	1382.8	8246.99	13128.7
MW0001937	Tyrosol	C8H10O2	138.068	2.6562	501-94-0	10393	HMDB0004284	5625.68	3529.37	5524.43	3015.33	4563.12	4797.15
MW0106090	Caffeic acid	C9H8O4	180.042	2.4802	501-16-6	689043	HMDB0001964	831.65	4950.33	925.11	7165.99	449.09	41054.6
MEDN0061	N-Phenylacetylglycine	C10H11NO3	193.074	3.5642	500-98-1	68144	HMDB0000821	14885.7	4727.87	14019	79679.4	7686.72	47615.7
MEDN1575	Rhapontigenin	C15H14O4	258.089	5.7502	500-65-2	5320954	HMDB0031842	1349.25	610.85	3182.39	3496.72	1248.08	2041.53
MEDP0176	Thymidine	C10H14N2O5	242.09	2.0662	50-89-5	5789	HMDB0000273	11004.8	11296.2	12357.1	15815.4	7732.02	46459.3
Hmfn000531	Ascorbic acid	C6H8O6	176.032	2.0842	50-81-7	54670067	HMDB0000044	17609.8	11551.5	24129.5	8811.29	17420.2	11742.5
MW0169760	Reserpine	C33H40N2O9	608.273	5.0258	50-55-5	5770	HMDB0014351	2805.6	3158.19	2662.58	2843.07	2994.1	1818.82
MW0002126	2,3,6-Trichlorobenzoic acid	C7H3Cl3O2	223.92	1.1861	50-31-7	5759	-	9040.76	5840.01	5548.49	4566.22	4817.3	3907.12
MW0053971	Hydrocortisone	C21H30O5	362.209	5.2947	50-23-7	5754	HMDB0000063	54972.2	440047	658242	316406	221888	191537
MEDL00439	Lactic acid	C3H6O3	90.0317	0.8711	50-21-5 | 26100-51-6 | 598-82-3 | 26811-96-1	612	HMDB0144295	626449	624709	618790	772839	574727	876616
MW0000271	Guvacine	C6H9NO2	127.063	4.4503	498-96-4	3532	-	524202	488807	525765	513699	512185	254601
MW0142383	Leucinic acid	C6H12O3	132.079	3.5223	498-36-2	92779	HMDB0000665	9998.31	9653.32	7105.96	11173.9	6465.81	7586.74
MADN0504	Mesaconic acid	C5H6O4	130.027	1.1686	498-24-8	638129	HMDB0000749	77377	62254.7	70212.2	69278.3	47050.3	24606.7
MEDN0469	Citraconic Acid	C5H6O4	130.027	1.7607	498-23-7	643798	HMDB0000634	16452.2	17011.8	20962.2	14330.2	13467.1	28540.7
MEDP0437	Ergothioneine	C9H15N3O2S	229.089	0.9578	497-30-3	5351619	HMDB0003045	3881.86	2879.87	5196.34	3763.03	866.31	22105.2
MW0005841	6beta-Naltrexol	C20H25NO4	343.178	3.0848	49625-89-0 | 20410-98-4	5486554	-	129.75	526.23	490.84	743.56	262.66	33077.8
MEDN1093	2-Isopropylmalate	C7H12O5	176.069	2.0662	49601-06-1	5280523	HMDB0000402	13104.4	1144.35	5007.7	4221.96	1241.27	4119.37
MW0007319	Hippuric acid	C9H9NO3	179.058	3.2472	495-69-2	464	HMDB0000714	7929.08	7989.97	18973.2	101154	20688.5	147237
MW0139161	Nodakenin	C20H24O9	408.142	4.7126	495-31-8	73191	-	7966.52	27798.1	22470.1	2272.06	13063.5	23011.4
MW0122737	Acridine orange	C17H19N3	265.158	5.4402	494-38-2	62344	-	5436.49	6678.09	6416.71	4241.95	5908.84	5360.2
MW0156553	Savinin	C20H16O6	352.095	3.915	493-95-8	5281867	-	16039.8	2443.79	2401.18	12886.3	10434.4	42023.4
MW0169364	Kynurenic acid	C10H7NO3	189.043	3.0353	492-27-3	3845	HMDB0000715	1432.02	618.68	1450.12	1409.46	652.59	2190.83
MEDN1786	7-Hydroxyflavanol	C15H10O4	254.058	3.4762	492-00-2	5393152	-	1192.29	1326.25	2823.14	3229.54	3399.38	10968.7
MW0169433	Luteolin	C15H10O6	286.048	5.1091	491-70-3	5280445	HMDB0005800	8347	7321.06	7093.73	6921.33	8180.19	4615.66
MW0168806	Baicalein	C15H10O5	270.053	4.0209	491-67-8	5281605	HMDB0031991	1185.78	1854.65	3099.61	2923.98	1807.11	19258.8
MW0002327	2,5-Dihydroxybenzoic acid	C7H6O4	154.027	2.7744	490-79-9	3469	HMDB0000152	18100	4571.48	18858.9	21239.2	12587.1	30712.9
MW0169290	Icariin	C33H40O15	676.237	4.144	489-32-7	5318997	-	652.07	4360.23	1826.79	1394.11	2969.73	2005.75
MW0004001	3-Furoic acid	C5H4O3	112.016	0.8192	488-93-7	10268	HMDB0000444	218778	221046	226045	184236	148830	82000.3
MEDN0621	Indoxyl sulfate	C8H7NO4S	213.01	4.3525	487-94-5	10258	HMDB0000682	8987.41	9184.21	20493.5	12263.3	9095.41	186932
MW0107607	Kainic acid	C10H15NO4	213.1	6.4724	487-79-6 | 4071-38-9	10255	-	10905.6	10141.6	9353.91	8490.16	7715.08	9251.64
MW0169017	Daidzein	C15H10O4	254.058	7.1166	486-66-8	5281708	HMDB0003312	3120.54	2900.76	3090.09	1958.61	2527.67	3376.85
MW0146532	Balfourodine	C16H19NO4	289.131	6.3673	484-61-7	442888	-	4311.41	4109.08	4306.21	3787.91	3742.87	2073.96
MW0114887	Muramic acid	C9H17NO7	251.101	0.7487	484-57-1	441038	HMDB0003254	59347.8	510	10174.6	87544.3	1882.77	2.13799e+06
MW0151812	(S)-Tetrahydrocolumbamine	C20H23NO4	341.163	3.7742	483-34-1	440229	-	1598.84	778.91	5050.88	3277.07	2015.45	18010
MW0000172	Cephaeline	C28H38N2O4	466.283	5.846	483-17-0 | 5483-17-0 | 5853-29-2	442195	-	9011.83	8953.65	19571.4	2674.03	10711.2	6727.14
MEDN1773	Indigo	C16H10N2O2	262.074	0.7307	482-89-3	10215	-	5255.67	2893.88	4242.16	10668.8	2680.82	14877.3
MW0139213	Osajin	C25H24O5	404.162	3.2648	482-53-1	95168	-	8775.52	1614.77	19441.7	15021	10272.6	24478.7
MW0118260	2-Amino-5-phenylthiophene-3-carboxamide	C11H10N2OS	218.051	5.0485	4815-35-4	703965	-	5363.01	1030.94	2615.52	995.61	1295.27	8909.84
MEDN0536	estrone 3-sulfate	C18H22O5S	350.119	7.5668	481-97-0	3001028	HMDB0001425	10124.2	1603.7	2532.63	5097.04	2781.76	3014.18
MW0052562	Epiandrosterone	C19H30O2	290.225	7.7734	481-29-8	441302	HMDB0000365	15826	43390	22348.2	35548.6	8892.16	40917.1
MW0137254	Acacetin	C16H12O5	284.068	6.4152	480-44-4	5280442	HMDB0132457	289.45	1180.44	2791.11	9965.62	3425.07	209489
MW0007527	Lucidin	C15H10O5	270.053	8.9715	478-08-0	10163	-	1.69324e+06	1.64603e+06	1.62211e+06	1.41589e+06	1.63342e+06	1.56958e+06
MW0117288	Tofacitinib	C16H20N6O	312.17	7.4787	477600-75-2	9926791	-	61699.6	62436.1	107246	66735	88223.8	87587.3
MW0168967	Colchiceine	C21H23NO6	385.152	5.4042	477-27-0	234105	-	23881.3	919.87	29743.5	42830.8	16593.7	36264.9
MW0053754	Glycocholic acid	C26H43NO6	465.309	5.3681	475-31-0	10140	HMDB0000138	63441.2	5627.28	39372.4	59063.7	17744.9	107490
MW0053757	Glycolithocholic acid	C26H43NO4	433.319	7.2213	474-74-8	115245	HMDB0000698	7810228	7.63895e+06	8.22363e+06	6.96642e+06	7.5253e+06	3.0735e+06
MW0108971	O-benzyl-L-serine	C10H13NO3	195.089	6.8733	4726-96-9 | 30916-68-8	78457	-	18062.4	19712.2	17117.2	15967.8	18397.4	19446.2
MW0015301	8-Amino-7-oxononanoic acid	C9H17NO3	187.121	3.4937	4707-58-8	173	HMDB0037790	9241.28	5354.69	9825.07	5515.03	11312.9	7027.32
MW0015942	Asiatic acid	C30H48O5	488.35	5.6915	464-92-6	119034	-	1879.64	1735.29	1126.85	1183.43	904.52	682.67
MW0123384	Clerodin	C24H34O7	434.231	6.7628	464-71-1	442014	-	1678.66	1316.84	1794.98	959.7	2110.24	44040.3
ZINC899824	Curcumin	C21H20O6	368.126	4.2493	458-37-7	969516	HMDB0002269	11875.6	10855.3	2456.4	620.94	14954.6	1896.5
MW0114039	Carbomycin	C42H67NO16	841.446	7.0128	4564-87-8	5287879	-	46082.9	71085.8	50508.8	35167.5	61665	29258.8
MEDN0428	N6-Succinyl Adenosine	C14H17N5O8	383.108	2.2468	4542-23-8	20849086	HMDB0000912	95374.6	35848.1	69226.7	62549.8	38649.4	119762
MW0007325	Homogentisic acid	C8H8O4	168.042	2.5489	451-13-8	780	HMDB0000130	3499.77	3909.05	6277.22	9297.19	4187.19	12015.5
MW0138239	Genistein	C15H10O5	270.053	5.4223	446-72-0	5280961	HMDB0003217	54688.3	4325.89	114732	132351	53181.3	629292
MW0168258	Dihydrorobinetin	C15H12O7	304.058	2.6762	4382-33-6 | 93432-80-5	20399	-	1304.05	2248.36	959.34	1826.5	844.08	3707.45
MW0143852	6-Iminocyclohexa-2,4-dienone	C6H5NO	107.037	9.006	4377-76-8	15903259	-	115561	114781	102817	105568	110436	116390
MW0138251	Genkwanin	C16H12O5	284.068	8.9628	437-64-9	5281617	HMDB0252684	7651.97	8429.7	4389.16	3202.74	6920.55	7009.08
MW0161269	Glucobrassicin	C16H20N2O9S2	448.061	2.748	4356-52-9	9601691	HMDB0030243	13351.2	699.73	10054.4	4909.57	473.02	28121.6
MW0143305	4-Epiminocycline	C23H27N3O7	457.185	2.4625	43168-51-0	54749602	-	24551.9	10810.9	17426.8	14494.9	4125.93	12630.9
MW0001403	1,8-Dinitropyrene	C16H8N2O4	292.048	2.8523	42397-65-9	39185	-	40710.8	14388.3	6072.35	68003.2	13060	183630
MW0011902	1,2-Dioleoyl-sn-Glycero-3-Phosphocholine	C44H84NO8P	785.593	6.3747	4235-95-4	10350317	HMDB0000593	286362	221879	184868	339881	223677	46451.7
MW0003441	3,4-Dihydroxyphenylpyruvic acid	C9H8O5	196.037	8.9887	4228-66-4 | 109170-71-0	165198	HMDB0125373	48264.7	46284.9	44268	44147	47290.1	42078.3
MW0014696	5-alpha-Dihydrotestosterone glucuronide	C25H38O8	466.257	6.068	42037-24-1	44263365	HMDB0006203	134809	12956.6	191162	309296	111697	95906.1
MW0124183	2,5-Dimethyl-4-oxo-4,5-dihydrofuran-3-yl acetate	C8H10O4	170.058	4.5361	4166-20-5	61334	HMDB0032966	213.05	187.31	346.97	162	193.07	4074.11
MW0054286	Latanoprost acid	C23H34O5	390.241	3.8797	41639-83-2	6441636	-	6912.02	4144.03	4850.27	4259.2	1278.91	1884.3
MW0005666	5-Heptadecyl-1,3-benzenediol	C23H40O2	348.303	5.9787	41442-57-3	181700	HMDB0038530	8158.8	7583.84	7317.18	7466.65	5089.17	8158.51
MW0000228	Galactose	C6H12O6	180.063	0.9199	41414-75-9	6036	HMDB0037209	63331.7	83712	71502.8	78314.4	69658.6	274087
MW0168768	Apomorphine	C17H17NO2	267.126	2.0662	41372-20-7	6005	HMDB0014852	1957.55	836.41	3838.13	1539.07	603.07	3551.37
MW0117973	2,5-Diethyltetrahydrofuran	C8H16O	128.12	5.4042	41239-48-9	62913	HMDB0029574	19045.5	17845.3	19389.7	24703	17898.5	18728.7
MW0157217	Steviolbioside	C32H50O13	642.325	3.862	41093-60-1	16401639	HMDB0036707	3512.47	8278.11	6621.44	4263.47	9162.74	8289.84
MW0003683	3,5-Dichloro-4-hydroxy-2-methoxy-6-methylbenzoic acid	C9H8Cl2O4	249.98	7.5927	4101-80-8	21724963	HMDB0033822	17404.2	12184	6491.68	21248.4	7058.1	25126.2
MW0124256	Glycitein	C16H12O5	284.068	4.8985	40957-83-3	5317750	HMDB0005781	7218.11	406.21	9315.08	13701.2	5322.84	52714
MW0153878	Met-Thr	C9H18N2O4S	250.099	2.3546	40883-16-7	7021822	HMDB0028983	11532.8	4400.63	22584.4	16119.6	10008.7	23262.3
MW0118564	2-heptylquinolin-4(1H)-one	C16H21NO	243.162	6.8515	40522-46-1 | 2503-80-2	164974	-	221959	217043	226334	198618	193267	206643
MW0157946	Tocoretinate	C49H76O3	712.579	0.7664	40516-48-1 | 40516-49-2	5282180	-	21863.8	11823.4	19447.9	6349.94	12971.5	5482.26
MW0005005	4-Fluorophenylacetic acid	C8H7FO2	154.043	5.1275	405-50-5	9837	-	661.1	1564.68	306.01	737.44	557.19	4304.79
MW0013504	2-Hydroxy-3-Methylbutanoic Acid	C5H10O3	118.063	2.0201	4026-18-0	99823	HMDB0000407	1489.5	1600.53	1978.46	1544.81	1262.82	1701.89
MW0110011	trans-Aconitic acid	C6H6O6	174.016	1.1686	4023-65-8	444212	HMDB0000958	4818.38	3333.42	3960.15	3884.6	3727.83	6346.55
MW0116970	2-[(3-nitrophenyl)methylsulfanyl]-1H-benzimidazole	C14H11N3O2S	285.057	2.6383	401589-66-0	706117	-	840.52	535.18	1167.26	1290.37	796.79	5173.19
MW0002507	2-[(4-Nitrophenyl)sulfonyl]benzoic acid	C13H9NO6S	307.015	1.9415	39950-34-0	757521	-	9745.83	5691.89	4687.62	8318.95	3535.32	3403.75
MEDN1132	16,16-dimethyl PGF2	C22H38O5	382.272	6.629	39746-23-1	6441607	-	9512.31	17243.5	8422.57	8102.92	10893.6	4862.01
MW0148803	D-Urobilin	C33H40N4O6	588.295	5.7798	3947-38-4	5280820	HMDB0004161	1776.55	1370.95	1555.24	1112.99	6212.09	1445.82
MW0125950	Octyl 2-furoate	C13H20O3	224.141	6.3848	39251-88-2	62901	HMDB0037726	7176.08	5998.28	7408.08	5795.72	5898.72	2016.65
MW0124420	Indolepyruvate	C11H9NO3	203.058	4.1792	392-12-1	803	HMDB0060484	28386.9	16013	20482.2	31593.2	8009.45	76062.9
MW0142026	2,3-Diphenyl-3-(2-pyridinyl)acrylonitrile	C20H14N2	282.116	4.3123	39077-64-0	3003768	-	26366.3	536.24	16168.6	28079.5	5818.83	5183.11
MW0121827	6,7-Dihydro-2,5-dimethyl-5H-cyclopentapyrazine	C9H12N2	148.1	2.4449	38917-61-2	530404	HMDB0039831	2740.91	2352.34	3041.29	2812.73	2910.35	1999.66
MW0125631	Nalidixic acid	C12H12N2O3	232.085	3.9325	389-08-2	4421	HMDB0014917	196291	188580	211387	180870	197558	131909
MW0107376	Homovanillic acid sulfate	C9H10O7S	262.015	3.7792	38339-06-9	29981063	HMDB0011719	6352.92	5228.32	5367.83	1827.78	796.64	812.55
MW0012577	16-phenyl tetranor Prostaglandin E2	C22H28O5	372.194	7.2383	38315-44-5	5283067	-	19101.8	1456.8	16613	20344.7	3514.61	6074.82
MW0123156	Brevianamide A	C21H23N3O3	365.174	4.522	38136-92-4	99771	HMDB0030380	696.19	641.46	306.51	899.69	649.79	11253.5
MW0146866	Brevianamide F	C16H17N3O2	283.132	2.4269	38136-70-8	181567	-	5460.44	3126.25	3358.99	3420.78	851.56	16510
MEDL00375	Oglufanide	C16H19N3O5	333.132	3.7392	38101-59-6	100094	HMDB0028830	6472.23	5886.25	13645.5	13456.8	6822.87	37802
MW0016399	Carindone	C31H44O6	512.314	6.2813	38045-62-4	101316738	HMDB0038189	308097	305844	259955	244763	253079	125382
FDATN01149	Tenofovir alafenamide	C21H29N6O5P	476.194	8.9973	379270-37-8 | 383365-04-6	9574768	-	28884.9	28898.9	29529.5	29499.3	29170.5	36130.8
MW0127350	4-Hydroxyphenyl thiocyanate	C7H5NOS	151.009	4.4786	3774-52-5	220327	HMDB0040578	8524.67	8122.82	9865.57	8709.41	9306.44	12896.8
MW0103620	N4-Acetylcytidine	C11H15N3O6	285.096	2.0925	3768-18-1	107461	HMDB0005923	1415.39	1037.72	1443.9	1738.8	888.14	4618.24
MW0119110	1-(4-fluorophenyl)-3-(phenylsulfonyl)-1H-pyrrolo[2,3-b]quinoxalin-2-amine	C22H15FN4O2S	418.09	3.9254	374922-43-7	1915791	-	1471.59	825.37	1198.04	2670.03	870.81	3517.53
MW0013499	2-Hydroxy-2-methylbutyric acid	C5H10O3	118.063	2.5071	3739-30-8	95433	HMDB0001987	22805.7	18906.8	29562.8	26235.4	13065.3	46474.8
MW0148141	Dalpanin	C26H30O12	534.174	4.1267	37376-13-9	442769	-	1369.79	706.29	1152.49	1847.98	790.33	11623.8
MW0154982	Penitrem C	C37H44ClNO4	601.296	5.0802	37318-84-6	119470	-	2162.88	885.65	2823.15	2360.67	1166.12	4807.56
MW0008594	N-[(E)-(6-Bromoimidazo[1,2-a]pyridin-3-yl)methylideneamino]-N,2-dimethyl-5-nitrobenzenesulfonamide	C16H14BrN5O4S	452.993	0.8539	372196-67-3	10275789	-	54048.2	56543.2	54725.5	42588.3	35325	3059.26
MW0155549	Phytuberin	C17H26O4	294.183	6.535	37209-50-0	442387	HMDB0035754	2466.38	3104.85	5550.5	5424.31	3750.3	4072.74
MW0118718	2-Methyl-3-N,N-dimethylaminomethylindole	C12H16N2	188.131	4.971	37125-92-1	181513	-	9804	9730.64	4744.87	7317.1	7296.83	4068.17
MW0139212	Oroxylin A glucoronide	C22H20O11	460.101	3.531	36948-76-2	14655552	HMDB0128601	17047.3	593.47	28694.3	41573.7	21832.8	206812
MW0108594	n5-Iminoethyl-l-ornithine	C7H15N3O2	173.116	5.2947	36889-13-1	107984	-	1315.09	1966.79	1525.8	974.54	3077.64	1180.08
MW0004972	4-Fluoro-3-nitrobenzotrifluoride	C7H3F4NO2	209.01	4.7533	367-86-2	67778	-	12144.8	12029.8	12782.7	10671.9	12349.4	5881.81
MW0123175	Buspirone	C21H31N5O2	385.248	5.4042	36505-84-7	2477	HMDB0014633	22380	6059.69	28128.5	4703.1	25089.7	184640
MW0103487	Bucladesine	C18H24N5O8P	469.136	1.7789	362-74-3	9687	-	4754.31	4400.19	6578.52	6954.49	4710.59	16307.9
MW0123414	Colupox b	C25H36O5	416.256	2.748	36136-11-5	90471757	HMDB0039598	1036.28	558.95	1522.18	769.16	581.2	1507.8
MW0194063	Trp-glu	C16H19N3O5	333.132	3.4586	36099-95-3	7009663	HMDB0029082	5429.83	4402.84	13889.2	15003.5	6096.64	31697.5
MW0009890	D-Nmappd	C23H38N2O5	422.278	6.3935	35922-06-6	10070893	-	1.1056e+06	1.10614e+06	1.13028e+06	136604	132767	1.38295e+06
MW0012482	15-methyl-15S-PGE2	C21H34O5	366.241	5.2583	35700-27-7	5283065	-	1922.14	1297.67	1975.23	1535.17	1329.13	3696.27
MW0052923	Fluocinonide	C26H32F2O7	494.212	7.7734	356-12-7	9642	HMDB0015181	5391.56	4982.24	8703.46	3204.12	2233.92	6566.62
MW0122995	Azamethiphos	C9H10ClN2O5PS	323.974	5.4223	35575-96-3	71482	-	2558.27	790.2	2803.96	4103.02	1753.23	6686.8
MW0123028	Bendamustine hydrochloride	C16H22Cl3N3O2	393.078	2.9414	3543-75-7 | 97832-05-8	77082	-	2941.11	2687.54	6794.57	6602.57	3000.86	34417.2
MW0157063	Simalikilactone D	C25H34O9	478.22	4.6086	35321-80-3	441808	-	9660.74	7539.47	11818.2	15758.1	1419.68	4345.05
MW0129511	1-(2,6-Dihydroxy-4-methoxyphenyl)-3-(4-methoxyphenyl)propan-1-one	C17H18O5	302.115	7.2553	35241-54-4	3084606	HMDB0140286	2735.78	4485.23	6804.18	2332.72	7233.1	1040.08
MW0005721	5-Nonadecyl-1,3-benzenediol	C25H44O2	376.334	6.9953	35176-46-6	161858	HMDB0030956	31839.7	30025.8	32280.7	29461.2	30511	25993.3
FDATP01043	Carbinoxamine maleate	C20H23ClN2O5	406.13	2.6583	3505-38-2	5282409	-	5167.87	4066.23	3997.72	5972.94	4334.32	6322.13
MW0142497	Naphthyl-2-methyl-succinic acid	C15H14O4	258.089	5.4042	350044-88-1	656886	-	4883.09	4693.03	5037.93	4670.69	4241.76	1640.86
MW0148275	Deoxybrevianamide E	C21H25N3O2	351.195	5.4274	34610-68-9	182203	-	2030.8	1175.94	2144.15	3288.41	538.91	587.78
MW0057740	1,2-Dihexanoyl-sn-glycero-3-phosphocholine	C20H40NO8P	453.249	5.6868	34506-67-7	10072611	-	748.53	998.1	1171.58	1470.91	1226.38	10198.1
MW0161288	N-(octadecanoyl)-4R-hydroxysphinganine	C36H73NO4	583.554	0.7664	34354-88-6 | 475995-75-6	9898642	-	141479	128304	126591	75326.6	192974	20712.1
MEDN1841	5-(4-nitrophenyl)-2-phenyl-4H-pyrazol-3-one	C15H11N3O3	281.08	1.1159	34320-83-7	2750328	-	22748.6	23737.4	19327.8	18819.3	18537.7	14544.9
MW0005944	Acetochlor	C14H20ClNO2	269.118	2.0743	34256-82-1	1988	HMDB0247910	1078.34	652.44	2062.54	1119.37	961.91	1093.37
MW0145104	Angiotensin I/II (5-8)	C26H36N6O5	512.275	2.9543	34233-50-6	9806448	-	1160.97	2178.27	238.55	149.54	1057.93	32480.8
MW0107023	Glu-Tyr	C14H18N2O6	310.116	2.0662	3422-39-7	515717	HMDB0028831	21584.6	15808.6	32104.8	22576.5	20339	114921
MW0126592	L-Urobilin	C33H46N4O6	594.342	5.6969	34217-90-8	5280818	HMDB0004159	14765	14288.2	14987.7	13945.9	14500.7	7711.83
MW0102841	T-2 Tetraol	C15H22O6	298.142	4.1095	34114-99-3	9904331	HMDB0036159	3.50779e+06	5.42111e+06	1.11144e+06	878467	5.70722e+06	822832
MW0105990	gold(1+);(2S,3R,4S,5R,6R)-3,4,5-triacetyloxy-6-(acetyloxymethyl)oxane-2-thiolate;triethylphosphane	C20H34AuO9PS	678.133	4.971	34031-32-8	16667669	HMDB0015130	6439.83	5459.97	10215	5889.79	5973.89	33411.2
MW0054026	1-O-Acetylbritannilactone	C17H24O5	308.162	8.2371	33627-41-7	75528891	-	6945.53	7988.87	21142.1	2408.13	4256.88	14001.9
MW0002939	2-chloro-N-(3,5-dichlorophenyl)acetamide	C8H6Cl3NO	236.952	9.4221	33560-48-4	36550	-	122890	119694	117536	120503	123662	42564.6
MW0118002	N-Carbamoylmaleimide	C5H4N2O3	140.022	4.4786	3345-50-4	76868	-	64982	62442.2	67567.3	58604.3	66588.9	33953.5
MW0105068	Indol-3-yl sodium phosphate	C8H6NNa2O4P	256.983	2.7075	3318-43-2	76830	-	1021.56	1182.1	2304.58	794.34	455.79	20289.7
MW0015412	5-trans U-44069	C21H34O4	350.246	7.0993	330796-57-1	91746438	-	5473.71	5754.71	1216.45	5861.26	4935.34	5919.59
MW0117090	(3z)-N,N-Dimethyl-2-Oxo-3-(4,5,6,7-Tetrahydro-1h-Indol-2-Ylmethylidene)-2,3-Dihydro-1h-Indole-5-Sulfonamide	C19H21N3O3S	371.13	3.4488	330161-87-0	5312137	-	470.69	1653.35	1531.5	4868.99	840.65	9287.99
MW0152578	H-Leu-Asp-OH	C10H18N2O5	246.122	3.8973	32949-40-9	7019087	-	3338.07	2434.35	2598.5	8537.28	37742.4	10891.7
MEDN0202	α-Ketoglutaric Acid (α-KG)	C5H6O5	146.022	2.4759	328-50-7	51	HMDB0000208	3556.47	827.87	462.31	3299.07	910.52	85051.5
MW0109017	Oxalacetic acid	C4H4O5	132.006	0.8192	328-42-7	970	HMDB0000223	4.79172e+06	5.02702e+06	5.1241e+06	4.18823e+06	3.36772e+06	526881
MW0106514	DL-Leucine	C6H13NO2	131.095	1.1336	328-39-2 | 25322-63-8 | 25988-64-1 | 7005-03-0	857	HMDB0062203	55511.5	20026.5	25655.7	39402	13511.8	152186
MW0121045	5-[(Z)-(5-chloro-2-oxo-1,2-dihydro-3H-indol-3-ylidene)methyl]-N-[2-(diethylamino)ethyl]-2,4-dimethyl-1H-pyrrole-3-carboxamide	C22H27ClN4O2	414.182	5.4223	326914-10-7	5329103	-	2489.68	1253.09	733.25	2179.63	884.32	6626.14
MEDTN03187	p-Cresol sulfate	C7H8O4S	188.014	5.1343	3233-58-7	4615423	HMDB0011635	8071.38	11256	14478.7	13623.8	14261.8	51802.2
MW0168407	(3aR,4S,5R,6aS)-5-Hydroxy-4-(hydroxymethyl)hexahydro-2H-cyclopenta[b]furan-2-one	C8H12O4	172.074	3.7809	32233-40-2 | 54423-47-1	2724453	-	72436.1	75023.9	71760.4	63238.2	75487.9	30451
MW0103633	Nicotinate mononucleotide	C11H15NO9P+	336.048	0.9213	321-02-8	121992	HMDB0001132	3890.85	4466.62	3737.55	5796.73	3099.58	8608.52
MW0169311	Isocitric acid	C6H8O7	192.027	0.8182	320-77-4	1198	HMDB0000193	65742.1	56051.6	60749.9	63526.4	44634.9	52942.7
MW0127401	Axitinib	C22H18N4OS	386.12	3.2472	319460-85-0 | 319463-51-9	6450551	-	10171.9	1609.9	19589.3	11830.5	5935.74	63209.3
MW0104827	Oxoadipic acid	C6H8O5	160.037	0.59	3184-35-8	71	HMDB0000225	1.46857e+06	1.45191e+06	1.47742e+06	1.36487e+06	1.52134e+06	1.05346e+06
MW0103598	Inosine diphosphate	C10H14N4O11P2	428.013	0.8539	31506	135398651	HMDB0003335	511869	504470	469493	404737	420945	23339.8
MW0143420	4-Nitrophenyl-beta-D-galactopyranoside	C12H15NO8	301.08	1.0983	3150-24-1	65115	-	8017.38	8369.29	6373.08	4875.91	6433	6336.37
MW0114215	D-Glycero-D-gulo-heptose	C7H14O7	210.074	5.2225	3146-50-7 | 62475-58-5	76599	-	1504.26	1533.33	1669.77	1811.74	1769.42	1010.24
MEDN0445	Orotidine	C10H12N2O8	288.059	2.748	314-50-1	92751	HMDB0000788	76900.9	6926.57	826.84	31553.5	4154.83	323946
MW0124398	Indacaterol	C24H28N2O3	392.21	5.1163	312753-06-3	6918554	HMDB0015608	2183.17	566.85	3175.3	2718.69	502.64	31362.7
MW0004531	4-[[4-(4-Chlorophenyl)-2-thiazolyl]amino]phenol	C15H11ClN2OS	302.028	0.5013	312636-16-1	753704	-	13117.1	13818.9	15579.6	23757.5	5005.34	72572.8
MW0049248	Dexamethasone phosphate	C22H30FO8P	472.166	2.1022	312-93-6	9400	-	3906.37	8132	16976.5	5743.06	11641.3	16197.1
MW0114872	Metrizamide	C18H22I3N3O8	788.854	2.643	31112-62-6	443944	HMDB0015518	2360.27	4263.55	4310.35	3650.26	3772.55	6870.13
MW0158326	Tubulysin D	C43H65N5O9S	827.45	0.7307	309935-57-7	12134546	-	9320.12	4649.32	5411.4	4255.67	2702.4	685.24
MW0010982	(25R)-Delta(4)-dafachronic acid	C27H42O3	414.313	6.2813	309762-85-4	42628074	-	380065	364423	429241	325980	364781	309359
MW0049166	Debenzoylzucchini factor B	C37H53NO3	559.403	8.7861	308811-93-0	131752152	HMDB0037102	548.3	8524.23	835.12	563.13	734.61	389.68
MW0009715	4-Chloro-5-sulfamoylanthranilic acid	C7H7ClN2O4S	249.982	4.4828	3086-91-7	76523	HMDB0060761	19471	16018.8	13493.4	13166.5	15460.4	20868.3
MW0140235	D-erythro-Isocitric acid	C6H8O7	192.027	7.0303	30810-51-6 | 344-79-6	447805	HMDB0033717	58924.1	49595.7	54289.9	56822.4	43111.8	61673.8
MW0110454	Val-Tyr	C14H20N2O4	280.142	1.7799	3061-91-4	7009555	HMDB0029139	9573.73	7708.79	12424.1	11669.6	7879.61	30954.8
mws4176	Alanylphenylalanine	C12H16N2O3	236.116	2.8699	3061-90-3	96814	HMDB0028694	2562.15	6442.42	15309.2	11022.9	2145.67	24295.1
MW0006026	2,2-Diphenylglycine	C14H13NO2	227.095	4.5361	3060-50-2	18289	-	7845.97	8918.83	11728.5	9720.65	10992.5	6237.04
MW0118596	Hydroxyphenyllactic acid	C9H10O4	182.058	2.6251	306-23-0	9378	HMDB0000755	46648.3	76121.8	79128.4	135434	52561.7	124567
MW0007328	Homovanillic acid	C9H10O4	182.058	2.6204	306-08-1	1738	HMDB0000118	6858.81	9364.84	9768.99	16481.5	6637.31	14930.8
MW0006526	Chlorambucil	C14H19Cl2NO2	303.079	6.4132	305-03-3	2708	HMDB0014436	2361.7	1601.84	864.42	2448.9	544.63	43752.2
MW0138111	Esculetin	C9H6O4	178.027	4.2669	305-01-1	5281416	HMDB0030819	4237.86	1967.1	7597.07	4827.97	4830.97	3154.53
MW0103490	CDP-ethanolamine	C11H20N4O11P2	446.06	1.797	3036-18-8	123727	HMDB0001564	5749.74	11774	12154.3	1777.46	13487.3	4043.37
mws0639	2-Pyrocatechuic acid	C7H6O4	154.027	3.3572	303-38-8	19	HMDB0000397	15825.9	3136.37	13333.8	15184.7	5301.79	3713.68
MW0006714	Dasatinib	C22H26ClN7O2S	487.156	3.5817	302962-49-8	3062316	HMDB0015384	3546.89	951.73	2704.78	4913.34	1865.07	32504.6
MW0054021	Ingenol	C20H28O5	348.194	6.5413	30220-46-3	442042	-	1780.87	1112.42	1509.72	2159.84	2317.95	2170.19
MW0115262	Sedoheptulose	C7H14O7	210.074	0.9199	3019-74-7	5459879	HMDB0003219	11164.5	5965.84	2570.15	9703.98	2769.75	66488.4
MW0140049	Laudanidine	C20H25NO4	343.178	8.9542	301-21-3	442304	HMDB0030211	10158.5	5406.11	14324.8	2562.33	14432	14166.4
MW0107418	Hypotaurine	C2H7NO2S	109.02	0.6943	300-84-5	107812	HMDB0000965	6717.06	7788.46	16448	17771.9	6971.31	40322.9
MW0119641	3-Indoleacrylic acid	C11H9NO2	187.063	2.9236	29953-71-7	5375048	HMDB0000734	2852.56	1697.31	2968.99	3622.01	476.86	6407.95
MW0113931	Amygdalin	C20H27NO11	457.158	0.7125	29883-15-6	656516	HMDB0035030	3486.14	4655.29	12982.2	10542.5	1733.45	28027.5
MW0139713	Silidianin	C25H22O10	482.121	3.6307	29782-68-1	11982272	-	824.65	1343.31	994.12	1734.35	1088.01	6190.13
MW0157294	Sulfobromophthalein	C20H10Br4O10S2	793.641	6.3781	297-83-6	5345	-	11493.1	9402.66	10523.4	11703.4	6555.9	8288.6
MW0008260	N-Caffeoylputrescine	C13H18N2O3	250.132	8.4518	29554-26-5 | 26148-06-1	5280559	HMDB0029876	67179.9	169036	142377	47736.2	64834.6	225160
MW0123325	Ciclopirox	C12H17NO2	207.126	6.3673	29342-05-0	2749	HMDB0015319	18492.9	17653.8	18379.3	16667.5	16835.7	9680.18
MEDL01741	Cyclopassifloside V	C43H72O17	860.477	5.3962	292167-42-1	73800252	HMDB0035947	4958.12	8214.89	6804.92	5008.73	5969.72	1385.45
MW0054949	Methylprednisolone hemisuccinate	C26H34O8	474.225	6.8041	2921-57-5	16923	-	358843	309268	212541	220651	242706	110343
MW0108887	nor-NOHA	C5H12N4O3	176.091	3.0617	291758-32-2 | 189302-40-7	446124	-	1355.32	7750.13	529.06	24367.5	5126.74	2040.35
MEDL02389	Procyanidin B2	C30H26O12	578.142	4.6448	29106-49-8	122738	HMDB0033973	846.49	3237.35	2870.81	2412.14	2029.13	694
MW0010586	(+)-Eudesmin	C22H26O6	386.173	4.9528	29106-36-3 | 526-06-7	73117	-	21809	1684.57	66532.1	38861.2	11800.2	7069.58
MW0139262	Pectolinarin	C29H34O15	622.19	1.2739	28978-02-1	168849	-	1858.97	8056.93	9664.83	8641.77	4668.08	20304.9
MW0104776	2-Hydroxyglutarate	C5H8O5	148.037	0.8192	2889-31-8	43	HMDB0059655	26763.4	28231.3	28999	22557.6	21596	4853.79
MW0137535	Bromadiolone	C30H23BrO4	528.076	6.5764	28772-56-7	54680085	-	4695.97	4713.31	5362.15	3388.44	3540.88	1503.52
MW0154503	Picras-2-ene-1,16-dione, 11-(acetyloxy)-13-hydroxy-2,12-dimethoxy-, (11alpha,12beta)-	C24H34O8	450.225	5.2998	28360-79-4	185634	-	9708.69	13440.1	29284.2	21164.6	4588.89	14098.9
MW0063578	2-(((R)-2,3-Dihydroxypropyl)phosphoryloxy)-N,N,N-trimethylethanaminium	C8H21NO6P+	258.111	0.8883	28319-77-9	439285	HMDB0000086	170709	217308	316220	92091.8	68034.5	233601
MW0155614	Platydesmine	C15H17NO3	259.121	6.8429	2824-86-4	6451457	-	1145.49	897.86	1184.06	1021.35	1172.7	1365.48
MW0009496	Sodium polystyrene sulfonate	C8H8O3S	184.019	4.3505	28210-41-5	75905	HMDB0015435	34655	26371.9	28631.1	28408	31678.2	1415.18
MW0121592	5-Methoxy-dl-tryptophan	C12H14N2O3	234.1	6.7866	28052-84-8	119802	-	3461.24	8784.41	15153.6	10870.6	8662.07	7398.07
MW0169647	Phenylacetylglutamine	C13H16N2O4	264.111	3.2295	28047-15-6	92258	HMDB0006344	3485.68	13367.5	13463.6	11778.3	13643	15157.7
MW0169339	Isosteviol	C20H30O3	318.219	6.3497	27975-19-5	99514	-	13789.3	8086.26	11868.8	9431.78	10363.4	271025
MW0016998	N-docosanoylsphingosine	C40H79NO3	621.606	0.7307	27888-44-4	5283567	HMDB0004952	1128.99	3528.68	5425.97	2433.4	6063.68	1036.5
MW0007776	Hippuric acid, o-methoxy-, methyl ester	C11H13NO4	223.084	7.1515	27796-49-2	531541	-	4612.78	4381.05	3677.65	3981.42	7262.15	8773.58
MW0141792	Naphthyl glucuronide	C16H16O7	320.09	4.2669	27710-10-7	152936	-	9084.67	16325.1	26891.5	19078.6	12640.6	15707.8
MW0138757	Leucoside	C26H28O15	580.143	1.7789	27661-51-4	44566720	HMDB0037533	997.05	548.54	1239.98	1268.8	406.76	7293.4
MW0063711	Suxibuzone	C24H26N2O6	438.179	4.6448	27470-51-5	5362	HMDB0042019	208811	6981.56	601980	576575	354069	2.49993e+06
MW0009156	Norflurazon	C12H9ClF3N3O	303.039	4.4471	27314-13-2	33775	-	10663.4	8514.9	8169.37	15032.6	9613.07	3168.2
MEDP0495	LPC(0:0/18:2)	C26H50NO7P	519.332	7.0475	27304-12-7	71768169	HMDB0061700	447998	1.25559e+06	1.03648e+06	463406	895152	870710
MW0012020	10-Methylundecanoic acid	C12H24O2	200.178	5.7809	2724-56-3	75942	-	10525.5	15001.6	19612.4	18590.5	23722.9	7532.53
MW0139389	Polydatin	C20H22O8	390.132	4.7079	27208-80-6	5281718	HMDB0030564	14263.6	48536	38536.9	6592.13	1135.83	33243.5
MW0137976	Dihydromyricetin	C15H12O8	320.053	4.6534	27200-12-0	161557	HMDB0030835	27680.3	25542.8	30324.6	657.84	29099.3	14148.9
MEDN1404	4-Methylhippuric acid	C10H11NO3	193.074	4.0386	27115-50-0	97479	HMDB0013292	5118.45	2983.48	510.12	3242.53	560.05	39479.3
MEDL01870	1-(4-Hydroxy-3-methoxyphenyl)-3-decanone	C17H26O3	278.188	7.0646	27113-22-0	94378	HMDB0030801	23116.6	27537	21257.5	18059	19986	44897.9
MEDN1082	8-isoprostaglandin F1α	C20H36O5	356.256	7.2553	26771-96-0	11164145	-	32058.6	85926.7	77885.9	46873.1	188368	269133
MW0058121	1-Palmitoyl-2-oleoyl-sn-glycero-3-phosphoethanolamine	C39H76NO8P	717.531	7.7734	26662-94-2	5283496	HMDB0008927	16635.6	14784.5	12194.4	17306.3	13163.1	55226.7
MW0115265	Sedoheptulose 7-phosphate	C7H15O10P	290.04	0.9213	2646-35-7	165007	HMDB0001068	13742.2	7741.88	9096.67	15500.1	2736.09	14286.3
MW0126258	Propyl pyrazole triol	C24H22N2O3	386.163	1.9592	263717-53-9	5040063	-	18082	7040.64	6179.37	5063.82	4877.81	42452.2
MW0012191	12,13-DiHOME	C18H34O4	314.246	6.262	263399-35-5	10236635	HMDB0004705	384.76	925.4	862.96	536.14	1417.64	6335.18
MW0015404	9,10-DHOME	C18H34O4	314.246	6.8391	263399-34-4	9966640	HMDB0004704	13609.6	10211.2	11673.7	22649.3	8750.38	14548.4
MW0103442	Acadesine	C9H14N4O5	258.096	1.1511	2627-69-2	17513	HMDB0062179	3592.68	5267.42	7793.59	6366.44	3898.22	30340
MW0168098	6-O-(6-deoxy-alpha-L-mannopyranosyl)-beta-D-glucopyranose	C12H22O10	326.121	0.7132	26184-96-3	441429	-	17995.3	29580.1	18507.8	19979.6	2853.67	56065.6
MW0151260	(Hydroxymethyl)phosphonic acid	CH5O4P	111.993	9.433	2617-47-2	75795	-	16392.1	11566	13699.3	9557.45	17782.4	6886.36
MW0156380	Rhodojaponin III 9,11-diacetate	C24H36O8	452.241	5.4402	26116-88-1	101306700	-	6555.96	4662.72	4871.83	2839.18	3106.84	86048.8
MW0145216	Aquayamycin	C25H26O10	486.153	3.3884	26055-63-0	73441	-	1934.99	1242.78	644.2	4023.09	620.78	8879.6
MW0106002	Beauvericin	C45H57N3O9	783.409	2.6405	26048-05-5	3007984	-	1111.59	6395.35	6943.64	2335.44	6611.38	8084.89
MW0055388	Notoginsenoside K	C48H82O18	946.55	6.5413	259795-16-9	73017986	HMDB0035493	1167.44	5050.52	6155.31	1304.41	2784.75	1908.14
MW0154092	n-(alpha-Linolenoyl) tyrosine	C27H39NO4	441.288	5.6002	259143-19-6	35020415	-	14901.6	16141.9	997.86	1001.09	23859.4	6421.48
MW0107973	Firefly luciferin	C11H8N2O3S2	279.998	1.1861	2591-17-5	92934	HMDB0029713	5812.14	13743.3	11457.2	14146	13623.7	16842.1
MW0119312	3-[2-(1,3-benzodioxol-5-yl)-2-oxoethyl]-5-bromo-3-hydroxy-1,3-dihydro-2H-indol-2-one	C17H12BrNO5	390.988	0.5556	258264-62-9	304906	-	39710.9	38677.9	36121.4	38665.8	45625	24847.2
MEDN1654	Gemfibrozil	C15H22O3	250.157	6.8905	25812-30-0	3463	HMDB0015371	4983.24	8325.26	5734.74	7469.82	6866.08	12271.9
MW0109123	Phe-Phe	C18H20N2O3	312.147	1.7789	2577-40-4	6993090	-	4304.47	3662.98	6277.02	7650.62	3756.88	14861.6
MW0049211	delta-Tocotrienol	C27H40O2	396.303	7.2895	25612-59-3	5282350	HMDB0030008	2032.49	1158.13	1652.04	762.44	1496.89	2694.26
MW0114697	Lacto-N-fucopentoase-3	C32H55NO25	853.306	2.9035	25541-09-7	53477857	HMDB0006576	56681	50860.5	81697.9	178155	69098.6	175906
MW0054063	Isobutyryl-L-carnitine	C11H21NO4	231.147	2.0606	25518-49-4	168379	HMDB0000736	1234.02	1085.51	3125.05	1121.31	831.02	3853.15
MW0146886	Bruceine B	C23H28O11	480.163	4.4107	25514-29-8	161496	-	5859.34	4563.48	12404.7	8040.74	5175.35	29183.6
MW0121841	6,7-Dimethyl-8-ribityllumazine	C13H18N4O6	326.123	1.7789	2535-20-8	168989	HMDB0003826	16769.4	14158.7	22961	22068.5	14267.4	70152.8
MW0137264	Food Green S	C27H26N2O7S2	554.118	5.1074	25317-10-6	91394	HMDB0033390	126163	1144.5	22909.4	17925.2	23509.6	11499.9
MW0143146	4-(3,4-Dichlorophenyl)-5-(4-pyridinyl)-2-thiazolamine	C14H9Cl2N3S	320.989	4.4828	252198-68-8	5282339	-	37746.3	40520.7	39997.2	43611.8	53121.6	20084.4
MEDN1079	FFA(22:6)	C22H32O2	328.24	6.6799	25167-62-8	6442063	-	8938.96	21963.3	32752.5	24912.9	49465.9	208460
MW0144898	Undecaprenyl phosphate	C55H91O4P	846.665	6.1687	25126-51-6	5280338	-	20549	16558.8	23850.8	9700.38	10373.8	14880.4
MW0154772	Orysastrobin	C18H25N5O5	391.186	5.0036	248593-16-0	11486133	-	1769.83	3106.86	1585.35	1597.22	861.52	7606.55
MW0015788	Androsterone sulfate	C19H30O5S	370.181	6.4552	2479-86-9	159663	HMDB0002759	3301.3	6393.54	11018.8	3618.37	688.36	6472.39
MW0151663	Ile-Ala	C9H18N2O3	202.132	7.6358	24787-73-3	7009577	-	235255	266481	434509	276932	243282	609754
MEDP1578	Glycine, N-[imino(phosphonoamino)methyl]-N-methyl-	C4H10N3O5P	211.036	2.7635	24655	587	HMDB0001511	4852.6	513.66	11770.9	6514.11	2497.38	880.29
MEDN1074	Allocholic acid	C24H40O5	408.288	6.0314	2464-18-8	160636	HMDB0000505	1312.62	1198.82	1283.28	1144.08	2129.76	21231.8
MW0011692	(Z)-7-[(1R,2R,3S,5S)-2-[(E,3R)-3-(2,3-dihydro-1H-inden-2-yl)-3-hydroxyprop-1-enyl]-3-fluoro-5-hydroxycyclopentyl]hept-5-enoic acid	C24H31FO4	402.221	4.6538	246246-19-5	5311238	-	2200.91	2128.95	4501	3651.5	5362.37	7993.7
MW0142384	5-Formyl-2-hydroxyhepta-2,4-dienedioic acid	C8H8O6	200.032	4.1095	2461-62-3	5280709	HMDB0002159	2933.44	2521.49	1044.59	663.99	2637.02	953.83
MW0106387	Dexrazoxane	C11H16N4O4	268.117	2.5917	24584-09-6	71384	HMDB0014524	51758.8	687.77	53186.5	105792	42409.8	15532.8
MEDN1078	cis-EODA	C18H34O3	298.251	7.4628	24560-98-3	119250	-	4399.52	4446.36	3443.69	2464.61	2825.41	4801.84
MW0053477	Geniposide	C17H24O10	388.137	1.9429	24512-63-8 | 169799-41-1 | 27745-20-6	107848	-	26263.4	11705.7	14967.4	19186.7	5512.62	14096.3
MW0154873	(1R,6R,11S,13S,14R,21R)-7,19,23-triazahexacyclo[9.9.1.11,13.12,6.07,21.014,19]tricosane	C20H33N3	315.267	6.5589	2448-27-3	476521	-	3570.36	3707.6	3567.67	2106.33	3747.5	3863.58
MW0114088	cis-coumarinic acid-beta-D-glucoside	C15H18O8	326.1	2.0301	2446-60-8	5316113	HMDB0060077	2416.47	2005.07	2501.58	3383.53	2803.16	1497.43
MW0002412	2,6-Di-tert-butylhydroquinone	C14H22O2	222.162	7.3415	2444-28-2	75550	HMDB0040178	32946	25641	28824.7	26959.7	23782	25117.4
MW0109723	s-Hexylglutathione	C16H29N3O6S	391.178	3.6342	24425-56-7	97536	-	4363.91	21902.7	16415.6	1245.06	15269.7	18059
MW0117238	2(1H)-Pyrimidinethione, tetrahydro-1-methyl-	C5H10N2S	130.056	3.2472	24421-05-4	3034347	-	26675.5	11223.6	5033.84	6800.23	6305.54	12778.9
MW0122469	7-Hydroxy-1H-indole-3-carboxylic acid	C9H7NO3	177.043	4.2759	24370-79-4	55270250	HMDB0134933	1597.71	3011.23	3668.3	982.21	3337.12	3204.84
MEDTP01677	FFA(12:1)	C12H22O2	198.162	7.1295	2430-94-6	5312378	HMDB0000529	72778.6	95839.5	172283	104034	94885.8	77067.9
ZINC4175322	Kobusone	C14H22O2	222.162	6.524	24173-71-5	6710676	-	11496.7	20084.2	28329.9	33414.8	22501.1	28232.9
MW0123894	Ethirimol	C11H19N3O	209.153	5.1343	23947-60-6	135424354	-	44124.1	65988.6	57417.9	53327.8	54695.9	33579.6
MW0009949	Tosyl-L-lysine chloromethyl ketone	C14H21ClN2O3S	332.096	3.9325	2364-87-6	73094	-	19282.8	20995	23111.6	13976.6	12179.6	1267.36
MW0000978	(8)-Gingerol	C19H30O4	322.214	7.7734	23513-08-8	168114	HMDB0033615	1219.23	12049.1	4866.96	6796.9	7847.02	14960.1
MW0151189	Bisbenzimide	C27H28N6O	452.233	5.091	23491-52-3	1464	-	16281.5	10352.5	11282.9	15469.8	4595.55	2213.38
MW0146911	Burseran	C22H26O6	386.173	6.2973	23284-23-3	11101102	-	114638	4761.07	83665.3	194262	44457.2	34806.9
MEDN1066	Gly-Val	C7H14N2O3	174.1	0.7487	2325-17-9 | 6491-59-4	2724807	HMDB0028854	1177.96	674.79	1127.03	2602.3	503.97	6677.93
MW0109257	Fosfomycin	C3H7O4P	138.008	8.9887	23155-02-4	446987	HMDB0014966	16419.2	14591.2	7401.27	13348.5	17628.3	16739.5
MW0012289	13,14-dihydro-15-keto-tetranor Prostaglandin F1beta	C16H28O5	300.194	5.4402	23015-45-4	52195782	-	3550.68	915.31	3868.89	1550.05	6301.5	3674.17
MW0117248	1-Phenyl-1,2,3,4-tetrahydroisoquinoline	C15H15N	209.12	2.4449	22990-19-8	100137	-	3131.07	2664.7	3198.12	2482.97	3460.53	1892.25
MW0146859	Braxoron	C21H27BrO3	408.113	2.4625	229321	226009	-	1695.19	780.88	640.11	1869.91	1357.18	10382.7
MW0010659	Silibinin	C25H22O10	482.121	1.7789	22888-70-6 | 36804-17-8 | 65666-07-1 | 802918-57-6	31553	-	6131.81	6036.04	8401.36	9895.4	4989.49	24616.7
MW0154249	N-Acetylpuromycin	C24H31N7O6	513.234	6.2813	22852-13-7	46173769	-	212798	212910	208023	196380	219821	105030
MW0142138	2-[4-[3-[2-(2-Chloro-6-fluorophenyl)ethyl-[(2,3-dichlorophenyl)carbamoyl]amino]propyl]phenoxy]-2-methylpropanoic acid	C28H28Cl3FN2O4	582.107	1.4504	227941-61-9	1517	-	3252.17	7566.32	8910.36	2157.43	4958.04	19040.6
MW0147395	Chlorfensulphide	C12H6Cl4N2S	351.898	0.8192	2274-74-0	16770	-	190037	160595	165299	165354	132192	72756.9
MEDN1324	5-Phenylvaleric acid	C11H14O2	178.099	6.5469	2270-20-4	16757	HMDB0002043	5281.78	6911.13	8703.86	16138	5795.36	9586.74
MW0145987	L-Asparaginyl-L-lysine	C10H20N4O4	260.149	3.2974	22677-58-3	16122521	-	9164.48	9241.36	11023.8	10810.6	5090.74	62838.6
MW0116095	(S)-Norcoclaurine	C16H17NO3	271.121	7.772	22672-77-1	440927	-	3548.25	3058.1	2846.8	1036.09	817.45	33476.6
FDATP01050	Acetylcholine iodide	C7H16INO2	273.023	0.5579	2260-50-6	75271	-	24296.6	22841.5	20975.6	22564	26262.3	10912.5
MW0015833	Anthranoyllycoctonine	C32H46N2O8	586.325	3.0308	22413-78-1	441708	-	2455.08	8610.01	12520.2	4591.44	6847.95	11922.9
MW0013400	Noladin ether	C23H40O3	364.298	6.9411	222723-55-9	6483057	HMDB0013657	98547.1	88580.7	81657.7	73950.5	71871.1	44305.3
MW0011495	(all-E)-6'-Apo-y-caroten-6'-al	C32H42O	442.324	7.0303	22255-36-3	20055192	HMDB0040118	13721	11235.8	12008.4	9578.28	4586.8	9026.51
MW0007109	Fenamiphos	C13H22NO3PS	303.106	5.1343	22224-92-6	31070	HMDB0031787	4171.36	7714.98	6357.88	6528.63	6529.78	3090.48
MEDN1424	2,3-dinor-8-iso Prostaglandin F2α	C18H30O5	326.209	6.3848	221664-05-7	9548881	-	21004.4	57752.6	14676.4	10176.7	54397.6	9020.77
MW0163943	1H-Indole-3-acetaldehyde, 5-methoxy-	C11H11NO2	189.079	4.3079	22139-72-6	45479662	-	2476.79	1755.75	2264.87	1420.91	982.51	993.99
MEDL01927	Benzoylmalic acid	C11H10O6	238.048	2.748	22138-51-8	13953341	HMDB0039494	11785	714.49	8118.71	4398.37	1086.17	6609.33
MW0052351	Digitoxigenin 3-[glucosyl-(1->6)-glucosyl-(1->4)-2,6-dideoxyribohexoside]	C41H64O17	828.414	4.5818	220710-06-5	75072220	HMDB0034321	1097.18	3754.04	3988.56	1634.91	5756.25	1303.2
MW0137933	Derrubone	C21H18O6	366.11	5.4502	22044-58-2	5810067	-	19051.6	537.11	106449	21361.6	2468.34	21321.2
MW0053977	Hydrocortisone hemisuccinate	C25H34O8	462.225	5.5012	2203-97-6 | 125-04-2 | 83784-20-7	16623	-	760.95	785.23	909.09	694.83	556.87	390.61
MW0114536	Glucoerucin	C12H23NO9S3	421.053	2.9366	21973-56-8	656539	HMDB0038403	2840.07	4769.88	8145.85	9010.55	5083.07	18279.2
MW0137472	Baicalin	C21H18O11	446.085	4.0209	21967-41-9 | 31564-28-0	64982	HMDB0041832	37980.1	2931.25	128045	121149	83574.3	946927
MW0111359	(-)-erythro-Anethole glycol 2-glucoside	C16H24O8	344.147	4.1095	217973-39-2	45360332	HMDB0033067	9819.62	16079.3	4293.23	3779.88	19459.8	2938.45
MW0152146	Latia luciferin	C15H24O2	236.178	6.9586	21730-91-6	5280505	-	4248.08	5595.05	5210.78	4554.15	4595.01	4935.24
MW0125756	Neoacrimarine H	C33H29NO8	567.189	7.1515	217199-06-9	10507216	HMDB0033031	4453.81	22323.3	20963.6	6316.58	14291.2	3262.47
MW0015757	Amitenone	C53H72O8	836.523	8.9715	21682-47-3	12306042	HMDB0029550	31809.4	29602.5	39665.7	21815.2	21144.3	22375.9
MW0108239	Methotrexate	C20H22N8O5	454.171	4.0032	21672	126941	HMDB0014703	4414.23	3428.36	4860.16	4233.46	2091.29	22764.6
MW0124336	Hydroxyatrazine	C8H15N5O	197.128	4.3207	2163-68-0	135398733	HMDB0062766	10216.4	10245.4	11784.3	9720.02	12678.9	5296.92
MW0125904	Nb-Palmitoyltryptamine	C26H42N2O	398.33	7.0303	21469-15-8	3726592	HMDB0040815	112902	106331	115807	100549	102717	78659.3
MW0158306	Trp-Met	C16H21N3O3S	335.13	4.5541	21438-63-1	7020173	-	1886.03	1481.26	2490.51	4053.73	1062.7	5600.03
MEDP0461	2-Methylguanosine	C11H15N5O5	297.107	1.9829	2140-77-4	135501934	HMDB0005862	3893.68	2608.36	3840.03	4202.81	3035.9	9410.55
MW0103316	N2,N2-Dimethylguanosine	C12H17N5O5	311.123	2.2828	2140-67-2	135501639	-	6641.82	3432.76	8790.06	14203	5681.46	37776.9
MW0148316	Descinolone acetonide	C24H31FO5	418.216	5.5642	2135-14-0	11954034	-	6038.1	207.11	2835.89	5812.23	2939.56	125883
MW0139006	Trigallic Acid	C21H14O13	474.043	3.0848	2131-66-0	90470472	HMDB0030559	10574.9	17654.4	14813.3	9486.18	8197.98	980.22
MW0149291	Fructosyl-lysine	C12H24N2O7	308.158	8.0313	21291-40-7	9839580	-	1818.73	2021.02	1679.9	1673.63	916.35	799.73
MW0006987	Epsilon-pyrromycinone	C22H20O9	428.111	2.3726	21288-61-9	159908	-	3953.54	519.34	6327.97	4207.62	2269.34	16021
MW0126018	N-[2-(5-hydroxy-1H-indol-3-yl)ethyl]hexadecanamide	C26H42N2O2	414.325	6.2813	212707-51-2	10787968	-	1.20682e+06	1.15938e+06	1.1641e+06	1.08553e+06	1.09628e+06	948459
MW0146565	Benz(l)aceanthrylene	C20H12	252.094	7.6187	211-91-6	105092	-	17734.5	16556.8	15696.6	23185.8	16118.7	15206
MW0055430	1-Octen-3-yl primeveroside	C19H34O10	422.215	3.103	209863-01-4	24094121	HMDB0032960	2988.3	553.03	6872.55	5236.37	4320.36	30713.1
MW0124993	naphthalen-1-yl(1-propyl-1H-indol-3-yl)methanone	C22H19NO	313.147	2.0561	209414-06-2	45271208	-	2591.46	2069.95	3955.76	1796.58	2014.57	1750.78
MW0168820	Berberine	C20H18NO4+	336.124	4.4592	2086-83-1	2353	HMDB0003409	1478.68	1307.02	2566.53	471.1	776.31	3244.14
MW0106796	Dapt	C23H26F2N2O4	432.186	4.8398	208255-80-5	5311272	-	5053.26	13299.8	7625.43	6912.99	1434.69	61000
MW0156094	Propan-2-yl 7-{(1R,2R,3S,5S)-2-[(3R)-3-(2,3-dihydro-1H-inden-2-yl)-3-hydroxyprop-1-en-1-yl]-3-fluoro-5-hydroxycyclopentyl}hept-5-enoate	C27H37FO4	444.268	7.7734	208114-93-6	71433616	-	19661.4	21106.2	18782.9	17724.8	15237.2	9147.03
MW0015655	All-trans-hexaprenyl diphosphate	C30H52O7P2	586.319	7.0389	207513-95-9	5280413	HMDB0012188	3028.49	11047.2	7487.57	3506.69	8818.89	4134.73
MEDL00390	Norlichexanthone	C14H10O5	258.053	2.7504	20716-98-7	5281657	-	23328.9	2577.26	21476.6	11363.5	6483.78	101542
MW0141381	13H-DIBENZO(a,g)FLUORENE	C21H14	266.11	7.6358	207-83-0	9159	-	3283.61	3697.27	5197.82	4054.19	3831.2	7057.83
MW0009467	Pimozide	C28H29F2N3O	461.228	5.3861	2062-78-4	16362	HMDB0015232	1994.73	3154.78	4592.6	2962.46	3069.93	14118.3
MW0141009	1-(1Z-Octadecenyl)-2-(4Z,7Z,10Z,13Z,16Z,19Z-docosahexaenoyl)-sn-glycero-3-phosphoethanolamine	C45H78NO7P	775.552	7.0303	206059-98-5	42607458	HMDB0011394	13358.1	13150.7	16502.8	13431.3	17004.3	12160
MW0061712	14,15-Leukotriene C4(ExC4)	C47H83O13P	886.557	6.8391	206059-96-3	42607491	HMDB0009815	144524	73298.9	93125.1	169103	219063	70101.4
MEDP1180	LPC(14:0/0:0)	C22H46NO7P	467.301	6.75	20559-16-4	460604	HMDB0010379	22481.5	11461.3	43810	196363	219116	17292.2
MEDL00377	Glu-Phe	C14H18N2O5	294.122	3.3001	20556-22-3	18653118	HMDB0029156	4623.33	5120.52	13795.8	16231.1	8540.07	28179.6
MW0153327	Makisterone B	C28H46O7	494.324	4.0563	20512-31-6	441830	-	2375.73	2677.32	3369.39	2195.04	2712.81	1856.6
MEDN0181	2-Aminoethylphosphonate	C2H8NO3P	125.024	1.0805	2041-14-7	339	HMDB0011747	9061.52	14764.6	28351.9	37213.5	7816.4	19454.5
MW0124785	Mepiprazole	C16H21ClN4	304.146	4.9528	20326-12-9	71897	-	244.39	183.29	487.11	329.37	319.39	10967.1
MW0128009	L-3-Phenyllactic acid	C9H10O3	166.063	3.9039	20312-36-1	643327	HMDB0000748	118632	99647.9	121204	209099	58322	356312
MW0151872	3H-isoindol-1-yl (3S,4S,5R)-3,4,5-trihydroxy-5-(hydroxymethyl)tetrahydrofuran-2-carboxylate	C14H15NO7	309.085	3.1937	20307-14-6	56928072	-	216777	8998.05	273955	284068	72586	970655
MW0143587	5-Chloro-3-(4-methylsulfonylphenyl)-2-pyridin-3-ylpyridine	C17H13ClN2O2S	344.039	0.5013	202409-31-2	443378	-	59284.2	69543.9	67247.7	110459	24375	339702
MW0123104	Bilastine	C28H37N3O3	463.284	5.3315	202189-78-4	185460	HMDB0240232	4996.28	418.91	5099.26	7659.24	2185.61	34795.9
MEDN0075	N-Acetyl-L-phenylalanine	C11H13NO3	207.089	3.851	2018-61-3	74839	HMDB0000512	4311.21	769.64	3748.82	12466	1996.17	3759.77
MW0054658	Makisterone A	C28H46O7	494.324	5.6915	20137-14-8	12312690	-	41124.8	63113.4	62929.8	57462.5	61948.8	41944.5
MW0138910	Meclocycline	C22H21ClN2O8	476.099	5.1343	2013-58-3	54676539	-	1194.67	906.63	498.47	554.79	312.06	22220.6
MW0011221	(3beta,5alpha,6beta,7alpha,22E,24R)-Ergosta-8,22-diene-3,5,6,7-tetrol	C28H46O4	446.34	6.3848	200942-15-0	131751259	HMDB0032107	348.66	516.43	739.21	6271.66	8065.3	806.42
MW0139971	Xanthotoxol	C11H6O4	202.027	6.3154	2009-24-7	65090	HMDB0029457	14087	7558.98	21990.8	27522	12914.5	2681.96
MW0123807	Eicosapentaenoyl Serotonin	C30H40N2O2	460.309	6.5589	199875-71-3	91746210	-	9342.16	5695.38	5433.37	3491.16	5408.65	513.18
MW0009229	Acetic acid salicyloyl-amino-ester	C9H9NO4	195.053	2.6455	199854-00-7	445302	-	1530.19	1240.38	3580.48	2225.49	831.47	9191.94
MW0107113	Glyceric acid 1,3-biphosphate	C3H8O10P2	265.959	0.8192	1981-49-3	683	HMDB0001270	30200.8	29920.8	31627.5	30447.8	25888.3	13126.9
MW0012045	11,12,14-Trihydroxy-7-methoxy-8,11,13-abietatrien-20,6-olide	C21H28O6	376.189	6.5295	197649-67-5	131751217	HMDB0031932	36147.2	39256.5	56947.4	59428.1	42163.4	53961.3
MW0014128	3-Hydroxytetradecanoic acid	C14H28O3	244.204	7.359	1961-72-4 | 3422-31-9	16064	HMDB0061656	18976.5	18273.1	19490.1	19434.6	16214.3	20809.7
MW0049033	Cortisone	C21H28O5	360.194	5.0076	19515	222786	HMDB0002802	1385.91	1187.81	955.58	1766.54	1001.44	37070.2
MW0105178	Tetragastrin	C29H36N6O6S	596.242	3.3178	1947-37-1	446569	HMDB0005775	7085.91	18629.6	14277.6	59047.7	30247	24968.6
MW0142147	20,26-Dihydroxyecdysone	C27H44O8	496.304	7.2213	19458-46-9	21123946	-	170130	151969	162132	192628	185739	56566.7
MW0054535	1-(9Z-octadecenoyl)-sn-glycero-3-phosphocholine	C26H52NO7P	521.348	6.3673	19420-56-5	16081932	HMDB0002815	62235.2	7987.13	78927.7	4878.52	4203.35	13359.4
MW0154759	Orange G	C16H10N2Na2O7S2	451.973	1.0774	1936-15-8	16015	-	6511.79	3614.19	6545.09	2337.86	2282.56	8611.38
MEDN0058	N-Acetylneuraminic Acid(SA)	C11H19NO9	309.106	2.4269	19342-33-7	445063	HMDB0000230	2684.82	8328.75	15920.8	23790.3	10534.5	45201.5
MW0120830	(1S-endo)-5-(4-Chloro-3-methylphenyl)-1-((4-methylphenyl)methyl)-N-(1,3,3-trimethylbicyclo(2.2.1)hept-2-yl)-1H-pyrazole-3-carboxamide	C29H34ClN3O	475.239	5.9429	192703-06-3	3081355	-	8396.29	6678.31	10438.2	5993.63	6325.19	2741.09
MW0122192	6-Hydroxy-1H-indole-3-acetamide	C10H10N2O2	190.074	2.694	192184-73-9	286538	HMDB0031173	2821.65	4048.5	5542.42	5718.56	2126.97	27354.4
MW0011897	PC(8:0/8:0)	C24H48NO8P	509.312	4.1267	19191-91-4	24779244	-	2026.66	779.08	2891.58	1133.06	705.08	12158.9
MW0126205	Pomalidomide	C13H11N3O4	273.075	4.0949	19171-19-8	134780	-	577.68	719.05	1303.99	1863.6	1320.18	4032.6
MW0115763	trans-4-Methylene-2-octyl-5-oxotetrahydrofuran-3-carboxylic acid	C14H22O4	254.152	6.9603	191282-48-1	9881506	-	10142.2	11285.2	12861	9503.93	8099.57	36752.1
MW0125035	Methy Indole-3-Acetate	C11H11NO2	189.079	5.8349	1912-33-0	74706	HMDB0029738	2735.44	545.97	5537.99	4006.26	3236.43	36316.8
MW0111798	1-deoxy-D-xylulose 5-phosphate	C5H11O7P	214.024	1.1861	190079-18-6	443201	HMDB0001213	26492	17381.2	26190.1	18458.2	16087	24685.3
MW0005348	5-(10,13-Nonadecadienyl)-1,3-benzenediol	C25H40O2	372.303	6.401	189562-02-5	131752737	HMDB0039867	648796	649110	663275	104529	134321	811551
MW0148965	Epothilone D	C27H41NO5S	491.271	6.4552	189453-10-9	447865	-	8808.3	8232.94	8248.02	6644.74	6453.86	6601.91
MEDN1181	5-Hydroxyindoleacetaldehyde	C10H9NO2	175.063	4.6086	1892-21-3	74688	HMDB0004073	1403.47	1082.39	1221	923.63	667.62	4105.91
FDATN00304	Naringin dihydrochalcone	C27H34O14	582.195	3.7567	18916-17-1	9894584	-	209399	59969.1	193589	46976.6	109941	103492
MW0152136	Laserpitin	C25H38O7	450.262	7.2383	1887544	5281524	-	6353.95	14789.5	4503.69	8285.65	809.06	627.01
MW0055117	Monomenthyl succinate	C14H24O4	256.168	4.7441	188709-97-9	10199004	HMDB0036143	3675.16	2093.57	1788.74	2537.27	879.92	1637.36
MW0105040	3-Hydroxydodecanoic acid	C12H24O3	216.173	6.8216	1883-13-2 | 53941-38-1	94216	HMDB0000387	59963	59620.9	58938.5	57816.3	44469.3	68054.1
MW0111680	1,1-Dimethoxynonane	C11H24O2	188.178	7.3897	18824-63-0	87813	HMDB0034151	667649	637301	647828	592524	596923	511618
MW0014159	3-Methyl-4-pentenoic acid	C6H10O2	114.068	6.7866	1879-03-4	3456032	-	12730	14329.4	14037.8	13898.7	14198	10054.1
MW0169525	N-Arachidonoyl-L-Serine	C23H37NO4	391.272	6.5923	187224-29-9	10596625	-	954.25	5085.21	848.17	1870.25	435.46	11929.2
MW0106126	Ceanothine C	C26H38N4O4	470.289	7.756	18658-42-9	131750853	HMDB0029340	3455.24	5735.71	2713.72	4172.95	5610.92	10497.6
MEDL00830	Urobilin	C33H42N4O6	590.31	5.9068	1856-98-0	5280819	-	942.3	2339.62	2416.76	1804.69	4759.7	4996.77
MW0012972	1-Palmitoyl-2-oleoyl-sn-glycero-3-(phospho-rac-(1-glycerol))	C40H77O10P	748.525	7.0475	185435-28-3	5283509	-	197475	142945	195976	60822.6	233522	111535
MW0054404	Loganin	C17H26O10	390.153	2.2624	18524-94-2	87691	-	142.28	557.23	1001.22	589.06	378.29	18516.4
MW0015787	Androsterone glucuronide	C25H38O8	466.257	6.068	1852-43-3	114833	HMDB0002829	25865.8	2498.04	38167.6	61418.8	21615.8	18374.2
MEDN0685	Undecanedioic acid	C11H20O4	216.136	4.0209	1852-04-6	15816	HMDB0000888	6832.67	4989.67	6226.7	5765.55	3121.11	1848
MW0147862	Cucurbitacin E	C32H44O8	556.304	5.9539	18444-66-1	5281319	-	1286.8	1725.52	2029.16	619.48	591.24	19342.9
MW0004417	4,4'-(2-Methylpropylidene)bisphenol	C16H18O2	242.131	3.2825	1844-00-4	226969	-	6711.17	11127.8	19232.1	17535.6	15726.2	51533.4
MW0134587	Castavinol C3	C26H30O14	566.164	3.6692	183607-17-2	57515151	HMDB0029813	693.42	3046.94	3310.51	904.7	2917.08	1083.15
MEDN0579	N-lactoyl-phenylalanine	C12H15NO4	237.1	3.9342	183241-73-8	11075454	HMDB0062175	678.66	2894.67	937.45	2469.35	2273.45	4316.49
MW0123741	Indole-3-lactic acid	C11H11NO3	205.074	4.0918	1821-52-9 | 832-97-3	92904	HMDB0000671	35287.7	51286.4	67959	83439.4	35233.2	241848
MW0168990	CYCLOPIAZONIC ACID	C20H20N2O3	336.147	3.2908	18172-33-3	54732361	-	7592.16	5261.26	9127.92	9963.27	4961.34	46274.8
MW0063582	sn-Glycerol 3-phosphate	C3H9O6P	172.014	0.675	17989-41-2	439162	HMDB0000126	10634	9512.26	11735.3	12108.7	9226.64	18948.7
MW0000741	4-Tert-butylphenoxyacetic acid	C12H16O3	208.11	2.4449	1798-04-5	15718	-	844169	861713	842098	845646	909797	598844
MW0054643	Macrocarpal I	C28H42O7	490.293	7.2213	179388-54-6	56776316	HMDB0041587	5127.17	1907.13	872.29	7677.11	25382.6	6223.39
MW0128401	(S,E)-Zearalenone	C18H22O5	318.147	8.1685	17924-92-4	5375083	HMDB0031752	6272.19	4987.58	3990.87	6650.47	3942.99	6004.8
MW0133374	4',5,6-Trimethylscutellarein 7-glucoside	C24H26O11	490.147	4.1792	17680-85-2	131752841	HMDB0040512	13412.2	19706.1	40773.5	25821.9	15714.4	132433
MW0169354	Nicotiflorin	C27H30O15	594.159	8.9671	17650-84-9	5318767	HMDB0302426	31893.6	92213.9	78379.4	49997.3	124722	17299.4
MW0146525	Bacteriopheophytin a	C55H76N4O6	888.577	6.8216	17453-58-6	5281890	-	52139.8	53427.1	53344	55129.9	41490.7	35842.6
MW0143158	4-(beta-D-ribofuranosyl)aminobenzene 5'-phosphate	C11H16NO7P	305.066	1.4892	173932-55-3	71296184	-	4798.39	7226.3	9240.88	3844.01	8988.7	9783.96
MW0124277	Gymnodimine	C32H45NO4	507.335	6.2106	173792-58-0	11649137	HMDB0041430	16983.9	12749.4	10227.8	13266	18769.3	26840.7
MW0123142	Bn-NCC-2	C40H48N4O13	792.322	3.4762	173740-47-1	131752319	HMDB0038230	3266.3	14267.3	18026.3	5815.33	26116.9	8216.11
MW0054522	1-O-Hexadecyl-lyso-sn-glycero-3-phosphocholine	C24H52NO6P	481.353	6.6027	17364-21-5	3983	-	33748.6	31180.4	94194	34666.8	35195.2	29327.8
MW0109139	Phenylalanyltyrosine	C18H20N2O4	328.142	2.995	17355-18-9	515709	HMDB0029007	9216.07	2461.69	12348.2	12790.5	5477.74	21459.5
MW0106984	Glutaconic acid	C5H6O4	130.027	1.1686	1724-02-3	5280498	HMDB0000620	108287	94186.9	103631	113046	79571.3	146509
MW0111843	1-Naphthyl glucuronide	C16H16O7	320.09	3.6097	17238-47-0 | 27710-10-7	114851	-	30390.7	419.57	36149.8	79923.4	42595	87160
MW0137959	Dihydrodaidzein	C15H12O4	256.074	4.8805	17238-05-0	176907	HMDB0005760	3175.4	558.21	10671.7	7513.31	4981.62	25077.3
MEDP1233	D-Urobilinogen	C33H42N4O6	590.31	5.5349	17208-65-0	440784	HMDB0004158	2265.46	2813.49	4589.18	1220.72	10515.4	11751.9
MW0129658	1,3,5-Trimethyl-2,4,6-tris(3,5-di-tert-butyl-4-hydroxybenzyl)benzene	C54H78O3	774.595	0.7487	1709-70-2	74370	-	6294.29	1806.24	3487.03	9543	3851	1777.16
MW0126582	5-{9,32-Dihydroxy-6,10,13,19,20,32-hexamethyl-27-methylidene-33,34,35-trioxa-22-azahexacyclo[27.3.1.1^{1,4}.1^{4,7}.0^{12,17}.0^{17,23}]pentatriaconta-10,13,22-trien-14-yl}-3-methyloxolan-2-one	C43H65NO7	707.476	0.7656	170713-73-2	10699960	HMDB0030493	2697.65	7301.97	3624.84	1891.63	17990.3	1471.64
MW0122650	8-Methyl-2-(trifluoromethyl)quinolin-4-ol	C11H8F3NO	227.056	4.1015	1701-19-5	2775089	-	822.57	492.96	1112.12	1232.25	943.2	1283.62
MW0154804	2-(6-hydroxy-1,3-benzothiazol-2-yl)-1,3-thiazol-4(5H)-one	C10H6N2O2S2	249.987	4.4828	17002-50-5	135398698	-	4607.7	4201.61	4132.16	3456.86	3906.01	6278.08
MW0114723	Leucomycin A1	C40H67NO14	785.456	5.4042	16846-34-7	5282322	-	8374.58	10922	14684	10109.8	9331.45	1419.67
MW0114724	Josamycin	C42H69NO15	827.467	7.0128	16846-24-5	5282165	HMDB0015418	13656.6	21299.1	12744.7	9863.79	13426.1	3099.42
MW0109039	Pantethine	C22H42N4O8S2	554.244	2.5385	16816-67-4	452306	HMDB0003828	34394.4	5392.96	85270.2	32386	23217	132549
MW0124685	Linezolid	C16H20FN3O4	337.144	4.5361	165800-03-3	441401	HMDB0014739	3843.48	6657.16	11481.8	499.52	8485.2	3543.9
MW0108724	Cinnamoylglycine	C11H11NO3	205.074	4.3387	16534-24-0	709625	HMDB0011621	54462.8	11183.2	45121.5	97239.1	17638.1	8948.59
MEDN1510	4-Ethyloctanoic acid	C10H20O2	172.146	7.1166	16493-80-4	61840	HMDB0036136	151786	163866	207939	162789	149160	169071
MW0152601	Leu-Glu	C11H20N2O5	260.137	1.1949	16364-31-1	7009630	-	1199.62	1041.97	1146.52	3065.54	3907.11	1349.59
MW0144849	L-Alanyl-L-tryptophan	C14H17N3O3	275.127	2.5688	16305-75-2	85362	HMDB0013209	5733.67	7574.94	5653.13	19075.5	11716.8	20028.8
MW0107599	N-Isovaleroylglycine	C7H13NO3	159.089	2.8677	16284-60-9	546304	HMDB0000678	9848.83	2219.33	5346.89	58980.5	4108.85	8913.41
MW0112698	Petasiphenone	C17H14O7	330.074	5.6348	162616-81-1	16066851	HMDB0031706	8738.88	7277.8	10079.7	8345.5	4065.68	89014.9
MW0121123	5-Amino-6-(4-hydroxy-2-butenoyl)-2,2-dimethyl-4-chromanone	C15H17NO4	275.116	4.4649	162287-97-0	15225569	HMDB0041329	9987.94	10235.7	12089.4	11680.8	11306.6	2783.38
MW0116246	1-((4-Methylsulfonyl)phenyl)-3-trifluoromethyl-5-(4-fluorophenyl)pyrazole	C17H12F4N2O2S	384.056	4.1969	162054-19-5	115239	-	16803.2	7198.89	2321.5	1762.1	8270.78	944.44
MW0053997	Hydroxyvalerenic Acid	C15H22O3	250.157	6.6768	1619-16-5	6537505	HMDB0036563	28669.6	28327.5	39557.9	49414.8	29496.1	37052.3
MW0006039	Amprenavir	C25H35N3O6S	505.225	6.0639	161814-49-9	65016	HMDB0014839	10645.2	8348.61	13794.9	20486.2	8323.3	9393.97
MW0134516	5-Hydroxy-3,3',7,8-tetramethoxy-4',5'-methylenedioxyflavone	C20H18O9	402.095	5.5836	161697-25-2	131753088	HMDB0041257	4590.1	28093	34403.8	29203.9	31621.3	17426.6
MW0106696	Fenamidone	C17H17N3OS	311.109	7.2213	161326-34-7	10403199	-	40428.7	54712.2	76857.1	57547.6	46763.9	103326
MW0168982	Cromolyn	C23H16O11	468.069	4.2669	16110-51-3	2882	HMDB0015138	9554.45	10945	22951.6	12077.9	6252.5	11073.1
MW0113844	Acetaminophen glucuronide	C14H17NO8	327.095	2.7656	16110-10-4	83944	HMDB0010316	23831.1	18401.3	47227.3	52988.2	25496.8	284431
MW0123361	Citbismine A	C35H32N2O10	640.206	2.0662	161068-61-7	131753020	HMDB0041086	7952.13	5592.54	11367.4	4958.59	5509.76	11473.9
MW0126549	Silodosin	C25H32F3N3O4	495.235	6.2813	160970-54-7	5312125	-	17031.7	18473	19199.5	20702	17894.2	16726.5
MW0108758	Nelfinavir	C32H45N3O4S	567.313	5.7629	159989-64-7	64143	HMDB0014365	3586.1	4258.06	3025.86	2522.1	13332.9	3615.24
MW0055335	N-octanoylsphingosine 1-phosphate	C26H52NO6P	505.353	7.1515	158983-53-0	10864091	-	3549.57	2938.57	3230.9	2828.32	2686.21	1035.17
MW0133445	4-Hydroxy-3-methoxytamoxifen	C27H31NO3	417.23	4.1281	158816-80-9	112500493	HMDB0142532	386.48	1698.58	1647.7	708.96	3235.07	492.13
MW0049159	D-Citramalic acid	C5H8O5	148.037	1.1336	1583974	439766	-	2224.74	1434.46	2507.9	3613.4	2814.86	8269.48
MW0110327	Ustiloxin C	C23H34N4O10S	558.2	1.8897	158274-98-7	157841	HMDB0041053	3655.12	1891.01	5375.75	4359.69	1722.03	9681.83
MEDN1477	Mannitol 1-phosphate	C6H15O9P	262.045	2.4625	15806-48-1	130418	HMDB0001530	50076.8	19094.8	31583.3	29701.4	17811.4	38735.7
MEDN1327	2-Methyl-4-pentenoic acid	C6H10O2	114.068	5.5478	1575-74-2	549519	HMDB0031158	12596.2	9361.11	8499.24	8938.74	7163.08	3404.7
MW0000177	Chaetoglobosin N	C33H38N2O5	542.278	5.0847	156980-59-5	131751214	HMDB0031919	442.3	718.77	1082.1	845.75	650.88	3240.66
MW0103102	Vinaginsenoside R2	C43H72O15	828.487	0.7664	156980-42-6	75055105	HMDB0034625	3075.27	331.4	2491.04	2114.88	535.11	1417.98
MW0123282	Cephalexin	C16H17N3O4S	347.094	2.4428	15686-71-2	27447	HMDB0014707	32645.5	32419	33002.6	34980.7	34171.9	19151.2
MW0009821	Sulpiride	C15H23N3O4S	341.141	3.9679	15676-16-1	5355	HMDB0014535	1613.23	1387.5	2084.8	1673.08	676.17	15243.6
MW0009432	Phenylpyruvic acid	C9H8O3	164.047	3.9325	156-06-9	997	HMDB0000205	11475.7	32789.2	26051.1	85342.5	14722.8	366451
MW0120992	Broquinaldol	C10H7Br2NO	316.887	1.1861	15599-52-7	65620	-	16241.5	11279.8	15258.2	13868.1	7265.2	17500.7
MW0012594	17R-hydroxy-4Z,7Z,10Z,13Z,15E,19Z-docosahexaenoic acid	C22H32O3	344.235	6.471	155976-53-7	53477502	-	4802.45	5024.7	5159.21	3951.78	3575.08	4482.26
MW0108897	L-Naspa	C19H38NO7P	423.239	8.6316	155915-46-1	6610239	-	605133	772956	696508	310911	361547	608829
MW0007187	Fluorodifen	C13H7F3N2O5	328.031	1.4354	15457-05-3	27295	-	16140.2	23797	29322.9	12858.9	20887.8	43501.5
MW0118069	2,8-Quinolinediol	C9H7NO2	161.048	3.4451	15450-76-7	97250	HMDB0240311	5300.76	1969.15	420.52	22948.9	7294.59	74093.6
MW0149232	Flumetover	C19H20F3NO3	367.139	0.7841	154025-04-4	443033	-	23351.4	20414	15475.9	19526.3	16317.7	37828.5
MW0054028	Ipecoside	C27H35NO12	565.216	2.5359	15401-60-2	442249	-	2509.3	418.36	9280.84	3409.42	2786.57	11109.8
MW0148806	D-Xylono-1,4-lactone	C5H8O5	148.037	3.7916	15384-37-9 | 18423-66-0	439799	-	1429.46	1314.36	4385.46	9937.12	5350.13	19601.8
MW0112794	Keto-Deoxy-Nonulonic acid	C9H16O9	268.079	1.6583	153666-19-4	13991616	-	31088	13532.4	27478.7	30085.4	10946.3	60903.6
MW0193995	Taurolithocholic acid 3-sulfate	C26H45NO8S2	563.259	7.0475	15324-65-9	440071	HMDB0002580	2976.03	6954.78	5659.34	1921.65	4448.71	4914.95
MW0108431	N-(3-Oxododecanoyl)homoserine lactone	C16H27NO4	297.194	4.9891	152833-54-0	127864	-	9016.46	1721.38	14416	3089.89	13645.7	12431.3
MEDN0227	D-Glucose 6-Phosphate	C6H13O9P	260.03	0.7307	15209-11-7	439284	HMDB0304534	12760.9	4600.45	8261.65	17480.6	886.24	36535.5
MW0137257	Acenocoumarol	C19H15NO6	353.09	7.2696	152-72-7	54676537	HMDB0015487	5135.99	1807.06	3094.1	514.22	486.14	1516.3
MW0148648	Dmg-mino	C27H35N5O8	557.249	6.3154	151922-16-6	54704423	-	1609.89	3662.55	8717.48	4393.65	8974.76	120367
MEDP2103	4-Hydroxy-3-methylbenzaldehyde	C8H8O2	136.052	5.1806	15174-69-3	139901	-	1356.63	12399.9	16593.2	13232.8	17087.7	9097.93
MW0004625	4-amino-5-(4-fluorobenzyl)-4H-1,2,4-triazole-3-thiol	C9H9FN4S	224.053	0.7271	151297-84-6	2526775	-	2661.95	5061.04	3192.93	4394.98	5217.17	636.68
MW0157393	Terminaline	C23H41NO2	363.314	6.3497	15112-49-9	177562	-	2493.04	3479.55	4097.83	3576.29	2904.17	2961.04
MEDTN03179	Dodecyl sulfate	C12H26O4S	266.155	8.6272	151-41-7 | 2235-54-3	8778	-	747024	892133	534510	654662	1.26405e+06	1.78869e+06
MW0109742	Sodium dodecyl sulfate	C12H25NaO4S	288.137	8.9715	151-21-3 | 12738-53-3 | 12765-21-8 | 1334-67-4	3423265	-	136671	382195	280790	185936	562438	73169.1
MW0005028	4-Hydroxy-2,2',4',6'-tetrachlorobiphenyl	C12H6Cl4O	307.914	9.2899	150304-08-8	153963	-	15123.7	9379.2	9539.18	7604.1	7396.79	18631.1
MW0149321	Furin Convertase Inhibitor (Chloromethylketone)	C34H66ClN11O5	743.494	0.6943	150113-99-8	9962075	-	30606.8	50460.2	14400.9	7934.66	50039	5195.88
FDATN01472	Disodium succinate	C4H4Na2O4	161.99	0.9751	150-90-3 | 14047-56-4	9020	-	15498	4839.9	8462.23	18364.1	6530.06	67893.5
MW0006870	Dimoxystrobin	C19H22N2O3	326.163	4.2848	149961-52-4	10936292	-	7320.63	10557.6	14199.5	9157.37	6637.75	68815.7
MW0139392	Poncirin	C28H34O14	594.195	4.1095	14941-08-3	442456	HMDB0037487	1032.34	2212.35	2214.68	2004.41	396.94	17294.9
MW0133655	Tyrphostin AG 825	C19H15N3O3S2	397.055	2.5846	149092-50-2 | 625836-67-1	6091659	-	2715.41	2108.22	3134.19	3187.53	2519.28	9456.98
MW0007231	Gallic acid	C7H6O5	170.022	3.8108	149-91-7	370	HMDB0005807	136163	187912	193186	84838	114750	20203.3
MW0114405	Erythritol	C4H10O4	122.058	0.9751	149-32-6	222285	HMDB0002994	112294	69990.3	92645.5	133134	60162.5	139283
FDATN01529	Xanthopterin monohydrate	C6H7N5O3	197.055	1.4354	1489826	135465063	-	631.94	2199.19	3426.05	749.17	1653.44	1402.18
MW0151251	(1-Hydroxy-3,7,11-trimethyldodeca-2,6,10-trienyl)phosphonic acid	C15H27O4P	302.165	7.6335	148796-53-6 | 140633-12-1	5353399	-	17821.6	17892.6	19058.7	13885.5	15091.6	17736.2
MW0000775	Tyrphostin AG 879	C18H24N2OS	316.161	8.9542	148741-30-4	135419190	-	36974.1	17484.3	25605.5	7613.07	51427.2	41880.2
MW0142600	3-(2,4-Dimethoxybenzylidene)anabaseine	C19H20N2O2	308.152	3.4451	148372-04-7 | 156223-05-1 | 156743-65-6	5310985	-	48493.6	46709.7	76734.2	104811	28021.8	324595
MW0108132	Melphalan	C13H18Cl2N2O2	304.075	3.9856	148-82-3	460612	HMDB0015176	864.04	398.71	1082.25	716.19	408.66	17276.5
MW0122633	8-Hydroxyquinoline	C9H7NO	145.053	3.0488	148-24-3	1923	-	1162.5	2049.86	1899.54	1706.01	1387.75	7217.59
MEDL01891	3-Hydroxycinnamic acid	C9H8O3	164.047	3.8797	14755-02-3	637541	HMDB0001713	3158.71	2976.9	3401.23	3682.9	5897.64	1349.09
MW0123144	Bosentan	C27H29N5O6S	551.184	6.8888	147536-97-8	104865	HMDB0014699	818.75	6924.38	10573.8	6383.61	11626.9	2406.4
MW0134144	5,7-Dihydroxy-3',4'-dimethoxy-5'-prenylflavanone	C22H24O6	384.157	6.7516	147047-03-8	42608012	HMDB0040809	8946.06	11793.2	55596.1	39688.8	10216.3	1996.21
MW0129533	1-(2-Hydroxyphenyl)-3-phenylpropane-1,3-dione	C15H12O3	240.079	7.365	1469-94-9	73849	-	7693.72	1941.13	909.39	5400.11	18596.1	20015.2
MW0138171	Alvocidib	C21H20ClNO5	401.103	1.1219	146426-40-6 | 131740-09-5	5287969	-	17793.3	20822.6	12964.6	8532.13	3053.45	69726
MW0137659	Cicerin 7-(6-malonylglucoside)	C26H26O15	578.127	2.4449	146367-93-3	74413691	HMDB0040604	3639.1	1902.57	2566.25	2690.38	793.12	2362.23
MW0103656	5-Methyluridine	C10H14N2O6	258.085	1.9564	1463-10-1	445408	HMDB0000884	3242.09	2253.43	2791.96	3901.7	1940.71	5462.17
MW0114341	Dodecanal dimethyl acetal	C14H30O2	230.225	8.0484	14620-52-1	84559	HMDB0032246	53016.4	54884.7	53519.5	48158.2	38185.5	37173.9
MW0152577	Leu-Asn	C10H19N3O4	245.138	8.9887	14608-81-2	7016078	-	3355.01	7656.95	8905.19	6028.99	12182.5	3576.56
MEDP1058	Tauroursodeoxycholic acid	C26H45NO6S	499.297	7.0303	14605-22-2	9848818	HMDB0000896	47152.6	43612	44192	44151.9	40182.2	34730.8
MW0014154	3-Methyl-2-oxovaleric acid	C6H10O3	130.063	3.0308	1460-34-0 | 39748-49-7	47	HMDB0000491	20967.5	9151.55	8601.73	7089.77	7008.74	10221.2
MW0159936	[(2R,3S,4R,5R)-5-(2-amino-6-oxo-3H-purin-9-yl)-3,4-dihydroxyoxolan-2-yl]methyl phosphono hydrogen phosphate	C10H15N5O11P2	443.024	1.7809	146-91-8	8977	HMDB0001201	2311.26	2036.88	3024.07	1288.97	1286.51	4948.29
MW0170020	Xanthosine	C10H12N4O6	284.076	1.8716	146-80-5	64959	HMDB0000299	2703.22	1797.93	2820.83	922.74	1687.63	5926.4
MW0103561	Flavin mononucleotide	C17H21N4O9P	456.105	3.3531	146-17-8	643976	HMDB0001520	10081	37151.2	67012.7	16554.8	75707.3	16640.2
MW0103557	Flavin adenine dinucleotide	C27H33N9O15P2	785.157	3.3023	146-14-5	643975	HMDB0001248	13080.4	19326.9	26763.3	23130	15543.6	4355.29
MW0153750	Met-Asp	C9H16N2O5S	264.078	5.0802	14595-65-4	7009610	-	9321.67	9251.15	13009.6	9031.99	8538.13	5422.67
MW0012414	propan-2-yl (Z)-7-[(1R,2R,3R,5S)-3,5-dihydroxy-2-[(3S)-3-hydroxy-5-phenylpentyl]cyclopentyl]hept-5-enoate	C26H40O5	432.288	6.068	145773-22-4	10477939	-	12986	780.6	16105.9	24458.4	15455.3	7084.51
MW0149593	Simarubaceae	C25H36O10	496.231	5.5298	1448-23-3	441794	HMDB0035626	817.94	15590.4	988.68	1055.9	446.12	9682.12
MEDL00098	Pseudouridine	C9H12N2O6	244.07	1.1336	1445-07-4	15047	HMDB0000767	15369.4	12571.9	13168.8	14500.8	14017.6	51621.8
MW0109992	Tirofiban	C22H36N2O5S	440.235	2.4449	144494-65-5	60947	HMDB0014913	125715	143615	127343	120238	152015	55368.5
MW0059093	1-(1Z-octadecenyl)-2-(9Z-octadecenoyl)-sn-glycero-3-phosphoethanolamine	C41H80NO7P	729.567	6.5326	144371-68-6	42607457	HMDB0011375	115273	71796.2	62752.5	181218	54541.1	49940
MW0117639	2-(4-Pyridyl)-4-methylthiazole-5-carboxylic acid	C10H8N2O2S	220.031	2.5688	144060-98-0	1483713	-	3564.2	2041.5	2652.3	5524.78	1015.65	1560
MW0126097	Phenol red	C19H14O5S	354.056	4.2146	143-74-8	4766	-	10747.1	15138.3	3994.2	2813.93	16257	2198.22
MW0054288	Dodecanoic acid	C12H24O2	200.178	7.5825	143-07-7	3893	HMDB0000638	21351.8	14997.5	19756.8	22595.7	12239.7	32333.8
MW0105037	3-Hydroxydecanoic acid	C10H20O3	188.141	5.9662	14292-26-3 | 5561-87-5 | 33044-91-6	26612	HMDB0002203	30768.4	26458.9	43789.6	30025.7	37556.9	34008
MW0106547	Domoic acid	C15H21NO6	311.137	3.2268	14277-97-5	5282253	HMDB0033939	2631.49	2880.92	4101.32	2633.17	2716.14	19831.5
MW0055721	PA(18:1(9Z)/18:1(9Z))	C39H73O8P	700.504	7.3923	14268-17-8	14057128	HMDB0007865	41772	74091.4	64833.9	9949.27	12279.9	33522.8
MW0011239	Dihydroroseoside	C19H32O8	388.21	3.9679	142235-28-7	16196969	HMDB0040614	15705.2	17149.6	41307.6	28653.7	19317.5	164394
MW0118853	Protionamide	C9H12N2S	180.072	3.529	14222-60-7	666418	-	4760.07	2461.38	5092.39	7075.35	664.24	9344.6
MW0103556	Entecavir	C12H15N5O3	277.118	3.5574	142217-69-4 | 209216-23-9 | 188399-46-4	135398508	HMDB0014585	2209.66	2580.49	2317.02	3865.9	1967.63	8995.33
MW0006945	D-Vacciniin	C13H16O7	284.09	0.9751	14200-76-1	12444645	HMDB0038492	6398.25	1969.15	4116.65	11186.4	3049.28	7010.32
FDATN01438	Monosodium glutamate	C5H8NNaO4	169.035	1.045	142-47-2 | 16177-21-2 | 6106-04-3	23672308	-	27922.1	44809	64217.5	55661.3	49494.5	108209
MW0155017	Perhydroazepino-N-carbonyl-L-Leu-D-Trp-D-Trp	C35H44N6O5	628.337	3.5817	141594-26-5	443145	-	2656.24	3016.99	6214.44	2606.09	2706.97	19577.8
MW0154588	Nonane-4,6-dione	C9H16O2	156.115	6.2983	14090-88-1	26454	HMDB0029595	1401.8	22659.7	24217.5	24000	19163.2	22257.2
MW0012229	12-Hydroxyjasmonic acid	C12H18O4	226.12	6.4724	140631-27-2	5497122	-	312112	300424	298875	284322	269777	279291
MW0111038	Fenaminosulf	C8H10N3NaO3S	251.034	3.9111	140-56-7	23668198	-	12757.4	10592.8	9283.76	18358.1	5606.55	11618.7
MW0006469	Candesartan	C24H20N6O3	440.16	4.4321	139481-59-7	2541	HMDB0014934	8507.13	2415.4	15396.5	14999.6	8281.98	49272
MW0156398	Rifamycin B	C39H49NO14	755.315	5.9948	13929-35-6	5459948	-	1466.16	4084.85	1939.99	769.97	1829.43	14068.4
MW0013148	2,4-Undecadiene-8,10-diynoic acid isobutylamide	C15H19NO	229.147	6.8391	13891-74-2	15609884	HMDB0039106	10152	9740.47	11385	8562.16	9179.98	9694.41
MW0123158	Brinzolamide	C12H21N3O5S3	383.064	1.797	138890-62-7	68844	HMDB0015325	1907.35	15351.6	17676.5	4766.73	17118.2	6884.55
MW0009707	Salicin	C13H18O7	286.105	2.2648	138-52-3	439503	HMDB0003546	3335.34	7480.63	7732.85	5029.36	6347.42	13181.5
MW0109254	Phosphoenolpyruvate	C3H5O6P	167.982	0.9578	138-08-9	1005	HMDB0000263	17424.8	16978.5	27941.7	25808.5	21309.6	58067.5
MW0123151	Brassicanal C	C10H9NO3S	223.03	1.9564	137761-23-0	11954907	HMDB0038589	111679	49112.8	67062	66595.9	33471.4	57546.7
MW0014079	3-Hydroxy-beta-ionol 3-[glucosyl-(1->6)-glucoside]	C25H42O12	534.268	3.3355	137606-56-5	131752203	HMDB0037527	1298.75	3573.72	9298.8	2932.58	4910.74	5164.81
MW0014286	3-trans-p-Coumaroylrotundic acid	C39H54O7	634.387	4.3345	137578-55-3	131752898	HMDB0036528	736.63	428.07	597.2	963.93	335.81	5579.94
MW0012930	Hexanolamino PAF C-16	C30H62NO7P	579.426	2.6583	137566-83-7	132080	-	1335.06	754.9	6385.5	4292.88	2977.06	5486.61
FDATN00665	Diacerein	C19H12O8	368.053	3.6167	13739-02-1 | 112118-18-0	26248	-	29876.2	32796.7	27291.6	99907	53307.2	67537
MEDN1558	L-Ascorbyl 6-palmitate	C22H38O7	414.262	6.7674	137-66-6	54680660	HMDB0039883	8806.07	41108.1	32558.8	94015.4	32233	38141
MW0106095	ALLM (Calpain Inhibitor)	C19H35N3O4S	401.235	4.6808	136632-32-1	16218939	-	549.63	1365.93	10758.2	1785.3	11950.4	11105.9
MW0160970	(2S)-2-azaniumyl-3-phenylpropanoate	C9H11NO2	165.079	2.0301	136019-12-0	6925665	-	1158.34	2042.25	1484.99	1044.24	1597.63	7405.07
MW0012463	15-keto Latanoprost	C26H38O5	430.272	5.2499	135646-98-9	9867370	-	38723.3	476.57	52810.2	49572.1	10641.4	23225.9
MW0155665	(2S)-4-[(E)-2-(carboxymethylamino)vinyl]-2,3-dihydropyridine-2,6-dicarboxylic acid	C11H12N2O6	268.07	2.4449	135545-99-2	135809744	-	25530.2	24157.8	26217.1	20339.2	28700.7	14312.4
MW0141324	12alpha-Hydroxy-3-oxochola-4,6-dien-24-oic Acid	C24H34O4	386.246	5.6903	13535-96-1	166839	-	4912.15	930.79	4735.75	492.95	4995.39	10184.6
MW0126426	Repaglinide	C27H36N2O4	452.267	6.8733	135062-02-1	65981	HMDB0015048	2359.39	23152.8	31579.4	17211.4	32939.8	13048.4
MW0109821	Tetrahydrofolic acid	C19H23N7O6	445.171	3.5836	135-16-0	135444742	-	1486.63	4376.81	3333.11	3356.61	1445.85	19510.7
MW0138096	Eriocitrin	C27H32O15	596.174	1.8354	13463-28-0	83489	HMDB0005811	563.63	629.22	1981.81	1757.19	699.05	2422.17
MW0122954	Atorvastatin	C33H35FN2O5	558.253	6.3473	134523-00-5	60823	HMDB0005006	719.8	1458.27	2809.2	2127.41	1875.43	35994.1
MW0141376	(3R,4S,5S,7R,8R,9E,11S,15R,17R)-3,8-Dihydroxy-17-[(S)-hydroxy-[(3R)-2-methyl-3-[(Z,2S)-pent-3-en-2-yl]oxiran-2-yl]methyl]-4-methoxy-5,7,9,11,15-pentamethyl-1-oxacyclooctadec-9-ene-2,6,12,16-tetrone	C32H50O10	594.34	4.2603	134455-11-1	23426994	-	3057.8	10119.7	1624.27	4849.54	3490.68	2746.28
MW0158310	H-Trp-ser-OH	C14H17N3O4	291.122	2.4449	133101-40-3	7009660	-	39245.5	41969.4	41755.2	35258.3	46631.4	26961.8
MW0168986	Cyanidin	C15H11O6+	287.056	3.6097	13306-05-3	128861	HMDB0002708	16393.4	20178.6	24245.3	36304.6	19591.2	90854.6
MW0159949	6-O-beta-D-Galactopyranosyl-D-galactose	C12H22O11	342.116	0.6672	13299-21-3	11458	-	7796.87	5737.59	5281.8	6150.77	4178.47	12856.3
MW0155594	Piscerythramine	C26H29NO6	451.2	3.8477	132923-36-5	5281802	-	5075.13	2428.16	19780.4	6492.04	4123.31	77506.5
MW0053847	Hellebrin	C36H52O15	724.331	2.8348	13289-18-4	441859	-	1688.34	7312.64	12965.8	3792.18	8343.78	8369.97
MW0122632	7H-Purin-8-ol	C5H4N4O	136.038	1.4354	13230-97-2 | 51953-05-0	229771	HMDB0012182	852.3	1570.14	2725.86	1131.49	1673.53	6113.89
MW0144995	alpha-Ribazole	C14H18N2O4	278.127	2.2468	132-13-8	160433	HMDB0011112	12041.2	10588	22377.6	19509.9	10673.1	10737.2
MW0002244	2,4-Dichlorobenzyl carbamimidothioate	C8H8Cl2N2S	233.978	9.8938	131916-62-6	234811	-	48516.4	282707	49154.7	392533	374550	75549.1
MW0123380	Clarycet	C11H20O3	200.141	6.7516	131766-73-9	57483300	HMDB0036029	6000.16	6533.66	6300.44	6120.29	4303.67	5100.45
MW0117739	2-(Trifluoromethyl)nicotinic acid	C7H4F3NO2	191.019	0.7132	131747-43-8	2777547	-	3401.47	1937.99	2474.77	4432.2	1360.88	9845.91
MW0130888	[2-[2-(3,4-Dihydroxyphenyl)-5,7-dihydroxy-4-oxochromen-6-yl]-4,5-dihydroxy-6-(hydroxymethyl)oxan-3-yl] acetate	C23H22O12	490.111	3.6378	131508-00-4	14681458	HMDB0038816	994.86	1918.77	907.83	1567.25	637.25	7567.72
MW0104839	2-Phosphoglycolic Acid	C2H5O6P	155.982	1.2034	13147-57-4	529	HMDB0000816	3505.23	3668.66	4423.64	2764.09	7584.69	682.32
MW0115454	Valeraldehyde dibutyl acetal	C13H28O2	216.209	7.8252	13112-65-7	22011445	HMDB0032550	11805.6	12235.6	12073	11144.4	10578	12717
MEDN1562	Monobutyl phthalate	C12H14O4	222.089	5.9787	131-70-4	8575	HMDB0013247	24028.5	10968.8	10777	9212.03	11783.5	12892.8
MW0000222	Deserpidine	C32H38N2O8	578.263	3.2648	131-01-1	8550	HMDB0015221	723.45	6226.61	7086.89	2941.43	9535.94	3707.88
MW0005108	4-Hydroxymandelonitrile	C8H7NO2	149.048	0.8279	13093-65-7 | 6851-36-1	166768	-	7041.65	5062.5	7840.26	6635.91	4786.53	8172.48
MW0141413	15(R)-17-Phenyl trinor prostaglandin F2alpha isopropyl ester	C26H38O5	430.272	4.8259	130273-87-9	10477809	-	28180.6	15996.9	30339.9	52262.3	3797.3	8832.41
MW0016196	17-phenyl-trinor-PGF2alpha isopropyl ester	C26H38O5	430.272	5.4578	130209-76-6 | 130273-87-9	5283107	-	48384.9	590.49	99842.4	94136.1	11212.5	44463.5
MW0103558	Faicar	C10H15N4O9P	366.058	1.4534	13018-54-7	166760	HMDB0001439	13898.9	28066.9	23059.6	18474.5	18490	29285.5
FDATN00732	5-Chloro-8-hydroxyquinoline	C9H6ClNO	179.014	1.1159	130-16-5	2817	-	7815.27	3090.07	2925.32	3992.7	1201.75	10534
MW0054698	Medicagenic acid 28-O-[b-D-xylosyl-(1->4)-a-L-rhamnosyl-(1->2)-a-L-arabinosyl] ester	C46H72O18	912.472	0.7125	129570-95-2	131752601	HMDB0039295	1586.65	2891.85	528.41	968.74	582.97	1079.85
MW0012098	11-dehydro-TXB3	C20H30O6	366.204	3.33	129228-55-3	16061115	-	15746.5	12828.3	27493.2	32240.2	9116.03	58509.8
MW0125244	Mycophenolate mofetil	C23H31NO7	433.21	4.5624	128794-94-5	5281078	HMDB0014826	2018.05	4258.64	2165.88	1933.13	460.29	25599.3
MW0013856	3,7,8,15-Scirpenetetrol	C15H22O6	298.142	4.3747	128534-67-8	14587765	HMDB0037560	124430	194555	23196.3	17192	178803	12262.9
MW0103371	Sodium;[hydroxy-[hydroxy-[[(2S,5R)-5-(5-methyl-2,4-dioxopyrimidin-1-yl)oxolan-2-yl]methoxy]phosphoryl]oxyphosphoryl] hydrogen phosphate	C10H16N2NaO13P3	487.976	1.4534	128524-26-5	91871797	-	3116.08	3576.02	4930.64	2239.1	3784.71	3030.12
MW0160416	5-Methoxypodophyllotoxin	C23H24O9	444.142	0.7307	128443-52-7	3035544	-	1167.05	948.24	1971.72	534.67	1160.28	3692.82
MW0141918	2,2',3-Trihydroxydiphenyl ether	C12H10O4	218.058	5.187	128292-53-5	182886	HMDB0034446	7497.12	8601.18	10240.7	7219.65	11273.9	4792.96
MW0006079	Arvanil	C28H41NO3	439.309	7.0303	128007-31-8	6449767	-	1691.21	917.88	1913.82	1249.44	562.26	878.98
MW0009813	Sulfisoxazole	C11H13N3O3S	267.068	2.4869	127-69-5	5344	HMDB0014408	1349.13	3066.69	3647.66	4617.93	1112.03	13831
MEDN0204	Pyruvic Acid	C3H4O3	88.016	1.1159	127-17-3	1060	HMDB0000243	1349.8	10310.8	41367.5	45429.8	30610.7	21278.5
MW0105628	Angiotensin IV	C40H54N8O8	774.407	3.2736	12676-15-2	123814	HMDB0001038	971.78	3674.15	3359.21	1813.94	4324.19	1317.02
MW0194047	3-Isopropylmalic acid	C7H12O5	176.069	2.8155	126576-14-5	5462261	HMDB0012156	3622.32	4210.42	9447.63	6437.97	4846.98	15497
MW0014523	4-Methoxy-3-geranylgeranyl-1,2-dihydroxybenzene	C27H40O3	412.298	6.8041	126398-83-2	131752922	HMDB0040749	39283.6	44559.2	51316.1	30325.8	18356.2	55497.6
MW0124175	Fumitremorgin A	C32H41N3O7	579.294	5.6915	12626-18-5	107713	-	3746.88	4031.23	3829.95	3286.52	4676.35	2686.5
MW0056747	Palmitoyl Serinol	C19H39NO3	329.293	6.8391	126127-31-9	9862307	HMDB0013654	128094	146165	152964	118799	162652	153116
MW0017085	Cholesterol sulfate	C27H46O4S	466.312	7.2383	1256-86-6	65076	HMDB0000653	63435.3	62799.1	71472.6	156546	174658	66855.1
MW0123211	Carapanaubine	C23H28N2O6	428.195	5.3452	1255-02-3	442037	-	132.29	79.96	2294.19	316.48	256.88	14841
MW0114007	Bispyribac	C19H18N4O8	430.113	2.9414	125401-75-4	443031	-	2041.44	3553.31	11389.6	6022.19	2898.18	29146.5
MW0013961	3beta,5alpha,6beta-Trihydroxycholestane	C27H48O3	420.36	7.0303	1253-84-5	91498	HMDB0003990	318845	284260	238945	274349	261939	216330
MW0010023	Usnic acid	C18H16O7	344.09	6.0859	125-46-2	5646	-	4518.27	418.69	4066.55	4207.11	2706.52	33271.6
MW0000290	Hydrocodone	C18H21NO3	299.152	4.1095	125-29-1	5284569	HMDB0015091	159495	234126	56521.1	39731.6	309912	36026.2
MW0000490	Pseudomorphine	C34H36N2O6	568.257	3.1573	125-24-6	234570	HMDB0031751	2456.87	8421.15	5576.16	933.38	2225.67	9271.95
MW0125629	Nadifloxacin	C19H21FN2O4	360.149	4.1615	124858-35-1 | 81962-84-7	4410	-	2990.72	1835.29	3171.72	2500.2	3873.66	1522.84
MW0108672	Na-Hexanoyl-Nb-inosityltryptophan	C23H32N2O8	464.216	4.735	124772-47-0	131752663	HMDB0039501	1664.57	465.92	4189.19	5062.63	2414.08	33830.1
MW0139260	(2R,5R,7R,8E,10E,12R,14S,16R,19R,20S,27S,28S,29R,32R,33R,35R)-14-[(2S,3R,4R)-2,3-Dihydroxy-4-methyloxan-2-yl]-28-hydroxy-5,7,9,19,29-pentamethyl-18,31-dioxo-13,17,38,39,40,41,42,43-octaoxaoctacyclo[31.4.1.11,35.12,5.120,24.124,27.129,32.012,16]tritetraconta-8,10-diene-35-carboxylic acid	C47H68O16	888.451	0.7125	124760-17-4 | 124843-18-1	6442453	HMDB0032711	2497.19	7410.32	8324.59	2677.06	2682.78	3024.2
MW0103875	(2S)-2-Isopropyl-3-oxosuccinate	C7H10O5	174.053	2.551	1245945-28-1	5462259	HMDB0012149	13735.5	8792.21	6038.94	22953.3	319.25	2462.07
MW0158757	UDP-6-sulfoquinovose	C15H24N2O19P2S	630.017	8.9693	124579-40-4	443244	-	55824.3	53739.7	54590.3	43606.8	56394.6	45478
MW0114116	Coniferin	C16H22O8	342.132	3.2472	124151-33-3	5280372	HMDB0013682	2615.08	5642.15	14607.8	5915.96	8564.84	8362.9
MW0012827	1-Hexanol arabinosylglucoside	C17H32O10	396.2	3.2648	124044-06-0	131751182	HMDB0031689	588.5	2416.9	3388.82	4266.63	4155.35	7721.7
MW0102918	Triamcinolone	C21H27FO6	394.179	8.9715	124-94-7	31307	HMDB0014758	24581	69725.2	61249.4	37920.6	87325.2	12638.2
MW0052740	Ethyl tetradecanoate	C16H32O2	256.24	6.9953	124-06-1	31283	HMDB0034153	4345.07	3924.92	7955.09	4230.8	4118.71	2568.6
MW0015582	Adipic acid	C6H10O4	146.058	2.5333	124-04-9	196	HMDB0000448	10576	3476.87	5460.83	5542.61	3583.17	2345.37
MW0008025	N-(2-Cyclohexyloxy-4-nitrophenyl)methanesulfonamide	C13H18N2O5S	314.094	4.0716	123653-11-2	4553	-	1082.39	671.05	1672.94	550.25	762.4	17295.3
MW0144170	9-Methyl-7-bromoeudistomin D	C12H8Br2N2O	355.898	1.1861	123363-40-6	129958	-	4985.41	3486.15	3491.54	1889.26	2959.84	3067.89
MW0103500	Clofarabine	C10H11ClFN5O3	303.053	2.7768	123318-82-1	119182	HMDB0014769	2795.3	2448.43	3035.46	4767.48	2080.28	13955
MW0016023	Azelaic acid	C9H16O4	188.105	4.3282	123-99-9	2266	HMDB0000784	52296.4	38735.2	52841	35857	33430.4	27112.9
MW0007341	Hydroquinone	C6H6O2	110.037	2.0662	123-31-9	785	HMDB0002434	4194.47	3617.95	5925.61	2956.33	3774.69	4986.66
MW0009692	Rosiglitazone	C18H19N3O3S	357.115	3.5503	122320-73-4	77999	HMDB0005031	618.5	993.76	1451.52	865.64	402.57	2706.35
MW0141793	1-Naphthylacetylspermine	C22H34N4O	370.273	5.4881	122306-11-0	129695	-	7526.38	8775.44	10289	8373.52	10117.9	7512.32
MW0150743	Hemibrevetoxin B	C28H42O7	490.293	6.0323	122271-91-4	6442821	-	1403.9	615.68	2193.14	975.54	1546.64	18463.8
MW0009321	4-Acetamidobenzaldehyde	C9H9NO2	163.063	3.7829	122-85-0 | 34-24-2	73942	-	620.64	781.75	724.54	6582.05	2097.62	11085.6
MW0007335	Phenylacetaldehyde	C8H8O	120.058	3.899	122-78-1	998	HMDB0006236	5915.73	6747.78	7386.8	11644.2	3283.09	19173.4
MW0144165	9-Hydroxyjasmesoside	C27H42O14	590.258	7.0128	121979-17-7	14335209	-	8406.05	8397.86	7752.97	6372.3	7631.91	3090.22
MEDL01725	N-AcetyTryptophan	C13H14N2O3	246.1	4.0402	1218-34-4	-	HMDB0013713	5450.4	5525.1	6488.52	21805.1	2302.13	7647.29
MW0103632	Nelarabine	C11H15N5O5	297.107	2.0123	121032-29-9	3011155	HMDB0015401	11506.9	7793.95	11348.9	12923.5	9296.19	28629.8
MW0004191	3-tert-Butyl-4-hydroxyanisole	C11H16O2	180.115	6.8041	121-00-6	8456	HMDB0059925	332446	343689	333901	333911	307701	243231
MW0150700	Haplodimerine	C28H26N2O6	486.179	5.6736	120931-43-3	442909	-	2991.18	3203.83	2180.21	842.64	4023.62	8561
MW0154938	Patellamide D	C38H48N8O6S2	776.314	2.8699	120853-15-8	149086	-	2521.44	6451.04	11783.2	8095.37	2128.41	35912.7
MW0004841	4-Chloro-3-sulfamoylbenzoic acid	C7H6ClNO4S	234.971	5.2225	1205-30-7	14568	-	2878.84	56127.8	49669.9	45066.4	63112.9	13740.1
MW0107537	Indole	C8H7N	117.058	2.4802	120-72-9	798	HMDB0000738	5522.11	2415.24	3232.22	4025.96	2250.01	5896.2
MW0054292	Lauroyl diethanolamide	C16H33NO3	287.246	6.1213	120-40-1	8430	HMDB0032358	3183.92	5219.17	4330.27	3021.47	5219.12	2820.93
MEDP2269	Arachidonic-p-nitroaniline	C26H36N2O3	424.273	6.8041	119520-58-0	35020716	-	2227.67	1993.14	2078.71	1939.68	1444.96	1387.7
MEDN0648	2,5-Dihydroxybenzaldehyde	C7H6O3	138.032	2.2288	1194-98-5	70949	HMDB0004062	10872.8	10032.7	11938.1	20217.9	667.43	548.5
MW0141236	10-Propoxydecanoic acid	C13H26O3	230.188	7.1166	119290-12-9 | 119290-00-5	122098	-	43885.6	38732.8	43373.8	43575.1	33559.3	49682
MW0107582	Prenyl acetate	C7H12O2	128.084	4.2848	1191-16-8	14489	HMDB0029314	7647.52	7145.99	8665.34	4377.02	5689.27	8437.69
MW0108873	Nodularin	C41H60N8O10	824.443	4.2319	118399-22-7	14217092	-	737.78	3701.82	3119.88	1714.68	2606.91	3339.58
MW0148154	Daphnandrine	C36H38N2O6	594.273	5.4381	1183-76-2	442214	-	315851	316045	322900	322570	7650.02	128920
MW0063758	Tazarotene	C21H21NO2S	351.129	8.9801	118292-40-3	5381	HMDB0014937	48710.3	98890.5	120464	80425.1	150834	34400.2
MW0063777	Testosterone glucuronide	C25H36O8	464.241	5.3315	1180-25-2	108192	HMDB0003193	12630.1	13708.7	30610.8	33257.7	9088.89	52643
MW0009286	2-Methylbenzoic acid	C8H8O2	136.052	4.5906	118-90-1	8373	HMDB0002340	4513.15	1849.36	2148.25	2964.41	1954.78	4579.29
MW0103577	Guanosine	C10H13N5O5	283.092	1.4892	118-00-3 | 26578-09-6 | 197227-95-5 | 103654-69-9 | 103654-70-2 | 146849-94-7 | 197227-93-3 | 202933-46-8 | 244769-87-7 | 247226-75-1 | 250586-91-5 | 250586-97-1 | 30747-23-0	135398635	-	7676.37	11270.3	14893.4	7783.23	13737.2	17603
MW0000599	(2-Bromo-4-tert-butylphenoxy)acetic acid	C12H15BrO3	286.021	2.5223	117947-05-4	349875	-	3323.77	3337.39	3433.33	3287.33	3453.18	598.92
MW0164942	1H-Indole-3-acetonitrile, alpha-hydroxy-	C10H8N2O	172.064	2.6405	117702-51-9	57638576	-	2130.48	1912.09	1473.33	1669.8	1384.54	9218.81
MW0007154	Flavidulol C	C34H42O4	514.308	7.7734	117568-34-0	131752564	HMDB0039150	2942.17	4879.59	1224.77	3361.38	2831.85	3594.43
FDATN00160	Spectracef	C25H28N6O7S3	620.118	1.2739	117467-28-4	6437877	-	2165.29	846.55	697.36	1137.03	856.84	4272.16
MW0103526	Deoxyuridine triphosphate	C9H15N2O14P3	467.974	1.4534	1173-82-6	65070	HMDB0001191	1099.17	6599.53	2345.82	2770.91	3576.26	7731.96
MW0157420	Tetracenomycin D3	C20H12O8	380.053	5.5709	117241-61-9	196730	-	2458.59	20763.8	22980.6	18380.4	22467.3	12683.6
MW0009695	Rubiadin	C15H10O4	254.058	4.8079	117-02-2	124062	-	46484.7	4795.08	89597.2	111805	38707.7	325862
MW0107294	His-Cys	C9H14N4O3S	258.079	0.7487	116833-93-3	15294281	HMDB0028882	209139	45908.2	183305	236190	43015.4	419112
MW0139159	Nitecapone	C12H11NO6	265.059	4.7805	116313-94-1	5464105	HMDB0041949	445494	445711	455436	454970	449900	557250
MW0009774	Succinylsulfathiazole	C13H13N3O5S2	355.03	5.4223	116-43-8	5315	-	1718.05	1867.94	2884.24	2919.43	1942.02	8047.63
MW0114604	Hydroxyacetone	C3H6O2	74.0368	1.0983	116-09-6	8299	HMDB0006961	444.02	3384.92	645.83	730.04	8449.9	5661.43
MW0123351	cis-2-Chloro-4-carboxymethylenebut-2-en-1,4-olide	C6H3ClO4	173.972	9.3394	115793-61-8 | 18529-78-7	5280718	HMDB0060455	23159.1	16147.8	21909.7	11631.8	20513.6	22884.4
MW0160097	Thymidine-methyl-T	C10H14N2O5	242.09	2.3906	1148-63-6	119209	-	1157.93	1233.59	643.38	471.97	358.88	4050.58
MW0007520	Losartan	C22H23ClN6O	422.162	6.7341	114798-26-4	3961	HMDB0014816	38026.8	39580.9	17090.6	12972	45426.2	13433.3
MW0138410	Honyucitrin	C25H26O5	406.178	6.4692	114542-44-8	44257865	HMDB0033536	4866.58	3887.75	4927.42	4827.87	3877.8	2933.21
MEDN1592	urolithin A	C13H8O4	228.042	4.5996	1143-70-0	5488186	HMDB0013695	1266.53	1499.63	990.56	2190.99	2521.37	838.38
MW0144095	9-((2-Phosphonylmethoxy)ethyl)guanine	C8H12N5O5P	289.058	2.4407	114088-58-3	135409438	-	5215.19	5546.15	5856.83	4639.13	6614.88	6845.71
MW0107420	Ibandronic Acid	C9H23NO7P2	319.095	0.7487	114084-78-5	60852	HMDB0014848	49003.4	11155.8	28769.7	28329.4	14511.4	44231
FDATN00342	Scopolamine hydrobromide	C17H22BrNO4	383.073	3.0977	114-49-8 | 672-21-9	6603108	-	2415.95	1687.94	1369.01	594.42	1334.86	4062.35
MEDP1045	Biliverdin	C33H34N4O6	582.248	6.6449	114-25-0	5280353	HMDB0001008	10112.1	16684.7	2762.77	6848.3	5305.07	835.65
MW0004704	4-Bromo-2,6-di-tert-butylphenol	C14H21BrO	284.078	0.7487	1139-52-2	70829	-	3443.59	504.72	1569.66	1964.43	590.19	6377.97
MW0123154	Brassitin	C11H12N2OS	220.067	3.1573	113866-42-5	10036413	HMDB0040977	14401.4	11663.7	21641.2	20957.8	3166.88	8573.62
MW0125838	N-Methoxyspirobrassinol methyl ether	C13H16N2O2S2	296.065	1.1861	113866-41-4	10040237	HMDB0041059	4826.87	4837.62	7920.66	8116.05	7142.41	5926.2
MW0138416	Dihydroferulic acid	C10H12O4	196.074	3.1392	1135-23-5	14340	HMDB0062121	4772.11	4897.38	8026.47	4954.79	7907.49	12900.9
MW0122142	Ulifloxacin	C16H16FN3O3S	349.09	3.2295	112984-60-8	124225	-	4148.98	3404.85	1229.07	1777.66	3285.38	6610.51
MW0144036	8-Chloro-2,7-dibenzofurandiol	C12H7ClO3	234.008	3.4313	112699-88-4	11954129	-	665.82	3178.88	3003.26	1713.92	6390.71	4347.29
MW0009846	Tebufenozide	C22H28N2O2	352.215	6.471	112410-23-8 | 142583-69-5	91773	-	3753.89	2752.09	2336.11	2279.42	1703.83	1651.82
MW0123489	Danofloxacin	C19H20FN3O3	357.149	3.103	112398-08-0	71335	-	4859.46	3227.87	5170.94	2701.17	568.67	4720.44
MEDP0904	FFA(18:1)	C18H34O2	282.256	8.7341	112-80-1	445639	HMDB0000207	3056.84	4762.36	3435.28	2947.81	3626.96	3112.43
MW0054909	Methyl hexadecanoic acid	C17H34O2	270.256	7.1515	112-39-0	8181	HMDB0061859	21632.6	16656.8	24071.7	19177.8	19783.1	19924
MEDN0387	FFA(11:0)	C11H22O2	186.162	7.3068	112-37-8	8180	HMDB0000947	32838.5	34586.8	32114	34376.6	30043.3	33033.9
MW0055349	Pelargonic acid	C9H18O2	158.131	6.8391	112-05-0	8158	HMDB0000847	5043.19	4757.74	6346.95	5624.37	4751.45	4738.37
MW0125793	Nicosulfuron	C15H18N6O6S	410.101	1.9415	111991-09-4	73281	-	44006.2	10966.2	15889	23119.8	4848.24	13510.2
MW0000347	Naltrindole	C26H26N2O3	414.194	5.0258	111555-53-4	5497186	-	11668.4	420.03	9416.05	7362.43	4452.18	93644.6
MW0127003	Zileuton	C11H12N2O2S	236.062	4.5906	111406-87-2	60490	HMDB0014882	16127.9	9186.31	6919.73	11312.1	5602.93	7620.48
MW0124658	Lestaurtinib	C26H21N3O4	439.153	2.5956	111358-88-4	126565	-	3124.21	1179.01	1253.03	2701.32	770.84	6614.89
MW0011067	Pantoic acid	C6H12O4	148.074	2.6405	1112-33-0	439251	HMDB0240389	15801.8	3019.41	3210.83	4642.2	4757.52	1888.62
MW0003395	3-(10-Heptadecenyl)phenol	C23H38O	330.292	6.8216	111047-33-7	44575468	HMDB0038525	6015.86	7914.11	8709.23	5801.91	7681.94	6545.27
MEDN1041	9(S)-HpOTrE	C18H30O4	310.214	6.4198	111004-08-1	6450029	-	10984.4	10730.1	17561.6	9253.51	20488.7	4111.03
MW0126572	Sparfloxacin	C19H22F2N4O3	392.166	2.8348	110871-86-8	60464	HMDB0015339	1274.91	2206.9	652.55	3591.04	1161.12	6343.19
MEDN0788	LXA5	C20H30O5	350.209	3.9767	110657-98-2	146882	-	3345.24	2281.32	12099.3	4405.75	2715.75	29741.6
MW0015605	Agnuside	C22H26O11	466.147	5.9429	11027-63-7	442416	HMDB0036561	1295.48	972.51	1300.63	1172.9	482.7	1489.43
MW0110471	Virginiamycin S1	C43H49N7O10	823.354	2.8004	11006-76-1	122731	HMDB0030520	907.57	1242.18	3430.3	1607.16	2171.2	5346.33
MW0169880	Succinic acid	C4H6O4	118.027	1.1861	110-15-6	1110	HMDB0000254	10530	7809.08	18730	10933.8	15278.8	6065.68
MW0108714	N-Caffeoyltryptophan	C20H18N2O5	366.122	5.8707	109163-69-1	10428959	HMDB0029830	4910.91	5593.34	6201.87	4135.88	4690.53	1855.86
MW0106333	Cys-Tyr	C12H16N2O4S	284.083	3.5992	1089-23-2	150879	HMDB0028787	905.15	1482.3	2292.97	3130.07	1497.09	2443.51
MW0125195	Mizolastine	C24H25FN6O	432.207	6.1531	108612-45-9	65906	HMDB0240233	2384.78	730.79	2471.65	2453.46	3022.66	4732.57
MW0124723	Lumichrome	C12H10N4O2	242.08	4.2898	1086-80-2	5326566	-	2462.54	727.59	3139.92	768.96	2895.53	1841.22
MW0119698	3-Methyl-3H-imidazo[4,5-f]quinoxalin-2-amine	C10H9N5	199.086	4.1856	108354-47-8	105041	HMDB0040443	1456.41	1492.57	2126.32	1330.47	1295.09	469.88
MEDL02284	1,3,5-Trihydroxybenzene	C6H6O3	126.032	1.4114	108-73-6	359	HMDB0013675	5609.8	5719.16	6147.89	5514.79	2937.1	738.75
MW0106805	alpha-Gliadin (43-49)	C43H57N9O11	875.418	2.6609	107936-65-2	130932	HMDB0059786	1296.98	382.25	5671.2	1527.95	1787.25	6457.52
MW0141244	11β-13,14-dihydro-15-keto Prostaglandin F2α	C20H34O5	354.241	6.9659	107615-77-0	25755792	-	1878.32	7143.87	10116.1	3256.84	5354.23	66833.1
MW0124421	Indole-4-carboxaldehyde	C9H7NO	145.053	4.4649	1074-86-8	333703	-	7473.3	17192.6	6742.64	12032.5	13839.6	45769.3
MW0147839	Crustacean Cardioactive Peptide (CCAP),amide	C42H57N11O11S2	955.368	0.7125	107090-96-0	468677287	-	9254.59	10451.9	6798.32	2629.85	23159.1	557.14
MW0109791	Taurine	C2H7NO3S	125.015	0.6949	107-35-7	1123	HMDB0000251	13251.2	15566.8	22289.7	23230	13849.1	36339.1
MW0015581	Adapalene	C28H28O3	412.204	5.9394	106685-40-9	60164	HMDB0014355	702.91	2369.06	835.08	758.97	1639.35	20409.9
MW0103082	(2R,3R,6R)-2,3-dihydroxy-6-[(3R,5R,8R,9S,10S,13R,14S,17R)-3-hydroxy-10,13-dimethyl-2,3,4,5,6,7,8,9,11,12,14,15,16,17-tetradecahydro-1H-cyclopenta[a]phenanthren-17-yl]heptanoic acid	C26H44O5	436.319	5.6541	1061-64-9	22833587	HMDB0002195	2270.63	650.92	908.74	10286.8	8328.3	5064.57
MW0143764	6alpha-Fluorohydrocortisone 21-acetate	C23H31FO6	422.211	2.748	1058-55-5	231352	-	1786.35	2222.81	10714.4	3734.48	979.13	20640.9
MW0015189	7-epi-Taxol	C47H51NO14	853.331	3.4937	105454-04-4	184492	-	46135.2	19143.9	36985.3	8958.23	40148.8	5450.61
MW0139781	Tamoxifen	C26H29NO	371.225	5.3498	10540-29-1	2733526	HMDB0014813	4588.91	1143.22	7263.24	1231.19	5508.04	8656.4
MW0141019	1-(3,4-Dimethoxyphenyl)-2-(2-methoxyphenoxy)propane-1,3-diol	C18H22O6	334.142	7.5322	10535-17-8	193461	-	4339.4	2946.47	4003.86	2666.03	1569	1328.34
FDATN00851	Tacrolimus	C44H69NO12	803.482	7.0255	104987-11-3	445643	HMDB0015002	3009.51	3058.4	3351.41	1154.58	3109.24	1662.3
MW0014565	4-Propanoyl-HT2 toxin	C25H36O9	480.236	4.4198	104903-80-2	131751921	HMDB0036161	16180	37008.2	44240.2	53863	18196	26320
MW0006511	Carpropamid	C15H18Cl3NO	333.045	2.748	104030-54-8	153847	-	56820.6	5058.65	1972.69	21564.5	2982.19	221204
FDATN00199	p-Toluenesulfonic acid	C7H8O3S	172.019	3.2825	104-15-4	6101	HMDB0059933	2031.65	2251.75	2657.92	2826.36	2515.37	2307.26
MW0108339	Moexipril	C27H34N2O7	498.237	4.1615	103775-10-6	91270	HMDB0014829	33066.5	970.71	35437.6	64565.5	13053.2	19496.7
MEDP2191	4,7-dichloro-3-hydroxy-3-[2-(4-methoxyphenyl)-2-oxoethyl]-1H-indol-2-one	C17H13Cl2NO4	365.022	1.4892	1037184-44-3	44632017	-	1252.1	7461.63	16388.8	3022.26	5796.23	4162.28
MW0124645	Lansoprazole	C16H14F3N3O2S	369.076	4.1022	103577-45-3	3883	HMDB0005008	605.27	301.05	549.02	747.73	837.64	7109.48
MW0017057	Chlordecone alcohol	C10H2Cl10O	491.693	0.7125	1034-41-9	13946	HMDB0001219	100356	105160	80029.6	109035	90404.6	46421.8
MW0115251	Salidroside	C14H20O7	300.121	2.995	10338-51-9	159278	-	35420.4	7158	41639.7	30168	10160.9	51066.2
MW0147382	Chloramphenicol 3-acetate	C13H14Cl2N2O6	364.023	3.603	10318-16-8	83940	-	620.76	2378.92	2192.89	3121.36	2505.86	1260.15
MW0063349	Rhodotoxine	C22H36O7	412.246	5.4759	1030234	442034	-	1035.32	3605.98	2038.05	1718.38	1379.65	1289.99
MW0193947	2-Phenylacetamide	C8H9NO	135.068	3.2472	103-81-1	7680	HMDB0010715	15398	1998.22	1336.88	12500.5	2679.55	17169.7
MW0009378	2-Phenylethyl acetate	C10H12O2	164.084	5.9248	103-45-7	7654	HMDB0033945	4801.41	3735.59	4583.21	3711.67	3772.21	3170
MW0126034	Pantoprazole	C16H15F2N3O4S	383.075	4.2669	102625-70-7	4679	HMDB0005017	5954.67	10893.1	20258.6	16464.7	8311.51	6002.27
MW0145121	[(1S,2R,3R,4S,5R,6S,8R,9S,10S,13S,16S,17R,18S)-8,9-dihydroxy-4,6,16,18-tetramethoxy-11-azahexacyclo[7.7.2.12,5.01,10.03,8.013,17]nonadec-11-en-13-yl]methyl 2-[(3S)-3-methyl-2,5-dioxopyrrolidin-1-yl]benzoate	C35H44N2O10	652.3	7.2553	102503-60-6	101631699	-	1559.38	1374.99	4567	2839.57	309.77	6016.34
MW0007257	Glyburide	C23H28ClN3O5S	493.144	8.2928	10238-21-8	3488	HMDB0015151	6060.86	4663.69	6647.64	4845.13	3915.81	3619.77
MEDL01901	2,3,4,5-tetrahydroxy-8-(3,5,7-trihydroxy-3,4-dihydro-2H-chromen-2-yl)benzo[7]annulen-6-one	C20H16O9	400.079	2.939	102208-15-1	73818214	HMDB0033287	456.48	497.86	1566.22	3584.14	1750.49	21962.3
MW0015915	[(2R,4S,4aR,7aS,7bR)-4-hydroxy-3-(hydroxymethyl)-6,6,7b-trimethyl-2,4,4a,5,7,7a-hexahydro-1H-cyclobuta[e]inden-2-yl] 3-chloro-6-hydroxy-4-methoxy-2-methylbenzoate	C24H31ClO6	450.181	6.8199	102092-23-9	188661	HMDB0035062	35496.4	36275.8	17575.7	30071.5	24958.4	24104.9
MW0125512	Benzenamine, N,N-dimethyl-4-(6-methyl-2-benzothiazolyl)-	C16H16N2S	268.103	2.2828	10205-62-6	82450	-	5473.56	3109.43	5010.77	1955.76	3057.62	7794.04
MW0126450	Riboflavin reduced	C15H16N4O6	348.107	1.9592	101652-10-2	22833571	HMDB0001557	11439.8	2832.54	4541.23	6169.23	1769.38	9541.21
MW0120164	2-Hexyl-4-acetoxytetrahydrofuran	C12H22O3	214.157	6.4374	10039-39-1	61457	HMDB0037398	12623.9	9915.05	15445.6	13282	10605.6	7919.83
MEDN0589	Cyclamic acid	C6H13NO3S	179.062	3.7896	100-88-9	7533	HMDB0031340	984.48	1220.02	3135.4	761.71	665.28	17997.9
MW0009865	Terephthalic acid	C8H6O4	166.027	2.939	100-21-0	7489	HMDB0002428	7195.13	9062.88	12228.3	11300.2	11414.6	1078.7
MEDN0381	FFA(16:0)	C16H32O2	256.24	8.6743	-	985	HMDB0000220	38179.3	44256.9	37941.5	33309.8	27905.9	32635.2
MW0168683	Aconitic acid	C6H6O6	174.016	0.8192	-	309	HMDB0247961	366243	370071	354632	334298	258091	338713
MW0058014	LPE(14:0/0:0)	C19H40NO7P	425.254	6.7166	-	9547070	HMDB0011500	2713.48	16234.2	16629	12552.3	17046.5	8945.67
MW0009234	N-cyclopropyl-8-[3-hydroxy-5-(2-methyloctan-2-yl)phenoxy]octanamide	C26H43NO3	417.324	7.7734	-	42625202	-	1850.96	3632.85	4642	3108.61	766.93	4327.55
MW0106726	(E)-but-2-enedioate;hydron	C4H4O4	116.011	0.8017	-	21883788	HMDB0000134	223722	96125.9	345556	453356	310622	128346
MW0126396	Quinoline-4-carboxylic acid	C10H7NO2	173.048	2.712	-	10243	HMDB0257047	1009.12	6733.4	684.05	5908.66	1640.5	27849.3
MW0006484	3'-Carbamoyl-6-hydroxybiphenyl-3-yl cyclohexylcarbamate	C20H22N2O4	354.158	5.3681	-	53394762	-	5716.62	10381.2	1529.95	2463.69	5426.37	4227.98
MW0109000	O-Phospho-L-tyrosine	C9H12NO6P	261.04	1.8897	-	30819	HMDB0006049	4786.54	3665.33	9114.73	7319.85	4126.86	26281.1
MW0005687	4-O-Methylgallic acid	C8H8O5	184.037	3.0848	-	78016	HMDB0013198	1048.35	16846.9	14944.2	14420.9	12963.8	10783.5
MW0006499	Carboxytolbutamide	C12H16N2O5S	300.078	3.4411	-	159651	HMDB0041849	13097.4	19438.1	22160.8	26222	13177.5	135055
MW0105859	Asp-Ile	C10H18N2O5	246.122	2.4625	-	21845165	HMDB0028756	18311.4	8000.84	11937.7	7914.97	5547.78	36700
MW0004918	2-Dodecylbenzenesulfonic acid	C18H30O3S	326.192	7.2213	-	25457	HMDB0031031	11523.7	3532.35	11577.3	12417	9935.74	9071.17
MEDN1810	Tyrphostin 23	C10H6N2O2	186.043	0.8017	-	2052	HMDB0259354	52351	28249.9	49839.5	85839.6	47624	214213
MW0107967	D-Tyrosine	C9H11NO3	181.074	1.4173	-	1153	HMDB0250803	1868.32	604.62	1412.6	1626.78	643.35	2588.73
MEDN1366	3,5-Dihydroxybenzoic acid	C7H6O4	154.027	2.4625	-	7424	HMDB0013677	5795.36	3510.11	2729.18	5075.96	7887.55	2093.9
MW0000472	Tropine	C8H15NO	141.115	1.9592	-	8424	HMDB0259297	125162	39072.7	54976.7	70805	19708.1	75270.3
MEDN1735	4-Nitrocatechol	C6H5NO4	155.022	4.4731	-	3505109	HMDB0002916	6871.43	6329.85	7513.53	7322.3	7746.45	4631.66
MW0106320	Cysteinyl-glutamate	C8H14N2O5S	250.062	2.1928	-	18218194	HMDB0028774	2474.67	1880.08	1840.12	3443	1113.77	6754.48
MW0106303	L-cysteinyl-L-proline	C8H14N2O3S	218.072	2.0274	-	3037777	-	1729.06	2311.77	2746.13	993.28	1117.95	1556.53
MW0120974	5,6-Dihydroxyindole-2-carboxylic acid	C9H7NO4	193.037	2.5981	-	119405	HMDB0001253	1399.44	1809.04	1002.98	1766.16	466.1	24772.3
MW0123335	Cinnabarinic acid	C14H8N2O6	300.038	2.9236	-	114918	HMDB0004078	3399.24	363.5	1496.81	7725.9	3842.47	20548.2
MEDP1025	2-[(2-Amino-3-phenylpropanoyl)amino]-3-methylbutanoic acid	C14H20N2O3	264.147	2.2648	-	4096934	HMDB0029134	6741.21	12271.6	9919.7	4943.6	10036.3	21781.9
MEDN0161	Guanosine 3',5'-Cyclic Monophosphate	C10H11N5O7P-	344.04	2.4449	-	135398570	HMDB0001314	8404.22	6657.07	7623.13	5326.72	8877.87	4349.01
MEDN1807	S-nitrosoglutathione	C10H16N4O7S	336.074	2.926	-	10404739	HMDB04645	36059.3	1765.04	10946.7	160686	75384.6	1.09977e+06
MW0110280	Tyr-Cys	C12H16N2O4S	284.083	3.6132	-	18642383	HMDB0029102	512772	11964.6	826478	1.08937e+06	494993	5.45165e+06
MW0108665	N-Acetyl-DL-tryptophan	C13H14N2O3	246.1	2.9526	-	2002	HMDB0255052	613.26	1134.55	556.75	737.93	1435.48	12134.9
MEDL01837	Nordihydrocapsiate	C17H26O4	294.183	6.5295	-	9817607	HMDB0034779	251386	285228	437395	442555	339319	432995
MW0103593	9-[(3S,4S,5R)-3,4-dihydroxy-5-(hydroxymethyl)oxolan-2-yl]-1H-purin-6-one	C10H12N4O5	268.081	1.4504	-	135992491	HMDB0003040	276073	436828	528432	231736	369252	790032
MW0013917	3-alpha,20-alpha-Dihydroxy-5-beta-pregnane 3-glucuronide	C27H44O8	496.304	6.2813	-	3531157	HMDB0010352	16258.7	13188.8	14615.9	13747.4	12615.5	4675.68
MW0156558	schisandrin C	C22H24O6	384.157	5.4042	-	443027	-	75402.7	58821.3	110936	167900	60915.6	135067
MW0140067	(2S,3R)-4-methylidene-2-octyl-5-oxooxolane-3-carboxylic acid	C14H22O4	254.152	6.3433	-	6482234	-	7897.52	7402.74	6542.53	14052	26934.7	7702.88
MW0012811	1-Hexadecanoyl-2-(9Z-octadecenoyl)-sn-glycero-3-phospho-(1'-myo-inositol)	C43H81O13P	836.542	7.4108	-	5771758	HMDB0009783	3902.84	5246.3	7716.2	938.6	1572	212.99
MW0054582	LPE(0:0/20:3)	C25H46NO7P	503.301	7.0442	-	53480934	HMDB0011485	24974.7	50757.2	61310.1	23013.1	49817	34673.6
MEDL00401	Confertifoline	C15H22O2	234.162	7.3765	-	435751	-	26254.6	44286.6	26943.1	31256.4	28006.2	29801.6
MW0150860	His-Asn-Phe-Lys	C25H36N8O6	544.276	4.4534	-	-	-	2643.77	1434.4	3695.68	1565.07	1768.05	11895.4
MW0052792	Stearic acid	C18H36O2	284.272	7.8838	-	5281	HMDB0000827	44710.5	35385.9	48643.8	32832.2	33294.3	51770.9
MW0114329	L-myo-Inositol 1,2,5,6-tetraphosphoric acid	C6H16O18P4	499.929	8.0656	-	14033622	-	4032.8	14340.9	1510.22	1952.53	1090.2	2453.17
MW0123842	Erinacine G	C25H36O8	464.241	4.9891	-	10552092	HMDB0029655	10712.1	477.85	25343.4	28083.9	3822.95	2358.27
MW0138483	Isokaempferide	C16H12O6	300.063	5.5119	-	5280862	HMDB0302564	514.35	768.67	1094.92	1109.5	527.74	6035.31
MW0054335	Lewis A trisaccharide	C20H35NO15	529.201	1.1159	-	22806751	HMDB0006582	15644.6	18587	13436.8	13645.3	779.54	86233.7
MW0149639	Gln-Asn-Phe-Glu	C23H32N6O9	536.223	4.735	-	-	-	3000.26	3296.19	5270.86	3285.84	2307.91	8680.59
MW0128690	[3-(7-Hydroxy-4-oxochromen-2-yl)phenyl] hydrogen sulate	C15H10O7S	334.015	5.3498	-	131837265	HMDB0133344	12305.2	6197.64	19862.3	10025.2	5797.19	65181.3
MW0158392	Tyr-Asn-Gln-Asp	C22H30N6O10	538.202	3.6167	-	-	-	8831.23	5664.91	14020.4	11780.4	3962.82	31863.9
MW0143482	5-(3-Hydroxy-4-phenylbut-1-en-1-yl)-1-[6-(2H-tetrazol-5-yl)hexyl]pyrrolidin-2-one	C21H29N5O2	383.232	5.4402	-	53394003	-	12878.9	832.87	11992.8	3045.32	7182.84	137781
MW0060366	PE-NMe2(18:1(9Z)/18:1(9Z))	C43H82NO8P	771.578	6.6814	-	9547022	HMDB0010564	166235	292723	416372	313863	795699	1.24701e+06
MW0055205	beta-D-glucosyl-N-(dodecanoyl)sphingosine	C36H69NO8	643.502	7.3897	-	20057354	HMDB0004969	4696.22	4444.26	4682.6	5625.84	8433.37	5089.51
MW0158444	Tyr-Gln-Thr-Lys	C24H38N6O8	538.275	5.1696	-	-	-	711.48	314.42	302.46	886.22	475.89	14312.1
MW0125286	BIX 01294 Trihydrochloride	C28H41Cl3N6O2	600.233	2.1651	-	46945860	-	1538.74	2939.22	3348.7	874.97	5537.32	2263.52
MW0109045	4-Chloro-L-phenylalanine	C9H10ClNO2	199.04	2.5155	-	736190	HMDB0244605	226566	231336	219092	223231	225848	91491.6
MEDN1262	LPS(18:2)	C24H44NO9P	521.275	7.0428	-	52926279	-	28505.4	79284	3839.45	37316.4	12015.8	43422
MW0000445	4,12-Dimethoxy-17-methyl-13-oxo-17-azoniatetracyclo[7.5.3.01,10.02,7]heptadeca-2(7),3,5,11-tetraen-3-olate	C19H23NO4	329.163	2.8176	-	5149465	-	1384.34	1409.52	950.47	1902	874.89	5511.71
MW0159839	Cytarabine	C9H13N3O5	243.085	0.923	-	596	HMDB0248553	241104	297111	416082	97768.8	256976	952457
MW0054586	LPE(0:0/20:5)	C25H42NO7P	499.27	6.7866	-	53480938	HMDB0011489	17263.5	80771.9	74847.7	43530.9	74562.6	52114.6
MW0139936	Vitexin	C21H20O10	432.106	3.4762	-	5280441	HMDB0301980	1519.55	25422	9531.2	6832.95	7501.21	38127.1
MEDN1285	LPE(0:0/16:0)	C21H44NO7P	453.286	7.2895	-	53480922	HMDB0011473	11326.5	37418	17397.7	22613.8	25572.4	11413.5
MW0144953	5-phospho-alpha-D-ribose cyclic-1,2-phosphate	C5H10O10P2	291.975	1.1861	-	14035690	-	58293	46310.9	54442.3	41545.7	36503.8	51230.8
MW0114175	D-Arabinono-1,4-lactone	C5H8O5	148.037	1.1686	-	17723	HMDB0302833	11377.5	9696.78	10912	10635.3	8823.61	33988.1
MW0014926	N-(6-Aminohexanoyl)-6-aminohexanoate	C12H24N2O3	244.179	2.8006	-	5245705	-	2194.83	1129.19	6489.67	2359.6	3067.66	3837.95
MW0165983	5-S-Cysteinyldopa	C12H16N2O6S	316.073	1.833	-	90659112	-	12511.1	6669.88	17971.9	14477.1	6499.68	20666
MW0140622	(R)-Norreticuline	C18H21NO4	315.147	8.9801	-	441066	-	28745.5	28759.5	29387	12185.9	29029.8	35956.6
MW0150171	Glu-Thr-Tyr-Glu	C23H32N4O11	540.207	2.8004	-	-	-	78288.5	97470.7	135016	121691	106124	82941.9
MW0157934	Tiliacorine	C36H36N2O5	576.262	4.971	-	442369	-	6638.5	6791.24	15935.1	10136	6741.79	26533.1
MW0140260	(25S)-3-ketocholest-4-en-26-al	C27H42O2	398.318	7.0303	-	86290156	-	18331.1	17124.8	14527.1	16557.6	15420.4	13424.4
MW0142455	2-Methoxyestradiol-17beta 3-sulfate	C19H26O6S	382.145	5.8168	-	441486	-	10135.7	16073.9	21094.1	29906.2	10389.8	82807.9
MW0193525	Apigenin 7-glucuronide	C21H18O11	446.085	4.9167	-	5319484	HMDB0240480	17867.8	12897.7	14102.9	6280.03	9586.56	141533
ZINC1760823	Hexylbenzene	C12H18	162.141	6.9603	-	14109	HMDB0061815	19711.2	16076.8	14736.1	13222.4	12850	4046.1
MW0140668	(S)-5-oxo-2,5-dihydro-2-furylacetic acid	C6H6O4	142.027	8.9715	-	10931527	-	1.3043e+06	1.29246e+06	1.16276e+06	1.07975e+06	1.0151e+06	1.28536e+06
MW0119546	(1S,2R,5S)-5-(4-aminoimidazo[4,5-c]pyridin-1-yl)-3-(hydroxymethyl)cyclopent-3-ene-1,2-diol	C12H14N4O3	262.107	3.8797	-	6713054	-	3667.2	14301.7	7252.92	36972.4	996.23	1657.02
MW0114050	Cediranib	C25H27FN4O3	450.207	4.1825	-	9933475	HMDB0249749	9274.8	9653.97	13429.3	12824.5	3363.72	146794
MW0151054	His-Phe-Tyr-Asp	C28H32N6O8	580.228	6.3497	-	-	-	1331.17	1044.25	2224.41	1577.14	1882.02	34407.2
MW0137859	Daidzein 4'-O-glucuronide	C21H18O10	430.09	3.4762	-	23930394	HMDB0041717	55701.4	3152.79	154912	180745	141504	739340
MW0150910	His-Gln-Val-Lys	C22H38N8O6	510.291	5.9967	-	-	-	4901.79	3607.73	3101.13	5108.99	2209.93	1940.52
MW0150223	Glu-Val-Tyr-Asp	C23H32N4O10	524.212	6.068	-	-	-	1866.85	393.01	4549.34	6087.64	2254.17	1930.82
MW0105259	2-Methylene-4-oxopentanedioic acid	C6H6O5	158.022	9.0652	-	440813	HMDB0037759	4161.49	2545.91	4394.78	4483.94	3014.09	2460.96
MW0158456	Tyr-Glu-Gln-Asp	C23H31N5O11	553.202	7.3068	-	-	-	4488.35	6290.61	3740.55	5635.37	5007.81	1215.98
MW0143390	4-Methyl-4-aza-5-pregnene-3,20-dione	C21H31NO2	329.236	6.6768	-	11954108	-	2037.52	4217.95	6006.52	4898.24	8650.66	41366.1
MW0147511	cis-Dihomoaconitic acid	C8H10O6	202.048	8.9715	-	25244890	-	675600	661397	694637	571202	660881	634461
MW0002151	2,3-Dihydro-2,3-dihydroxy-4-(4-hydroxyphenyl)-1H-phenalen-1-one	C19H14O4	306.089	5.9967	-	73121825	HMDB0032848	16790.3	15149.1	22174	16453.1	16385.7	13917.5
MW0151098	His-Thr-Lys-Lys	C22H40N8O6	512.307	5.6197	-	-	-	21210	1038.31	37216.5	26425.5	11631.4	12210.5
MW0151000	His-Leu-Thr-Lys	C22H39N7O6	497.296	6.2813	-	-	-	471660	498893	483769	446088	451078	396977
MW0140084	(+)-abscisic acid beta-D-glucopyranosyl ester	C21H30O9	426.189	5.0893	-	46173811	-	22911.6	23177.4	48463.2	69416.2	23268.4	27051.2
MW0124589	JWH 200 7-hydroxyindole metabolite	C25H24N2O3	400.179	3.2825	-	91701367	-	12492.7	505.14	30660	28561.7	9426.8	154377
MW0103256	1,3,5(10)-Estratriene-3,17beta-diol 3-sulfate	C18H24O5S	352.134	6.5413	-	54254881	-	952.92	4211.81	8384.17	1618.34	5278.07	7477.7
MW0132217	3,4,5-trihydroxy-6-{[7-hydroxy-2-(3-hydroxyphenyl)-4-oxo-4H-chromen-5-yl]oxy}oxane-2-carboxylic acid	C21H18O11	446.085	4.2669	-	131837290	HMDB0133375	66434.3	2980.35	177320	85965	46180.3	335349
MW0014682	5a-Dihydrotestosterone sulfate	C19H30O5S	370.181	7.7706	-	18665256	HMDB0006278	30817.3	9102.19	70930.7	33889.6	13446.7	18667.7
MW0055185	Myristoylcarnitine	C21H41NO4	371.304	6.4198	-	6426854	HMDB0254979	1544.56	1799.16	3531.77	1156.24	3293.14	1140.93
MW0115144	4-Methoxy-6-(beta-D-glucopyranosyloxy)benzofuran-5-propionic acid	C18H22O10	398.121	3.2947	-	10250244	HMDB0041285	571.11	4323.89	769.35	799.51	8996.64	4044.43
MW0141201	1-[2-Hydroxy-3-(4-phenoxyphenoxy)propyl]-3-(2-methylpropanoyl)-1H-indole-5-carboxylic acid	C28H27NO6	473.184	3.9745	-	46868635	-	2129.58	2247.38	3005.54	3102.75	3177.24	9220.83
MW0138249	Genistein 4'-O-glucuronide	C21H18O11	446.085	4.0209	-	45782816	HMDB0041737	9690.58	3701.19	30054.7	28468.4	19026.1	216648
MW0002287	2,4-Dinitrophenol	C6H4N2O5	184.012	5.5119	-	1493	HMDB0245462	11209.5	10258	10392.4	9636.89	9854.06	5730.55
MW0112394	Quinol glucuronide	C12H14O8	286.069	2.7831	-	18938462	HMDB0259508	77749.2	1816.09	132481	143971	66682.3	612693
MW0121074	5-Acetylamino-6-formylamino-3-methyluracil	C8H10N4O4	226.07	2.4692	-	108214	HMDB0011105	22987.4	11080.1	16131.9	18182.1	9895.52	18725.5
MW0139983	Yuzu-Lactone	C12H20O2	196.146	6.7866	-	10878079	HMDB0032901	126368	130158	122274	129523	120261	93822.5
MW0118695	2-Methyl-1-[1,3,7,9-tetrahydroxy-4,6-dimethyl-8-(2-methyl-1-oxobutyl)-2-dibenzofuranyl]-1-butanone	C24H28O7	428.183	2.2288	-	3270699	-	3627.4	362.85	3759.18	1833.46	714.66	11621.4
MW0153767	Methanimidamide, N'-(1,6-dihydro-6-oxo-2-pyridinyl)-N,N-dipropyl-	C12H19N3O	221.153	6.5295	-	159470	HMDB0249850	5788.28	6670.67	11017.6	10694.6	6760.91	10112.5
MEDP1398	Carnitine C16:1	C23H43NO4	397.319	7.0303	-	53477817	HMDB0006317	91602	81192.9	70253.3	80218.8	74068.3	61633.1
MW0140583	(R)-2-O-sulfolactic acid	C3H6O6S	169.988	9.3435	-	439843	-	4457.02	7682.92	4668.75	3714.02	7111.25	4797.78
MW0116069	(S)-3'-Hydroxy-N-methylcoclaurine	C18H21NO4	315.147	7.8595	-	440591	HMDB0006921	15602.1	23925.6	29696.4	4261.05	18616.9	64507.7
MW0156474	Dimethylpropiothetin	C5H10O2S	134.04	2.748	-	23736	HMDB0251405	10812.3	547.15	13289.4	4120.51	2921.28	38714.2
MW0105120	3-Oxododecanoic acid	C12H22O3	214.157	7.0475	-	439717	HMDB0010727	1678.01	1552.47	2061.48	3625.78	3809.68	3406.5
MW0114388	Embelin	C17H26O4	294.183	6.8391	-	3218	HMDB0251767	25859.5	20786.7	101899	34974.4	28019.4	85018.5
MW0109751	C16 Sphingosine-1-phosphate	C16H34NO5P	351.217	6.068	-	52931110	HMDB0060061	2173.84	8582.73	8358.8	3967.76	10318	3123.75
MW0121485	5-Fluoromuconolactone	C6H5FO4	160.017	9.7103	-	23724762	HMDB0060395	10186.3	7873.44	9428.25	15529.6	11332	9795.93
MW0139604	Rotenonic acid	C23H24O6	396.157	3.1392	-	6708539	-	12439.2	10199.9	15425.7	6423.63	1046.52	37782.4
MW0002652	2-Amino-4,6-dinitrotoluene	C7H7N3O4	197.044	4.6171	-	37182	HMDB0245219	7303.47	2408.06	4334.04	5107.2	1771.63	4785.77
MW0150808	His-Ala-Arg-Glu	C20H33N9O7	511.25	2.9593	-	-	-	427.12	494.42	561.88	516.79	330.15	78981
MW0169490	Montelukast sulfoxide	C35H36ClNO4S	601.205	1.2739	-	15297728	-	3945.22	12559.2	14925	14891.8	5395.5	32389.1
MW0135553	Naringenin-4'-o-beta-d-glucuronide	C21H20O11	448.101	4.2848	-	53394091	HMDB0257722	8426.63	918.31	20687.9	9213.09	13772.4	71934.1
MW0123675	Dihydrogambogic acid	C38H46O8	630.319	7.0475	-	6857793	-	2217.22	8157.49	5817.58	2838.5	6684.98	2997.79
MW0013121	2,3-dinor Fluprostenol	C21H25F3O6	430.16	2.4625	-	71684407	-	48364.1	19725.2	20662.1	27505.6	2363.23	45921.1
MW0012462	5-[(3aR,4S,5S)-5-hydroxy-4-(4-methyl-3-oxooct-1-en-6-ynyl)-3,3a,4,5,6,6a-hexahydro-1H-pentalen-2-ylidene]pentanoic acid	C22H30O4	358.214	8.9341	-	57370008	-	8852.12	37053	16790.2	34303.5	40763	64485.6
MW0139445	Psoromic acid	C18H14O8	358.069	5.5709	-	23725	-	10889.8	106151	125174	104738	123803	78162.3
ZINC1699444	Pentylbenzene	C11H16	148.125	6.4692	-	10864	HMDB0059834	4929.42	5272.99	4040.52	4395.69	3884.93	4686.39
MW0001484	11-(Dansylamino)undecanoic acid	C23H34N2O4S	434.224	5.187	-	122016	HMDB0250876	9653.7	7192.06	13536.8	12295.7	3286.19	120187
MW0055323	N-(dodecanoyl)-sphing-4-enine-1-phosphocholine	C35H71N2O6P	646.505	6.2017	-	44260123	HMDB0012096	6721.53	15215.9	3365.36	12129.7	14225.7	9694.73
MW0108838	N-Methylisoleucine	C7H15NO2	145.11	6.4724	-	560437	-	3.10428e+06	3.60798e+06	2.98609e+06	2.58553e+06	3.1231e+06	3.85704e+06
MW0151038	His-Phe-Asp	C19H23N5O6	417.165	5.4312	-	11553484	-	2200.77	1059.69	1341.72	2129.48	1750.18	637.66
MW0140553	indole-3-glycol aldehyde	C10H9NO2	175.063	2.9593	-	439951	HMDB0304393	3628.73	14402.7	1349.55	21025.3	872.2	1378.17
MEDN1270	LPE(22:6/0:0)	C27H44NO7P	525.285	7.0128	-	52925132	HMDB0011526	132702	477954	630726	322851	329519	98772.8
MW0123754	Doramapimod	C31H37N5O3	527.29	3.7005	-	156422	HMDB0251587	2328.33	3305.75	2613.79	1564.55	1572.61	10203
MW0104208	10-Hydroxydecanoic acid	C10H20O3	188.141	5.558	-	74300	HMDB0244272	8808.28	7733.87	9301.06	12553.5	4368.52	5197.04
MW0154758	Coelenterazine	C26H21N3O3	423.158	3.3884	-	135445694	HMDB0250397	13149.9	17878.9	5086.92	13291.2	6400.14	109508
MW0140761	[5-(Aminomethyl)-3-furyl]methyl phosphate	C6H10NO5P	207.03	0.9926	-	25244004	-	4261.85	2981.7	3141.65	6407.97	2481.05	662.72
MW0126665	3-Oxazolidinecarboxylic acid, 2,2-dimethyl-4-(1-oxo-2-hexadecyn-1-yl)-, 1,1-dimethylethyl ester, (4S)-	C26H45NO4	435.335	7.2213	-	11305122	-	348744	339640	365944	311195	335398	136985
MW0148506	Dihydrogeranylgeranyl diphosphate	C20H38O7P2	452.209	8.0484	-	25244492	-	7807.76	8570.22	14735.7	21967.7	2925.35	7780.51
MW0132160	3,4,5-Trihydroxy-6-[5-hydroxy-2-(4-methoxyphenyl)-4-oxochromen-7-yl]oxyoxane-2-carboxylic acid	C22H20O11	460.101	4.9347	-	73192461	HMDB0132468	9603.59	7463.27	2458.08	4687.09	1923.2	126200
MW0194183	[(2S,6S,9R)-4,4,11,11-tetramethyl-3,5,7,10,12-pentaoxatricyclo[7.3.0.02,6]dodecan-6-yl]methyl sulfamate	C12H21NO8S	339.099	3.2115	-	44309678	HMDB0005034	36219.1	2059.65	26463.6	188908	89075.4	928768
MW0138496	Isoorientin	C21H20O11	448.101	3.7916	-	114776	HMDB0301981	69275	1790.28	152169	79084.8	18653.1	811183
MW0119311	3-[1-[3-(Dimethylamino)propyl]-5-methoxy-1H-indol-3-yl]-4-(1H-indol-3-yl)-1H-pyrrole-2,5-dione	C26H26N4O3	442.2	5.5478	-	3499	HMDB0252906	1053.34	494.8	5128.91	2948.65	4835.33	18710
MW0149956	Glu-Asp-Val-Asp	C18H28N4O11	476.175	4.2146	-	-	-	5211.47	911.46	14332.9	8796.72	6878.26	50612.2
MW0102794	ThioFluor 623	C31H30N6O10S	678.174	2.0662	-	88590000	-	3948.55	2796.72	4101	2660.65	2521.31	1097.91
MW0157415	Tetracenomycin B1	C20H14O6	350.079	2.0301	-	443789	-	2620.98	6092.84	19118.5	5121.25	22297.5	10468.8
MW0054562	1-(1Z-hexadecenyl)-sn-glycero-3-phosphocholine	C24H50NO6P	479.338	7.2213	-	10917802	HMDB0010407	9947.49	9801.97	9980.29	9614.02	10790.5	7031.28
MW0138355	Salipurposid	C21H22O10	434.121	4.2848	-	5321085	HMDB0033739	6061.95	3680.02	10598	8485.68	2377.68	20150.7
MW0006590	Ciprofibrate	C13H14Cl2O3	288.032	3.7425	-	2763	HMDB0250268	27644.9	21554.3	28677.6	34165.1	19344.2	2044.09
MW0152820	Luteoskyrin	C30H22O12	574.111	4.3387	-	30840	HMDB0254226	6074.21	5343.84	4068.57	7080.49	9440.18	1435.15
MW0142256	2-Benzylmalate	C11H12O5	224.069	2.8879	-	11229827	-	25291.4	396.83	41640	37076.9	22840.5	209596
MW0124987	JWH 200 4-hydroxyindole metabolite	C25H24N2O3	400.179	2.9593	-	91701364	-	5316.2	1352.53	2855.53	581.98	945.14	9836.53
MW0112529	3,4,5-trihydroxy-6-[4-(4-hydroxy-3-oxobut-1-en-1-yl)-2-methoxyphenoxy]oxane-2-carboxylic acid	C17H20O10	384.106	2.7349	-	131839200	HMDB0135694	15405.2	8152.85	13368.4	17610.4	8123.18	2464.85
MW0142574	2S-Amino-tridecanoic acid	C13H27NO2	229.204	6.4327	-	656741	-	8462.32	11032.9	20768.2	11100.2	26563.9	4378.21
MW0109716	Serylthreonine	C7H14N2O5	206.09	2.3368	-	18218241	HMDB0029049	19802.5	7773.81	15767.9	16262.3	9110.19	51091.4
MW0114475	Formamidopyrimidine nucleoside triphosphate	C10H18N5O15P3	541.001	9.0762	-	135398719	HMDB0006822	3248.15	2640.24	3390.45	2710.92	2171.14	2222.64
MW0160044	4-Nitrophenyl butyrate	C10H11NO4	209.069	4.4471	-	75834	HMDB0246539	45484.5	38801.4	41172.7	57380.4	41515	8235.51
MW0142304	2-dehydro-3-deoxy-L-fuconic acid	C6H10O5	162.053	6.4724	-	5459931	-	19491.2	16182.4	17841.6	14170.5	11955.9	16970.8
MW0105283	2-Hydroxy-5-[(5-oxooxolan-2-yl)methyl]phenyl hydrogen sulfate	C11H12O7S	288.03	4.4899	-	129626609	HMDB0029191	122089	131339	596.05	93722.6	70731.2	23132.3
MW0115207	Pyrogallol-2-O-glucuronide	C12H14O9	302.064	2.8523	-	122553541	HMDB0060017	269.83	1154.02	1345.6	297.14	935.57	1972.18
MW0126499	Saccharin	C7H5NO3S	182.999	3.0128	-	5143	HMDB0029723	145.08	435.49	210.7	279.78	495.66	9022.1
MW0142981	magnesium;3-[(3R,21S,22S)-11-ethyl-16-(1-hydroxyethyl)-3-methoxycarbonyl-12,17,21,26-tetramethyl-4-oxo-23,25-diaza-7,24-diazanidahexacyclo[18.2.1.15,8.110,13.115,18.02,6]hexacosa-1,5,8(26),9,11,13(25),14,16,18,20(23)-decaen-22-yl]propanoic acid	C35H36MgN4O6	632.249	2.674	-	46174059	-	2462.78	3918.77	9937.22	6086.26	2587.08	14739.9
MW0105209	4-Fluoro-L-phenylalanine	C9H10FNO2	183.07	1.7789	-	4654	HMDB0246423	80313.8	68761.5	111952	108171	67464.9	353724
MW0015847	Apo-12'-violaxanthal	C25H34O3	382.251	6.9428	-	131751642	HMDB0034953	8426.98	3121.21	6092.2	5151.6	4613.37	609.93
MW0003301	2-Nitrophenol	C6H5NO3	139.027	9.0849	-	6947	HMDB0245260	6767.55	6409.98	5035.79	7132.03	5334.01	4956.58
MW0052917	Flucythrinate	C26H23F2NO4	451.159	6.2642	-	50980	HMDB0252327	17780.2	25819.8	20970.9	53304.2	4084.92	22905
MW0055075	Mitomycin	C15H18N4O5	334.128	3.0488	-	5746	HMDB0014450	7379.23	444.04	6965.84	7392.5	2535.49	27149.9
MW0105696	Arginyl-Cysteine	C9H19N5O3S	277.121	4.4503	-	9943513	HMDB0304777	23608.5	21693.2	24225.7	23321.7	25107.7	3911.81
MW0153271	LPE(0:0/18:2)	C23H44NO7P	477.286	7.0475	-	53480926	HMDB0011477	132260	321227	274905	134684	244165	234082
MW0138422	Hymecromone	C10H8O3	176.047	4.1615	-	5280567	HMDB0059622	1401.12	7526.98	14605.7	28228.9	10255	23705.4
MW0194142	1-(2,4-Dichlorophenyl)-4,4-dimethyl-2-(1,2,4-triazol-1-yl)pentan-3-one	C15H17Cl2N3O	325.075	2.4977	-	12774210	-	39974.4	2373.05	81541.3	70340.3	37514.6	466123
MW0154321	N-benzylformamide	C8H9NO	135.068	6.7954	-	80654	HMDB0304423	16127.9	20175.8	30251.5	25324.9	21345	17942
MW0137869	Daphnoretin	C19H12O7	352.058	5.4223	-	5281406	HMDB0250858	2550.62	3251.44	6055.22	5753.25	3527.09	18117.4
MW0124222	Garcinolic acid	C38H46O9	646.314	2.3188	-	6857794	-	1963.64	9164.09	4148.85	2893.57	2249.44	23449.7
MW0113100	4-Methoxybenzyl O-(2-sulfoglucoside)	C14H20O10S	380.078	2.3502	-	74083239	HMDB0034754	4508.2	5807.83	7350.35	6041.83	4031	8960.68
MW0108819	N-lactoyl-Tryptophan	C14H16N2O4	276.111	3.5539	-	131770415	HMDB0062178	10494	11709.9	19845.5	21323.8	10196.2	54851.4
MW0007461	Ketoprofen glucuronide	C22H22O9	430.126	4.7079	-	131281	HMDB0010321	2424.33	9495.06	6575	629.25	3018.31	2120.02
MW0013662	2-Stearoylglycerophosphoinositol	C27H53O12P	600.327	6.5764	-	131770413	HMDB0061704	5797.79	5201.23	6356.06	7130.51	10512.4	7769.73
MW0102822	Todatriol glucoside	C17H26O10	390.153	3.1573	-	73118547	HMDB0037260	844.7	761.47	1537.47	596.42	179.53	19362.1
MW0140680	(S)-N-Methylcanadine	C21H24NO4+	354.171	3.4937	-	439844	-	7315.96	3853.4	748.93	2092.63	908.53	1929.98
MW0153949	3-Monobromobisphenol A	C15H15BrO2	306.026	0.5729	-	656688	-	198410	226595	200892	244840	134662	407503
MW0143407	4-Methylthiobutanaldoxime	C5H11NOS	133.056	2.9035	-	25010747	-	1044.13	1214.16	692.63	1099.33	1470.72	8916.28
MW0128932	{[1-(3-hydroxyphenyl)-3-(2,4,6-trihydroxyphenyl)propan-2-yl]oxy}sulfonic acid	C15H16O8S	356.057	4.2104	-	131834082	HMDB0127753	7973.47	13273.5	680.78	1835.4	11124.1	2642.96
MW0004007	2,2',3',4,4',5,5'-Heptachloro-3-biphenylol	C12H3Cl7O	409.798	0.8323	-	644183	HMDB0245369	170048	118616	140390	114594	100338	29809.7
MW0010949	(23R)-23,25-dihydroxyvitamin D3	C27H44O3	416.329	6.2813	-	5283746	-	26883.3	25621.9	26523.3	24928.8	25072.9	20164.1
MW0161515	1-Aci-nitro-2-phenylethane	C8H9NO2	151.063	4.5097	-	13718040	-	3074.44	2394.98	816.45	8021.36	2682.27	9683.57
MW0139822	Theaflavin monogallates	C36H28O16	716.138	1.815	-	169167	-	3361.46	1216.26	4406.06	5050.87	729.93	6782.67
MW0169505	Myxol	C40H56O3	584.423	6.0046	-	16061290	-	572.45	887.85	2325.52	1590.79	2070.25	2306.2
MW0013219	20-Dihydrodydrogesterone	C23H34	310.266	6.9428	-	131769931	HMDB0060729	24940.1	21851.8	18134.7	19049	16417.5	4890.86
MW0006762	Diacylglycerol kinase inhibitor i	C27H26FN3OS	459.178	2.4625	-	3012	HMDB0251123	11044.4	5321.01	9632.55	2003.88	5147.8	7593.64
MW0009360	Pentoxifylline	C13H18N4O3	278.138	4.0209	-	4740	HMDB0014944	12363.2	11982.6	29582.2	17784.7	10124	24979.4
MEDL01915	2-Propylglutaric acid	C8H14O4	174.089	3.1414	-	134970	HMDB0060684	528.02	1251.94	480.01	307.72	1287.5	313.88
MW0140632	Norreticuline	C18H21NO4	315.147	2.0789	-	443766	-	5331.89	4094.48	6885.03	1224.57	2387.66	7783.93
MEDN1274	LPE(20:3/0:0)	C25H46NO7P	503.301	7.2383	-	348281281	HMDB0011515	53084.1	101831	151612	70468.9	157585	45904.7
MW0158490	Tyr-His-Ser-Asp	C22H28N6O9	520.192	8.6743	-	-	-	12018.4	13576	9233.29	5423.15	3070.55	6414.72
MW0109526	Ramiprilat	C21H28N2O5	388.2	5.5298	-	5464096	HMDB0060579	61723.8	3057.55	70983.1	80198.8	26809.2	21231.2
MW0003490	3-(3,5-Diiodo-4-hydroxyphenyl)pyruvate	C9H6I2O4	431.836	9.5788	-	192726	HMDB0059637	8163.93	4674.9	11183.4	7922.69	8582.94	12054.9
MW0012988	Flunisolide	C24H31FO6	434.211	4.8441	-	82153	HMDB0014326	18743.7	1352.19	26050.4	25845.2	5684.7	345258
MEDN1284	LPE(18:3/0:0)	C23H42NO7P	475.27	6.7866	-	52925136	HMDB0011508	3526.16	12197	12833.7	8708.74	11128.7	7321.76
MW0124478	Isomorellic acid	C33H36O8	560.241	6.7866	-	9915833	HMDB0030734	1220.21	3894.27	2125.23	926.92	3484.08	2510.26
MW0165850	6-[hydroxy-[(5R)-4-hydroxy-6-methyl-7,8-dihydro-5H-[1,3]dioxolo[4,5-g]isoquinolin-5-yl]methyl]-2,3-dimethoxybenzaldehyde	C21H23NO7	401.147	3.2868	-	90658720	-	616.23	2710.03	1615.46	5971.05	4380.98	4422.03
MW0002741	2-Benzyl-4-chlorophenol	C13H11ClO	218.05	2.6225	-	8425	HMDB0245035	3347.72	5627.52	5614.99	8572.87	3835.2	5231.65
MW0154706	O-Demethylpuromycin	C21H27N7O5	457.207	2.5155	-	439831	-	1959.09	5301.59	7040.11	4804.12	930.83	26206.7
MW0141032	1-(5-Phosphoribosyl)imidazole-4-acetate	C10H15N2O9P	338.051	1.622	-	440341	HMDB0006032	10406.3	79671.3	58188.1	33758.4	48714.7	24802.7
MW0147548	cis-4,10-13,16-Docosatetraenoic Acid methyl ester	C23H38O2	346.287	5.9124	-	137701031	-	93403.8	67949	74773.8	91244.1	62636.4	53166.3
MW0009680	Rilpivirine	C22H18N6	366.159	5.9787	-	6451164	HMDB0061725	2254.14	3773.28	2379.66	947.91	2662.12	596.58
MW0130498	2-[({3-[3,4-Dihydroxy-5-(3,4,5-trihydroxybenzoyloxy)benzoyloxy]-4,5-dihydroxyphenyl}(hydroxy)methylidene)amino]acetic acid	C23H17NO14	531.065	4.0209	-	131834652	HMDB0128312	2033.88	380.26	4829.88	5140.31	2815.69	16003.4
MW0161530	[(3R,4S,5S,6R)-2,4,5-trihydroxy-6-(hydroxymethyl)oxan-3-yl] (E)-3-(4-hydroxyphenyl)prop-2-enoate	C15H18O8	326.1	3.7304	-	14034265	-	5918.19	767.32	6881.63	7799.28	6382.35	40673.1
MW0144056	Pyrochlorophyllide	C33H32MgN4O3	556.232	2.0662	-	13132966	-	4432.89	2775.26	6567.96	2328.64	2775.65	6759.59
MW0113273	Melibiose	C12H22O11	342.116	1.7789	-	872	HMDB0000048	2872.06	1990.19	3780.54	3910.38	1585.44	12153.2
MW0108283	Methyl parathion	C8H10NO5PS	263.002	6.3848	-	4130	HMDB0256125	2480.28	2319.39	2493.38	2040.52	1774.06	748.48
MW0119637	3'-Hydroxy Repaglinide(Mixture of Diastereomers)	C27H36N2O5	468.262	5.0076	-	46781896	HMDB0060979	12750.7	517.12	18946.8	22432.2	4380.35	1160.27
MW0057016	1-Oleoyl-2-palmitoyl-sn-glycero-3-phosphocholine	C42H82NO8P	759.578	6.6114	-	24778933	HMDB0008100	1.00225e+06	1.18585e+06	3.0155e+06	2.57733e+06	832574	1.97761e+06
MW0111911	{[(2R,3S,4R,5R)-3,4-dihydroxy-5-[(formamidomethanimidoyl)amino]oxolan-2-yl]oxy}phosphonic acid	C6H12N3O8P	285.036	1.949	-	22833657	HMDB0006211	36125.3	19776.2	19479.4	31524.8	10407.3	20380.4
MW0148122	d[-Arg-2]KYOTORPHAN	C15H23N5O4	337.175	6.471	-	-	-	12815.4	10194.8	9911.72	9261.29	7344.41	8594.9
MW0125721	Norfludiazepam	C15H10ClFN2O	288.047	4.6988	-	4540	HMDB0061161	5651.88	5924.13	6744.03	4258.37	4723.63	6719.32
MW0150854	His-Asn-Ile-Asp	C20H31N7O8	497.223	3.0488	-	-	-	1388.94	6750.55	3927.95	633.06	3800.99	6418.75
MW0010557	4-[(2R,3S)-4-(1,3-benzodioxol-5-yl)-2,3-dimethylbutyl]-2-[5-[(2R,3S)-4-(1,3-benzodioxol-5-yl)-2,3-dimethylbutyl]-2-hydroxy-3-methoxyphenyl]-6-methoxyphenol	C40H46O8	654.319	6.2813	-	102200628	HMDB0039454	57509	31479.1	1257.02	20234.1	18579	3425.66
MW0150895	His-Gln-Asn-Glu	C20H30N8O9	526.214	6.0502	-	-	-	748.88	2646.22	2446.1	2222.65	1159.65	2608.79
MW0129306	{4-[3-(4-methoxyphenyl)-3-oxopropyl]phenyl}oxidanesulfonic acid	C16H16O6S	336.067	4.8079	-	131839161	HMDB0135639	3090.37	1028.27	5126.68	6126.42	4373.88	8375.87
MW0055170	Muzanzagenin	C27H38O5	442.272	7.5148	-	10836928	HMDB0032601	3636.5	1604.48	6307.78	1078.93	13009.8	5564.05
MW0154214	N-Acetyl-alpha-D-glucosamine 1,6-bisphosphate	C8H17NO12P2	381.023	1.1336	-	46173729	-	2206.79	2945.88	4092.49	3027.01	11088.7	3309.57
MW0109768	Starch acetate	C12H18O9	306.095	2.5956	-	19958317	HMDB0029891	1815.21	4110.07	4752.29	2425.67	3874.7	3111.43
MW0194192	(Z)-7-[(2R)-3,5-dihydroxy-2-[(E)-3-hydroxy-5-phenylpent-1-enyl]cyclopentyl]-N-ethylhept-5-enamide	C25H37NO4	415.272	6.524	-	46780805	HMDB0015041	7934.79	7159.02	12019.9	12522.1	6315.83	11826.2
MW0158613	Tyr-Ser-Val-Glu	C22H32N4O9	496.217	4.3927	-	-	-	16500.5	2984.82	17735.7	38290.9	1775.33	3759.97
MW0132214	3,4,5-trihydroxy-6-{[7-hydroxy-2-(3-hydroxy-5-methoxyphenyl)-4-oxo-4H-chromen-5-yl]oxy}oxane-2-carboxylic acid	C22H20O12	476.096	4.5541	-	131831479	HMDB0124902	1697.42	533.78	4875.47	4312.33	3729.52	53306.2
MW0108336	Meldonium	C6H14N2O2	146.106	6.3848	-	123868	HMDB0254733	1741.7	5171.39	10074.8	3626.16	5294.63	1924.17
MW0010547	8-Hydroxypinoresinol 8-glucoside	C26H32O12	536.189	3.6342	-	13995448	HMDB0033281	2252.37	2926.82	2657.76	2702.27	2724.07	14513.3
MEDL02338	3-p-Coumaroylquinic acid	C16H18O8	338.1	3.2295	-	9945785	HMDB0029681	252.43	9840.76	214.61	8463.04	7651.73	9525.96
MW0122202	6-Hydroxybuspirone	C21H31N5O3	401.243	5.0349	-	9930913	HMDB0061110	2929.17	699.85	2810.94	840.21	3025.85	350.23
MW0006068	ANTIMYCIN A(A1 shown)	C27H38N2O9	534.258	3.8092	-	5702199	-	6172.54	3705.11	8373.15	4152.08	2030.66	7182.69
MW0013537	2-Hydroxyundecanoate	C11H22O3	202.157	6.4724	-	5282899	HMDB0059736	52793.8	44697.8	47006.9	56575.7	41153.8	56494.2
FDATN00856	Ioversol	C18H24I3N3O9	806.865	1.507	-	3741	HMDB0253553	2391.74	11330.7	670.85	449.77	2735.62	473.32
MW0150845	His-Asn-Ala-Glu	C18H27N7O8	469.192	2.2288	-	-	-	55298	26368	90715	143725	16836.6	620942
MW0124705	Lonidamine	C15H10Cl2N2O2	320.012	0.9458	-	39562	HMDB0254158	9225.08	4364.7	5992.62	8376.4	1829.31	3789.18
MW0140064	(-)-Threo-isodihomocitric acid	C8H12O7	220.058	6.2164	-	24892803	-	5868.31	6284.49	7297.11	6881.21	4662.01	5622.98
MW0107687	S-Glutathionyl-L-cysteine	C13H22N4O8S2	426.088	1.7809	-	10455148	-	3338.08	4490.65	7504.26	5540.47	3273.29	20696.6
MW0116753	1-[(1S,5R)-9-methyl-9-azabicyclo[3.3.1]nonan-3-yl]-3H-indol-2-one	C17H22N2O	270.173	7.3765	-	49840264	-	2789.96	2780.92	2868.24	2155.51	949.31	1951.01
MW0149933	Glu-Asn-Lys-Asp	C19H32N6O10	504.218	2.8069	-	-	-	2766.4	4901.32	8776.38	14174.7	9862.21	7149.84
MW0158437	Tyr-Gln-Ile-Arg	C26H42N8O7	578.318	6.0948	-	-	-	3239.95	3317.46	583.93	2566.24	2054.6	2258.61
ZINC70455474	Daidzein-7-o-glucuronide	C21H18O10	430.09	3.7916	-	11316354	HMDB0041718	17293.2	360.97	35747.9	19168.5	4730.26	194574
MW0142386	2-Hydroxy-5-methyl-cis,cis-muconic acid	C7H8O5	172.037	9.006	-	54675784	-	11744.8	12077.1	8152.2	11376.7	11555.6	14546.7
MW0142188	26-Desglucoprotodioscin	C45H74O17	886.493	6.5413	-	71581120	-	2395.31	8911.26	10445.1	2539.02	6282.5	3698.57
MW0137461	Avobenzone	C20H22O3	310.157	7.6358	-	51040	HMDB0248746	595.19	514.86	3552.44	471.78	744.7	9781.58
MW0140438	4-(Phosphooxymethyl)-2-furancarboxaldehyde	C6H7O6P	205.998	1.045	-	25244336	-	3246.75	2747.56	4995.52	3720.83	3919.25	6909.32
MW0013006	1-Stearoyl-2-myristoyl-sn-glycero-3-phosphocholine	C40H80NO8P	733.562	6.5939	-	3082163	HMDB0008031	105419	101275	88177	174246	117203	107872
MW0165371	{[(2R)-2-azaniumyl-3-{[(1E)-N-hydroxy-2-(1H-indol-3-yl)ethanimidoyl]sulfanyl}propanoyl]amino}acetate	C15H18N4O4S	350.105	3.6167	-	90657214	-	9956.12	1847.06	3660.47	3240.35	1767.4	14644.9
MW0157399	Terpendole G	C28H37NO4	451.272	6.8733	-	10411534	-	13081.5	71108.8	107517	56790.7	99695.4	42414.9
MW0134703	6-({2-[7,8-dihydroxy-2-methyl-2-(4-methylpent-3-en-1-yl)-2H-chromen-6-yl]-7-hydroxy-4-oxo-3,4-dihydro-2H-1-benzopyran-5-yl}oxy)-3,4,5-trihydroxyoxane-2-carboxylic acid	C31H34O13	614.2	6.3497	-	131836881	HMDB0132844	1278.15	199.44	1791.85	1019.06	1410.26	23319
MW0000946	[4-(4,5-dihydro-1H-imidazol-2-ylamino)phenyl]-(4-propan-2-yloxyphenyl)methanone	C19H21N3O2	323.163	7.1863	-	35026534	-	5380.52	6972.04	23351.6	6575.44	8247.33	5007.33
MW0055663	1-octadecanoyl-2-(9Z-octadecenoyl)-sn-glycero-3-phosphate	C39H75O8P	702.52	7.0128	-	24779560	-	328022	99261.9	343076	167914	83750.7	68593.2
MW0140425	(2S)-2-hydroxy-3,4-diketopentyl phosphate	C5H9O7P	212.009	9.2718	-	70698336	-	916614	897960	890007	873741	896992	1.03559e+06
MW0116766	1-[(5-chloro-1H-indol-2-yl)carbonyl]-4-methylpiperazine	C14H16ClN3O	277.098	1.9592	-	4908365	HMDB0253737	13779.2	7155.66	12331.1	9952.91	4209.58	17557.6
MW0104015	(S)-9-Hydroxy-10-undecenoic acid	C11H20O3	200.141	6.4849	-	10465398	HMDB0032662	40033.3	11146.5	11664.7	9984.89	10312.8	11100.5
MW0109581	Sarcodon scabrosus Depsipeptide	C23H39N3O8	485.274	4.6628	-	131753140	HMDB0041421	6567.05	4202.7	12184.5	7876.14	1579.89	4643.81
MW0132531	3,4,5-trihydroxy-6-{5-methoxy-2-[1-oxo-1-(2,3,4,6-tetrahydroxyphenyl)propan-2-yl]phenoxy}oxane-2-carboxylic acid	C22H24O13	496.122	4.6448	-	131837684	HMDB0133876	5809.13	9327.28	16799.8	14440.8	11250.9	21166
MEDL02558	Salvianolic acid G	C18H12O7	340.058	4.1095	-	11530200	HMDB0041773	8101.24	12018.5	690.92	2014.48	13774.2	1100.22
MW0112366	3,4,5-trihydroxy-6-(1H-indole-3-carbonyloxy)oxane-2-carboxylic acid	C15H15NO8	337.08	2.5155	-	76043861	HMDB0134938	3010.07	18357.4	13116.1	16483.1	6880.5	286128
MW0135201	6,8-bis[2-(3,4-dihydroxyphenyl)-3,7-dihydroxy-3,4-dihydro-2H-1-benzopyran-4-yl]-2-(4-hydroxy-3-methoxyphenyl)-3,4-dihydro-2H-1-benzopyran-3,5,7-triol	C46H40O16	848.232	2.1566	-	131838670	HMDB0134997	1434.25	5544.44	6868.38	6181.85	4121.75	12596
MW0148597	Disinomenine	C38H44N2O8	656.31	2.7746	-	24829009	-	2475.42	3724.72	2915.45	5292.27	2757.86	15356
MW0135272	6-[(3,5-dihydroxy-4-oxo-2-phenyl-4H-chromen-7-yl)oxy]-3,4,5-trihydroxyoxane-2-carboxylic acid	C21H18O11	446.085	4.2669	-	131831904	HMDB0125398	15998.8	13137.6	40545.4	20416.5	5286.95	78079.5
MW0149622	Gln-Arg-Asp-Glu	C20H34N8O10	546.24	2.9058	-	-	-	5273.49	23763.8	15769.5	3542.16	1599.46	15430.3
MW0142061	2,4-Dinitroanisole	C7H6N2O5	198.028	4.5181	-	8385	HMDB0245458	10006.9	9263.38	4629.97	24326.5	969.69	41093.1
MW0121335	5-Chloro-1-(piperidin-4-yl)-1H-benzo[d]imidazol-2(3H)-one	C12H14ClN3O	251.083	3.3572	-	104607	HMDB0061025	6330.01	5623.43	13270.5	13825.5	3662.68	63663.6
MW0149067	Eudesobovatol B	C33H44O4	504.324	5.5964	-	10346031	-	11400	13537.9	9152.6	20209.3	5472.24	22847.3
MW0127670	({4-[4,6-dihydroxy-3-(6-hydroxy-3-oxo-2,3-dihydro-1-benzofuran-2-yl)-2-methoxyphenyl]-2-methylbut-2-en-1-yl}oxy)sulfonic acid	C20H20O10S	452.078	3.7916	-	131832440	HMDB0125974	7775.85	5426.96	13651.4	11301.2	2341.7	49129.8
MW0002907	2-Chlorobenzoic acid	C7H5ClO2	155.998	9.2718	-	8374	HMDB0245065	9062.52	17348.3	8923.31	14988.6	12692.8	16046
MW0006507	Carmine	C22H20O13	492.09	4.6988	-	14749	HMDB0030658	986.76	7384.27	5451.47	3033.12	1399.07	1014.02
MW0146471	Avermectin B1b aglycone	C33H46O8	570.319	5.5298	-	11953977	-	915.98	2013.3	2995.08	542.07	4762.78	8797.65
MW0143684	5-Oxo-4,5-dihydro-2-furylacetic acid	C6H6O4	142.027	0.59	-	104	-	71079.1	69580.5	71505.5	67089.8	75385.1	51177.1
MW0143505	5,10-Methenyltetrahydrofolate	C20H22N7O6+	456.163	5.9239	-	135398657	HMDB0001354	651.47	844.49	657.6	566.19	318.15	8206.75
MW0139654	Sappanone A dimethyl ether	C18H16O5	312.1	7.6358	-	5946498	-	17450.8	18900.3	29334.7	20366.4	17462.6	45769.2
MW0113822	N'-acetyl-3-chloro-6H-benzo[b][1,4]benzoxazepine-5-carbohydrazide	C16H14ClN3O3	331.072	3.1937	-	4336830	HMDB0257530	2733.02	1431.9	2464.66	4750.34	1271.24	3048.04
MW0111860	1-Phenyl-1,3-heptadecanedione	C23H36O2	344.272	7.0303	-	23036635	HMDB0035582	4546.57	3762.68	2317.48	3007.65	3591.93	1922.63
MW0008816	N-Cyclobutylmethyl-14-hydroxydihydronormorphine	C21H27NO4	357.194	2.9236	-	58320671	HMDB0014982	2758.87	2340.06	1815.28	2349.01	2769.6	9393.41
MW0128772	[4-(7-methoxy-2-oxo-2H-chromen-6-yl)-2-oxobutoxy]sulfonic acid	C14H14O8S	342.041	3.6132	-	131835269	HMDB0128981	11653.3	19382.9	11022	31549	20435	21438.9
MW0162264	Indole-3-acetyl-beta-4-D-glucose	C16H19NO7	337.116	2.8199	-	25201534	-	6739.91	9965.9	8601.05	8003.95	4960.35	38428.2
MW0103413	6-Mercaptopurine ribonucleoside 5'-diphosphate	C10H14N4O10P2S	443.991	1.1947	-	3038401	HMDB0060660	9897.28	7626.2	10160.2	7584.99	5139.59	18871.9
MW0142018	(R,R)-2,3-dimethyl-6-phytylhydroquinone	C28H48O2	416.365	7.2213	-	71768102	-	212895	220746	226183	192411	208188	81105
MW0118800	2-Oxobrimonidine	C11H10BrN5O	307.007	1.9415	-	131770028	HMDB0061101	4322.04	3492.38	3507.27	3842.46	2229.77	3622.02
MW0138453	Irisolidone 7-O-glucuronide	C23H22O12	490.111	5.1343	-	131753196	HMDB0041746	274513	274646	280639	6369.95	277227	213207
MEDN1267	LPE(0:0/22:5)	C27H46NO7P	527.301	7.1632	-	53480944	HMDB0011494	19207.1	87189.6	101843	34760.6	79715.8	20669
MW0147428	Chlorophyllide a	C35H34MgN4O5	614.238	2.0482	-	439664	-	4309.07	1471.52	5995.85	2393.02	1152.3	13283
MW0148303	D-erythritol 1-phosphate	C4H11O7P	202.024	9.7232	-	11820149	-	29553.7	45681.3	32203.3	35636.6	41315.9	41175
MW0138240	Genistein 4',7-O-diglucuronide	C27H26O17	622.117	3.2798	-	101519310	HMDB0041736	4773.49	4634.23	8842.46	7639.71	3657.68	30087.2
MW0115122	Phenol glucuronide	C12H14O7	270.074	1.4354	-	87235	HMDB0060014	10471.8	17091.7	21908.8	8216.53	15911.3	33863.2
MW0006787	Dichlorprop	C9H8Cl2O3	233.985	5.5298	-	8427	HMDB0251202	24316.3	23815.7	25226.1	22273	24356.1	9863.89
MW0148855	Ecdysone palmitate	C43H74O7	702.543	6.5295	-	439785	-	43834.4	51451.1	58079.8	37305.6	45660.9	40736.2
MW0008812	Nafamostat	C19H17N5O2	347.138	0.9056	-	4413	HMDB0255419	14105.5	21213.6	26299.8	33505.2	15023.2	65271
MW0009371	Phaclofen	C9H13ClNO3P	249.032	3.9463	-	1641	HMDB0256382	1563.83	11804.5	7448.66	31316	5753.85	44365.2
MW0149033	Ethyl butylacetylaminopropionate	C11H21NO3	215.152	4.5541	-	104150	HMDB0246904	2746.43	2701.48	3371.8	1908.96	2271.58	4125.69
MW0009387	Phenobarbital	C12H12N2O3	232.085	3.1392	-	4763	HMDB0015305	9152.58	5156.95	4200.57	918.96	1046.89	4011.19
MW0157968	trans,octacis-decaprenylphospho-beta-D-ribofuranose	C55H91O8P	910.645	6.4894	-	15942303	-	21770.1	63519.1	34659.9	60236.9	28926.4	21492.9
MW0151774	Iriomoteolide 1a	C29H46O7	506.324	5.4402	-	16723501	-	5580.15	6088.98	8309.34	6609.86	6352.17	9655.23
MW0129218	{3-hydroxy-5-oxo-2-[3-(sulfooxy)phenyl]-5H-chromen-7-yl}oxidanium	C15H10O8S	350.01	6.2642	-	131831691	HMDB0125156	10365.4	7161.32	16647.7	9016.2	2599.01	93677.6
MW0011914	1,2-Dipalmitoleoyl-sn-glycero-3-phosphoethanolamine	C37H70NO8P	687.484	7.359	-	9546809	HMDB0008957	22335.1	42303.2	21154.4	8927.85	15268.7	20989.2
MW0054485	1-Palmitoylglycerol 3-phosphate	C19H39O7P	410.243	7.7711	-	89566	HMDB0007853	5246.23	1175.94	2056.92	2528.76	9730.6	2188.93
MW0107395	Hydroxyprolyl-Cysteine	C8H14N2O4S	234.067	0.9458	-	131750765	HMDB0028860	5419.84	5219.03	5793.3	6358.88	4193.62	6818.31
MW0144388	Adenosine diphospho-5-beta-ethyl-4-methylthiazole-2-carboxylic acid	C17H22N6O12P2S	596.049	1.797	-	656929	-	2996.87	3207.02	4593.03	2298.28	3134.03	3134.75
MW0146737	Biondinin E	C23H30O7	418.199	4.6268	-	71448951	-	23245.2	9233.12	18365	5263.32	792.44	11705.5
MW0103364	3'-Amino-3'-deoxythimidine glucuronide	C16H23N3O10	417.138	1.8869	-	131769941	HMDB0060751	1875.79	727.26	720.58	619.77	553.2	6000.86
MW0063633	Spironolactone	C24H32O4S	416.202	5.2947	-	5833	HMDB0014565	12134.1	329.05	15392	10289.9	5034.27	142811
MW0012752	1,24,25-Trihydroxyergocalciferol	C28H44O4	444.324	6.2106	-	9547253	HMDB0006227	18457.8	17331.5	24510.7	19459.7	20509.8	22999.6
MW0003438	3-(3,4-dihydroxyphenyl)-N-(3-oxopropyl)propanamide	C12H15NO4	237.1	2.5312	-	131839455	HMDB0139939	5742.1	2599.31	3830.52	1382.06	840.69	7188.01
MW0149761	Gln-Lys-Phe-Arg	C26H43N9O6	577.334	5.6915	-	-	-	7211.55	7277.52	6645.44	6296.56	3188.37	3206.46
MEDL02728	3,4-Dimethoxybenzoic acid	C9H10O4	182.058	5.7629	-	7121	HMDB0059763	10787.9	6401.55	7134.73	6554	10358.1	5866.38
MW0153447	Melithiazol A	C20H26N2O4S2	422.133	3.8318	-	23724543	-	4063.84	6918.51	9332.04	17879.6	2429.85	755.97
MW0142212	2-Amino-1,2-bis(p-chlorophenyl)ethanol	C14H13Cl2NO	281.037	2.525	-	411181	-	26843.6	27369.9	25693.8	24382.9	28244.5	17402.1
MW0012595	7,8,17-trihydroxy-4,9,11,13,15,19-docosahexaenoic acid	C22H32O5	376.225	3.0488	-	53394122	HMDB0247298	2383.54	10747.3	416.83	87693.2	13972.1	4660.66
MW0106030	beta-Casomorphin(1-6)	C38H50N6O10	750.359	4.3116	-	131769861	HMDB0060168	706.22	1445.25	1049.94	485.13	377.37	5893.98
MW0118240	2-Amino-4-oxo-6-(1',2',3'-trihydroxypropyl)-diquinoid-7,8-dihydroxypterin	C9H15N5O6	289.102	2.0662	-	135398711	HMDB0012144	3090.9	1783.51	4465.98	1818.18	1867.07	3478.42
MW0164445	Dehydrohistidyltryptophyldiketopiperazine	C17H15N5O2	321.123	3.2115	-	51136281	-	2478.93	2301.83	2415.51	3332.37	703.55	7212.16
MW0009319	P,P-Dioctyldiphenylamine	C28H43N	393.34	6.9953	-	7569	HMDB0061926	7234.37	7341.93	6974.5	6406.39	6455.33	6206.57
MW0112958	4-(beta-D-glucosyloxy)benzoic acid	C13H16O8	300.084	6.6814	-	440186	-	527.53	1395.91	1209.88	1568.97	898.71	2493.1
MW0158615	Tyr-Thr-Ala-Glu	C21H30N4O9	482.201	5.4402	-	-	-	1267.9	1827.73	2386.93	1231.66	724.29	15933.4
MW0054667	Malonylcarnitine	C10H17NO6	247.106	1.9415	-	22833583	HMDB0002095	5445.56	2095.87	2645.81	3154.79	1744.25	8673.43
MW0140729	Ureidoperacrylic acid	C4H6N2O4	146.033	0.9687	-	46173244	-	10327.9	4072.66	5445.21	6796.16	3561.69	6496.98
MW0005869	7-Hydroxy-8-O-methylaloin B	C22H24O10	448.137	3.3355	-	131751175	HMDB0031586	1414.02	3305.93	2251.98	2583.74	793.45	15872
MW0141829	1-Phenyl-3-(phenylsulfonyl)-2-propen-1-one	C15H12O3S	272.051	0.9926	-	5355967	-	1195.11	4340.94	3227.53	3446.59	3629.87	2995.28
MW0141699	1-Caffeoyl-beta-D-glucose	C15H18O9	342.095	3.0039	-	5281761	HMDB0302440	3527.43	203.53	6774.44	736.56	1473.05	20976.7
MW0149953	Glu-Asp-Thr-Glu	C18H28N4O12	492.17	3.9856	-	-	-	13821.7	12828.7	31973.3	21077.7	10769.3	101061
MW0017116	Cinncassiol D2 glucoside	C26H42O11	530.273	4.8805	-	131751607	HMDB0034679	1256.46	1954.09	672.81	455.29	2256.58	13490.6
MW0142327	2-Deoxy-scyllo-inosose	C6H10O5	162.053	2.0697	-	10583108	-	2995.33	1526.75	4416.88	1226.92	1108.23	3926.96
MW0128762	[4-(5,7-dihydroxy-4-oxo-4H-chromen-3-yl)phenyl]oxidanesulfonic acid	C15H10O8S	350.01	2.8523	-	53997099	HMDB0129972	11426.6	1842.74	478.99	11342.2	1477.84	42756.8
MW0128656	[3-(3-Hydroxy-4-oxochromen-2-yl)phenyl] hydrogen sulate	C15H10O7S	334.015	5.3498	-	131838282	HMDB0134560	3569.94	2057.7	4229.5	1230	568.78	14254.2
MW0016267	Butyl(S)-3-hydroxybutyrate [arabinosyl-(1->6)-glucoside]	C19H34O12	454.205	2.8028	-	73981662	HMDB0039214	3479.98	2539.92	5878.25	1498.38	616.06	446.34
MW0056982	1-Vaccenoyl-2-pentadecanoyl-sn-glycero-3-phosphocholine	C41H80NO8P	745.562	7.7734	-	53478715	HMDB0008066	5024.05	4699.63	4552.02	3136.21	2756.56	3493.66
MW0142387	(2E,4Z)-2-Hydroxy-5-methyl-6-oxohexa-2,4-dienoate	C7H8O4	156.042	6.5066	-	5280995	-	1520.87	2009.23	2296.53	2068.88	2275.41	538.97
MW0134787	6-(8,8-Dimethyl-2-oxo-4-phenylpyrano[2,3-h]chromen-5-yl)oxy-3,4,5-trihydroxyoxane-2-carboxylic acid	C26H24O10	496.137	4.6448	-	131832540	HMDB0126096	564.59	2875.54	3234.11	2938.78	2303.46	2840.94
MW0150831	His-Ala-Val-Asp	C18H28N6O7	440.202	2.9414	-	-	-	1935.75	10266.4	8349.57	1983.41	388.24	2066.71
MW0016347	(1R,2R,3S,4S,5R,9S,10S,13S,14S)-2,3,13,14-tetrahydroxy-5,9-dimethyl-14-[[(2R,3R,4S,5S,6R)-3,4,5-trihydroxy-6-(hydroxymethyl)oxan-2-yl]oxymethyl]tetracyclo[11.2.1.01,10.04,9]hexadecane-5-carboxylic acid	C26H42O12	546.268	4.4828	-	102006888	HMDB0036317	5591.34	2574.08	9176.3	6810.09	11781.2	41152.7
MW0009161	Noroxymorphone	C16H17NO4	287.116	4.0563	-	5497189	HMDB0061073	408.8	570.19	1299.59	447.03	327.51	9098.44
MW0154625	Novamethymycin	C25H43NO8	485.299	3.7284	-	11092114	-	1700.79	1386.92	1276.12	1169.5	1972.22	450.08
MW0012969	1-Palmitoyl-2-myristoyl-sn-glycero-3-phosphocholine	C38H76NO8P	705.531	7.7734	-	24778679	HMDB0007965	4578.31	5461.1	4697.13	5091.72	3725.55	6910.07
MW0147251	(+)-catechin 7-O-beta-D-xyloside	C20H22O10	422.121	3.4586	-	73533	HMDB0302573	2320.72	1925.38	4118.95	12321.4	1379.04	763.26
MW0141726	2-O-Acetylbulbisine	C19H23NO6	361.152	3.9679	-	56928078	-	4252.63	391.27	6887.39	5074.94	1075.94	57900.7
MW0057082	PC(18:3(6Z,9Z,12Z)/15:0)	C41H76NO8P	741.531	7.7734	-	52922767	HMDB0008165	15281	14628	13069.2	9777.24	8477.22	12165.7
MW0104867	[4-[2-[3-(3,4-Dimethoxyphenyl)propanoylamino]ethyl]-2-methoxyphenyl] hydrogen sulate	C20H25NO8S	439.13	3.1573	-	131839089	HMDB0135512	19114.2	20647.1	29847.3	16551.6	29171.2	24593.4
MW0142277	2-Chloro-3-oxohexanedioic acid	C6H7ClO5	193.998	2.4781	-	443963	-	1240.57	708.21	2816.33	775.06	1639.14	5490.27
MW0122682	8-Allyl-2-phenyl-8H-1,3a,8-triaza-cyclopenta[a]indene	C18H15N3	273.127	5.9777	-	443272	-	7546.96	6681.87	8345.55	6559.75	7310.67	8748.32
MW0103537	2',3'-Dideoxycytidine 5'-triphosphate	C9H16N3O12P3	450.995	1.1918	-	119119	HMDB0061726	18524.8	11140.9	18792	14095.6	10721.8	20694.7
MW0152765	Lavoltidine	C19H29N5O2	359.232	5.162	-	55473	HMDB0254182	1758.85	2422.87	4792.67	2286.65	4224.11	9323.4
MW0129217	{3-[8-(5,7-dihydroxy-4-oxo-2-phenyl-3,4-dihydro-2H-1-benzopyran-3-yl)-5,7-dihydroxy-4-oxo-3,4-dihydro-2H-1-benzopyran-2-yl]phenyl}oxidanesulfonic acid	C30H22O12S	606.083	2.8523	-	131835521	HMDB0129240	3179.07	4717.56	6144.81	5499.31	3973.2	17354.4
MW0060334	PE-NMe2(18:1(11Z)/16:1(9Z))	C41H78NO8P	743.547	7.7734	-	131821124	HMDB0114015	38174.7	34540.6	30651.8	37217.8	27062.5	36548.1
MW0151710	Immepip	C9H15N3	165.127	2.4449	-	3035842	HMDB0253436	9070	9493.5	9500.32	9253.55	9671.41	6880.97
MW0012973	1-Palmitoyl-2-oleoyl-sn-glycero-3-phosphate	C37H71O8P	674.489	7.3415	-	5283523	HMDB0007859	15225.1	21356.5	7947.65	11991.5	14772.7	41858.8
MW0052451	Docosahexaenoic Acid-d5	C22H32O2	328.24	5.5658	-	71434198	-	1394.6	1000.88	1954.11	456.16	922.59	8648.84
MW0148186	Decaprenyl phosphate	C50H83O4P	778.603	6.175	-	45479680	-	10716.8	9830.13	9831.67	8481.97	11478.1	8180.87
MW0139493	Quercetin 3-(6''-malonylgalactoside)	C24H22O15	550.096	6.5764	-	44259118	-	773.93	26274.9	30824	22118.2	23773	8837.86
MW0124099	Febuxostat	C16H16N2O3S	316.088	2.8879	-	134018	HMDB0252185	4354.28	2827.91	4732.87	4279.89	3665.72	13359.9
MW0115674	Chloroacetyl chloride	C2H2Cl2O	111.948	1.0983	-	6577	HMDB0060452	96437.7	98842	95203.5	80847.4	102042	77428.7
MW0012991	5,8,11,14-Eicosatetraenoic acid, (1R)-1-[[[(2,3-dihydroxypropoxy)hydroxyphosphinyl]oxy]methyl]-2-[(1-oxooctadecyl)oxy]ethyl ester, (5Z,8Z,11Z,14Z)-	C44H79O10P	798.541	7.3735	-	46891851	HMDB0010610	4073.16	6901.57	6708.19	902.55	2643.18	4377.46
MW0141300	11-O-Demethylpradimicinone II	C27H21NO12	551.106	2.4449	-	441172	-	7919.24	2856.19	4457.24	3970.91	3151.68	4541.89
MW0115812	(1S,16R)-5,7,11-trihydroxy-8,8,10,16-tetramethyl-3-[1-(2-methyl-1,3-thiazol-4-yl)prop-1-en-2-yl]-12-methylidene-17-oxa-4-azabicyclo[14.1.0]heptadec-4-en-9-one	C27H40N2O5S	504.266	5.4629	-	131833872	HMDB0127534	562.82	537.73	1193.01	421.81	623.95	13028.7
MW0013243	20-oxo-leukotriene B4	C20H30O5	350.209	4.5181	-	6449839	HMDB0012641	2405.08	1823.37	2858.62	980.11	1554.94	894.49
MW0108898	N-palmitoyl-phosphoethanolamine	C18H38NO5P	379.249	7.0128	-	131769777	HMDB0059630	42158.1	23516.8	17664.4	933902	123142	43982.3
MW0141743	1-hexadecanoyl-2-[(Z)-octadec-9-enoyl]-sn-glycerol 3-(2-aminoethylphosphonate)	C39H76NO7P	701.536	7.7734	-	5282291	-	8009.24	7636.14	7464.73	5789.31	4075.92	6119.2
MW0166835	4-(Isovaleryl)sucrose	C17H30O12	426.174	2.8348	-	122706451	-	882.62	1135.44	2465.76	5728.15	739.8	8025.69
MW0146458	Avermectin A1a monosaccharide	C42H62O11	742.429	7.0475	-	11953992	-	19620.5	34329.1	16148.1	12837.1	14060.2	9949.87
MW0149138	3-(3-(3-Hydroxypiperidin-2-yl)-2-oxopropyl)quinazolin-4(3H)-one	C16H19N3O3	301.143	6.8216	-	115723	HMDB0242253	3906.39	2323.21	3529.05	3400.18	2769.98	4475.57
MW0142372	(2E)-3-chloro-2-hydroxypenta-2,4-dienoic acid	C5H5ClO3	147.993	0.9041	-	6125744	-	85987.8	81105	85600.5	91577.2	85513.7	190895
MW0010235	1,2,3,10-tetramethoxy-7-(methylamino)-6,7-dihydro-5H-benzo[a]heptalen-9-one	C21H25NO5	371.173	7.756	-	2832	HMDB0250401	6875.54	777.15	12672.8	14871.8	6793.6	3231.29
MW0109261	L-Tryptophan, N-[[(6-deoxy-alpha-L-mannopyranosyl)oxy]hydroxyphosphinyl]-L-leucyl-	C23H34N3O10P	543.198	7.2553	-	46782752	-	5272.65	9834.73	15536.6	7349.73	13965.1	3687.28
MW0150151	Glu-Ser-Tyr-Asp	C21H28N4O11	512.176	8.9693	-	-	-	27494.4	76702.1	65875.2	40533.7	105666	13117.8
MW0132890	3-[2,5-dihydroxy-4-methoxy-3-(3,4,5-trihydroxybenzoyloxy)benzoyloxy]-4,5-dihydroxybenzoic acid	C22H16O14	504.054	4.0209	-	131834698	HMDB0128358	524.54	1538.92	2018.96	1607.53	694.01	5446.74
MW0000458	Tetrahydroharman-3-carboxylic acid	C13H14N2O2	230.106	2.9058	-	4264556	HMDB0037942	1557.63	1274.03	1744.21	1780.58	1501.03	11224.1
MW0143742	6,8a-Seco-6,8a-deoxy-5-oxoavermectin''1b'' aglycone	C33H46O7	554.324	7.0064	-	5282007	-	6331.55	2654.85	3334.05	5164.05	7191.87	4417.72
MW0142261	(E)-2-bromo-4-oxo-hex-2-enedioic Acid	C6H5BrO5	235.932	1.2034	-	9543241	-	23283.6	27906.6	18682.3	20031.3	15139.7	16798.6
MW0054903	Methyl nomilinate 17-glucoside	C35H50O16	726.31	2.5155	-	85262693	HMDB0039887	4590.72	33280.3	56439	5076.2	4575.87	13240.1
MW0057922	1-(1Z-octadecenyl)-2-(9Z-octadecenoyl)-sn-glycero-3-phosphocholine	C44H86NO7P	771.614	6.8041	-	42607428	HMDB0011243	117364	113949	257632	619297	151380	186061
MW0133758	5'-((Z)-Feruloyl) 3-(2'-methylarabinosylxylose)	C21H28O12	472.158	2.699	-	131750982	HMDB0030231	1052.76	2343.62	2187.48	1440.04	546.43	14975.1
MW0015865	Arachidonoyl-1-thioglycerol	C23H38O3S	394.254	7.653	-	57496189	-	6656.21	3345.97	8471.75	3103.87	32109.6	7985.01
MW0112474	3,4,5-trihydroxy-6-[2-hydroxy-5-(3,5,7-trihydroxy-5H-chromen-2-yl)phenoxy]oxane-2-carboxylic acid	C21H19O12	463.088	4.0209	-	131834325	HMDB0127937	498.44	3462.87	5317.48	4053.03	2880.37	20892.1
MW0135697	6-{[2-(2,4-dihydroxyphenyl)-3-(3,7-dimethylocta-2,6-dien-1-yl)-7-hydroxy-4-oxo-4H-chromen-5-yl]oxy}-3,4,5-trihydroxyoxane-2-carboxylic acid	C31H34O12	598.205	6.2813	-	131835876	HMDB0129637	22985	23865.2	16592.6	19807.8	18702.2	9987.35
MW0053752	Glycochenodeoxycholic acid 3-glucuronide	C32H51NO11	625.346	4.9854	-	44263370	HMDB0002579	2998.39	1578.13	4971.46	3748.44	1402.6	13765.5
MW0141035	1-(Methylnitrosoamino)-4-(3-pyridinyl)-1,4-butanediol	C10H15N3O3	225.111	5.8349	-	53297440	-	4489.47	4034.11	4758.47	3808.87	3155.4	3625.83
MW0113610	6-{[1,3-dihydroxy-1-(1-oxo-1H-isochromen-3-yl)butan-2-yl]oxy}-3,4,5-trihydroxyoxane-2-carboxylic acid	C19H22O11	426.116	3.4059	-	131836283	HMDB0130078	32255	5226.33	25443.8	56474.1	11197.2	9121.73
MW0126103	Phenolphthalein	C20H14O4	318.089	5.0076	-	4764	-	4551.38	139060	192409	168137	145693	85314.4
MW0007611	N-{4-[(2S)-3-{[2-(3,4-dichlorophenyl)ethyl]amino}-2-hydroxypropoxy]phenyl}methanesulfonamide	C18H22Cl2N2O4S	432.068	1.9415	-	11189693	-	13070.2	4162.01	5820.97	6901.55	2062.7	3969.69
MW0131999	3,4,5-trihydroxy-6-{[2-(3-hydroxyphenyl)-5-methoxy-6,8-dimethyl-4-oxo-3,4-dihydro-2H-1-benzopyran-7-yl]oxy}oxane-2-carboxylic acid	C24H26O11	490.147	3.9325	-	134819290	HMDB0130657	4365.48	4077.97	8666.2	5974.17	2589.69	36379.1
MW0005955	Acetylpterosin C	C16H20O4	276.136	6.7866	-	5316039	HMDB0030764	28071.2	31705.5	29224.7	27239.6	25162.2	22205.7
MW0143677	[(2S,3S,5R,6R)-2,3,5,6-tetrahydroxy-4-[(2S,3R,4S,5R,6R)-3,4,5-trihydroxy-6-(hydroxymethyl)tetrahydropyran-2-yl]oxy-cyclohexyl] 2-(1H-indol-3-yl)acetate	C22H29NO12	499.169	3.7392	-	46173733	-	805.79	441.41	1426.91	237.1	501.05	16637.5
MW0146457	Avermectin A1a aglycone	C35H50O8	598.351	5.6376	-	11953990	-	5923.67	5358.8	9964.53	6661.12	5518.81	7519.1
MW0106352	3-[[(2R)-2-hydroxy-3,3-dimethyl-4-phosphonooxybutanoyl]amino]propanoicacid	C9H18NO8P	299.077	2.9593	-	131	HMDB0001016	22780.2	15976	60045.3	27778.6	34000.4	110208
MW0128198	(4-{5,7-dihydroxy-4-oxo-8-[3,4,5-trihydroxy-6-(hydroxymethyl)oxan-2-yl]-3,4-dihydro-2H-1-benzopyran-2-yl}phenyl)oxidanesulfonic acid	C21H22O13S	514.078	1.4534	-	131831370	HMDB0124779	2267.39	3045.65	3389.54	2166.14	2520.73	2990.27
MW0156469	(2R)-2-amino-3-[(Z)-N-hydroxy-C-(1H-indol-3-ylmethyl)carbonimidoyl]sulfanylpropanoic acid	C13H15N3O3S	293.083	2.1748	-	25245902	-	738.53	2242.2	1834.25	2870.1	1971.84	14059.5
MW0011922	1,2-Dipentadecanoyl-sn-glycero-3-phosphocholine	C38H76NO8P	705.531	7.0128	-	24778654	HMDB0007934	51816.1	50665.4	157227	46679.1	51920	57002.2
MW0112030	2-[4-(3-Hydroxypropyl)-2-methoxyphenoxy]-1,3-propanediol 1-xyloside	C18H28O9	388.173	4.8624	-	131753165	HMDB0041552	3953.99	378.67	11449.2	6041.86	5213.91	53612.1
MW0057015	1-(9Z-octadecenoyl)-2-pentadecanoyl-glycero-3-phosphocholine	C41H80NO8P	745.562	7.2369	-	52922675	HMDB0008099	72015.2	60570.8	67316.5	62163.1	64059.1	25517.9
MW0128767	[4-(5-Hydroxy-7-methoxy-8-methyl-4-oxochromen-3-yl)-2-methoxyphenyl] hydrogen sulate	C18H16O9S	408.051	4.0209	-	131835836	HMDB0129590	1380.88	3347.78	5288.09	4415.86	2865.8	16271.4
MW0125725	N-Desmethyl vandetanib	C21H22BrFN4O2	462.089	5.8349	-	5329048	HMDB0060835	2496.06	2872.47	3690.78	2511.17	3267.22	1616.04
MW0123194	Caffeine	C8H10N4O2	194.08	4.1986	-	2519	HMDB0001847	6937.59	4163.49	4480.31	2438.8	7588.46	21629.1
MW0063796	Tetracosatetraenoic acid (24:4n-6)	C24H40O2	360.303	6.4537	-	52921800	HMDB0006246	49500.5	26770.7	29551.9	24288	28747.6	5526.3
MW0159338	(2S-3S)-versiconal hemiacetal	C18H14O8	358.069	2.8699	-	71296146	-	23161.9	10162	16341.6	11698.6	3073.57	89345.6
MW0056916	1-(9Z-hexadecenoyl)-2-pentadecanoyl-glycero-3-phosphocholine	C39H76NO8P	717.531	7.2213	-	52922436	HMDB0008000	285521	164709	208784	282924	224567	99452.2
MW0141896	m,p'-DDD	C14H10Cl4	319.951	0.9183	-	96516	-	8324.16	8852.71	8295.19	10444.1	8432.78	23711.5
MW0152123	2(3H)-Furanone, dihydro-4-((4-hydroxy-3-(2-hydroxy-2-(4-hydroxy-3-methoxyphenyl)-1-(hydroxymethyl)ethyl)-5-methoxyphenyl)methyl)-3-((4-hydroxy-3-methoxyphenyl)methyl)-, (3R,4R)-	C30H34O10	554.215	6.3497	-	46173978	-	1413.72	647.93	352.87	824.82	284.38	13320.2
MW0056912	PC(16:0/P-18:1(11Z))	C42H82NO7P	743.583	6.3996	-	53478675	HMDB0007996	34242.9	36738.1	34604.6	28645.8	32997.1	14443.6
MW0143687	5-Oxoavermectin''1b'' aglycone	C33H44O8	568.304	8.9542	-	11953976	-	4060.37	1388.77	5061.47	2279.07	33376.6	4468.73
MW0142291	Methyl-D-erythritol Phosphate	C5H13O7P	216.04	1.5791	-	443198	HMDB0304061	867.06	327.49	1784.83	1688.35	734.42	4925.56
MW0056782	1-tetradecanoyl-2-(9Z-tetradecenoyl)-glycero-3-phosphocholine	C36H70NO8P	675.484	7.3415	-	52922210	HMDB0007867	6790.88	24311.1	5107.04	7288.9	9003.98	7779.59
MW0056783	1-Tetradecanoyl-2-pentadecanoyl-sn-glycero-3-phosphocholine	C37H74NO8P	691.515	6.5764	-	24778611	HMDB0007868	41054.4	102982	114293	97026.4	51172.4	142666
MW0149516	Gelsemin	C20H22N2O2	322.168	4.2319	-	279057	HMDB0252666	534.25	1231.56	1081.06	2011.19	923.96	6581.91
MW0107404	Hydroxyprolyl-Methionine	C10H18N2O4S	262.099	2.712	-	61157324	HMDB0028869	16934.9	6831.26	5284.96	23965.1	2330.61	11069.1
MW0106717	Formothion	C6H12NO4PS2	256.995	2.5155	-	17345	HMDB0252447	32364.4	29069.1	30762.4	24414.2	33079.2	16725.1
MW0057077	PC(18:2(9Z,12Z)/P-18:0)	C44H84NO7P	769.598	6.6902	-	53478801	HMDB0008160	12056.4	23083.1	20404.8	14650.9	16315.9	15775.1
MW0108893	N-Palmitoyl GABA	C20H39NO3	341.293	6.6258	-	197197	HMDB0062338	6053.4	5708.12	3154.87	4079.44	3324.75	1533.15
MW0141595	17beta-Methylestra-1,3,5(10)-trien-3-ol	C19H26O	270.198	6.2286	-	11954100	-	2481.67	3340.84	4544.52	2679	1583.31	3853.08
MW0139564	trans-Resveratrol 4'-O-glucuronide	C20H20O9	404.111	2.6071	-	5273284	HMDB0041783	2176.61	1598.92	697.84	3314.3	1623.23	2197.73
MW0056853	1-pentadecanoyl-2-(11Z-octadecenoyl)-sn-glycero-3-phosphocholine	C41H80NO8P	745.562	6.7062	-	24778662	HMDB0007938	5.29142e+06	3.2031e+06	1.70025e+06	3.97484e+06	1.02684e+06	5.47232e+06
MW0003153	2-Hydroxysaclofen	C9H12ClNO4S	265.018	0.5712	-	1564	HMDB0245169	210830	233465	219066	263873	145219	497599
MW0161535	3-O-Acetylpapaveroxine	C24H27NO8	457.174	3.6445	-	14106961	-	619.37	2310.28	2298.02	1167.78	3294.52	965.05
MW0104606	2-amino-4-({1-[(carboxymethyl)-C-hydroxycarbonimidoyl]-2-{[1-hydroxy-3-(4-methoxyphenyl)-3-oxo-1-phenylpropan-2-yl]sulfanyl}ethyl}-C-hydroxycarbonimidoyl)butanoic acid	C26H31N3O9S	561.178	3.0128	-	131839152	HMDB0135629	32550.7	16760.7	22946.2	13157.5	3417.35	166256
MW0103858	(2S)-2-(3-carboxypropanamido)-6-oxoheptanedioic acid	C11H15NO8	289.08	1.4354	-	440349	HMDB0012266	6956.42	9341.88	12566.8	5884.03	8755.34	17828.2
MW0000446	SN38 glucuronide	C28H28N2O11	568.169	3.6167	-	443154	HMDB0060511	5328.15	7149.94	8490.91	39936.6	9501.95	139213
MEDL00644	LPS(18:1/0:0)	C24H46NO9P	523.291	6.2813	-	-	-	1177.38	5948.21	9188.1	8545.56	6277.55	3021.37
MW0060339	PE-NMe2(18:1(11Z)/18:3(6Z,9Z,12Z))	C43H78NO8P	767.547	6.5589	-	131821127	HMDB0114018	39963.9	90536.5	58592.3	121188	46634.8	35921.3
MW0144275	Acetyl-maltose	C14H24O12	384.127	0.7125	-	11349616	-	27927.8	11353.3	13974	13861.6	3387.13	36524.9
MW0166501	omega-Sulfo-beta-dihydromenaquinone-9	C56H81O6S-	881.575	0.7664	-	102515043	-	3000.69	11037.6	9657.73	8931.98	10752	7802.42
MW0119767	N-(Adamant-1-yl)-6-isopropyl-4-oxo-1-pentyl-1,4-dihydroquinoline-3-carboxamide	C28H38N2O2	434.293	6.2813	-	25034551	-	135435	129455	150275	112523	125084	107188
MW0005941	{4-[({2-[3-Fluoro-4-(Trifluoromethyl)phenyl]-4-Methyl-1,3-Thiazol-5-Yl}methyl)sulfanyl]-2-Methylphenoxy}acetic Acid	C21H17F4NO3S2	471.059	2.7392	-	9934458	HMDB0252987	7668.55	4390.5	6688.01	1812.84	4446.16	1271.99
MW0008952	N-butyl-2-(2,4-dichlorophenoxy)propanamide	C13H17Cl2NO2	289.064	2.4625	-	2908530	-	16402.1	6465.74	10197.6	12105.3	7586.88	22699.3
MW0061136	PG(18:0/22:6(4Z,7Z,10Z,13Z,16Z,19Z))	C46H79O10P	822.541	8.9715	-	24779554	HMDB0010614	14950.1	13910.1	15241.2	16025.9	16302.6	16531.1
MW0061132	PG(18:0/20:4(5Z,8Z,11Z,14Z))	C44H79O10P	798.541	8.9715	-	24779553	HMDB0010610	54953.3	48858.8	45594.1	88168.1	83336.5	76118.2
MW0114231	D-glycero-L-galacto-Octulose	C8H16O8	240.084	0.7485	-	18618152	HMDB0029954	15141.3	18588	15717.3	18652.2	12101.5	33417
MW0061128	PG(18:0/18:3(6Z,9Z,12Z))	C42H77O10P	772.525	8.9715	-	52926580	HMDB0010606	2135.56	2938.16	2587.07	442.85	1100.63	481.94
MW0119024	3-(4-Bromophenyl)-5-(1-chloro-2-methylpropan-2-YL)-1,2,4-oxadiazole	C12H12BrClN2O	315.98	9.2001	-	46738778	-	109378	83943.4	105601	55557.3	62521.4	89457.9
ZINC14829678	8-[(2E)-3,7-dimethylocta-2,6-dienyl]-5,9,11-trihydroxy-3,3-dimethylpyrano[3,2-a]xanthen-12-one	C28H30O6	462.204	2.4428	-	11305767	-	1530.39	5143.12	5164.17	3918.12	5879.4	5394.15
MW0012967	3-O-[1-O-Palmitoyl-2-O-[(9Z,12Z)-1-oxo-9,12-octadecadienyl]-L-glycero-3-phospho]glycerol	C40H75O10P	746.51	8.9715	-	46891841	-	29521.7	22563	20807.5	11704.3	20989.2	29432.8
ZINC33838885	(3R,6S,9Z)-1-Methylene-4beta-bromo-5,5-dimethyl-9-(bromomethylene)spiro[5.5]undeca-7-ene-3beta-ol	C15H20Br2O	375.986	0.4834	-	23425337	-	27695.3	28133.8	27839.6	27047.8	15561.2	34734.6
MW0056858	PC(15:0/18:4(6Z,9Z,12Z,15Z))	C41H74NO8P	739.515	0.7125	-	52922318	HMDB0007943	24950.7	31559	21717.8	23198.3	35862.6	2420
MW0164854	(2Z,4Z)-2-hydroxy-4-(2-methoxy-2-oxoethylidene)pent-2-enedioate	C8H6O7-2	214.011	0.8257	-	54758715	-	154956	165706	151849	127488	122529	46852.5
MW0057883	1-(1Z-hexadecenyl)-2-tetradecanoyl-glycero-3-phosphocholine	C38H76NO7P	689.536	0.6943	-	52923874	HMDB0011203	33482.8	32858.8	18881.9	33176.6	35463.6	7793.5
MW0005882	7-bromo-3,4-dihydro-2H-1,5-benzodioxepine-8-carboxylic acid	C10H9BrO4	271.968	0.8355	-	5045885	-	427498	431517	411147	364943	327871	179090
MW0054191	(10R,11S,12S,14R,16S,20S,21R,22S,24E)-16-[(R)-amino(hydroxy)methoxy]-12-hydroxy-20-{(2S,3S,7R,8R,9R,10E)-11-[(hydroxymethyl)(methyl)amino]-2,8-dimethoxy-3,7,9-trimethyl-6-oxoundec-10-en-1-yl}-10,22-dimethoxy-11,14,21-trimethyl-3,7,19,27-tetraoxa-29,30,31-triazatetracyclo[24.2.1.1~2,5~.1~6,9~]hentriaconta-1(28),2(31),4,6(30),8,24,26(29)-heptaen-18-one	C48H75N5O14	945.531	3.1755	-	5288658	-	2572.79	11370.2	16360.1	5300.8	12103.1	12515.5
MW0164778	3,4-Dihydroxy-5-all-trans-octaprenylbenzoate	C47H69O4-	697.52	0.7647	-	54740337	-	12685.3	13057.4	16726.3	4439.96	26017	547.11
MW0007130	Fenoxaprop-ethyl	C18H16ClNO5	361.072	2.9593	-	47938	HMDB0252211	18169.1	1447.4	39052.8	20666.9	27959.8	29853.4
MW0118176	2-{[4-(4-chlorophenyl)-1,3-thiazol-2-yl]methyl}-2,3-dihydro-1H-isoindole-1,3-dione	C18H11ClN2O2S	354.023	2.748	-	37571970	-	23606.4	2931.66	15391	9077.01	715.56	36540.9
MW0167048	methyl (1S,9R,10S,11R,12R,19R)-11-acetyloxy-12-ethyl-10-hydroxy-8-methyl-8-aza-16-azoniapentacyclo[10.6.1.01,9.02,7.016,19]nonadeca-2,4,6,13-tetraene-10-carboxylate	C24H31N2O5+	427.223	2.6405	-	129320369	-	1986.27	2071.53	3365.5	2933.7	1916.69	4694.28
MW0162006	Phosphatidylinositol 4-phosphate	C11H20O16P2	470.023	0.59	-	24755482	-	2.89761e+06	2.82822e+06	2.83548e+06	2.69152e+06	2.82404e+06	1.71907e+06
ZINC59587722	(1R,2S,4R,5S)-6-(Hydroxymethoxy)cyclohexane-1,2,3,4,5-pentol	C7H14O7	210.074	0.6767	-	140872328	-	8319.71	11966.2	16305.6	22776.9	10632.7	32557.8
MW0163940	Menaquinol-8	C51H74O2	718.569	0.7664	-	45479636	-	11337.6	6539.71	11523	9200.66	12335.2	1667.59
MW0116526	1-(tetrahydro-2H-thiopyran-4-yl)piperazine	C9H18N2S	186.119	5.9787	-	45791268	-	7161.59	9423.62	6583.02	9810.5	5680.36	4729.29
MW0058506	PE(20:2(11Z,14Z)/22:6(4Z,7Z,10Z,13Z,16Z,19Z))	C47H78NO8P	815.547	0.7576	-	52924602	HMDB0009309	1559.39	2242.9	920.82	3865.42	1523.93	1416.01
MW0114238	Dhurrin 6'-glucoside	C20H27NO12	473.153	2.4449	-	131750898	HMDB0029776	2353.48	1820.02	3527.64	2016.41	442.06	6813.92
MW0058774	PE(22:2(13Z,16Z)/P-18:1(11Z))	C45H84NO7P	781.598	8.9887	-	53479895	HMDB0009578	2929.14	1193.39	1874.8	2564.67	1902.64	1747.57
MW0125270	N-(1,3-dioxo-1,3-dihydro-2H-isoindol-2-yl)-2-phenoxyacetamide	C16H12N2O4	296.08	1.9592	-	786842	-	1557.2	1749.9	3461.08	3075.15	1180.7	6102.05
MW0161909	2-Acetamidoglucal	C8H13NO5	203.079	1.3813	-	22842041	-	2746.37	654.81	3437.46	2235.9	928.68	10697.1
MW0062988	PS(22:4(7Z,10Z,13Z,16Z)/24:1(15Z))	C52H92NO10P	921.646	0.8172	-	131819945	HMDB0112814	7680.22	6627.23	3105.42	10436.3	6721.95	6619.26
MW0148756	dTDP-4-dehydro-alpha-D-xylose	C15H22N2O15P2	532.049	8.9715	-	122707150	-	42541.4	49259.8	49283.2	37604	49842.6	36523.5
MW0126409	Rabeprazole thioether	C18H21N3O2S	343.135	2.643	-	9949996	HMDB0244427	6402.26	3479.06	4388.94	4185.56	3843.13	5022.86
ZINC85540198	[(2S,4R,5R,5aS,6S,8S,9aR,10aS)-2,5-diacetyloxy-4,8-dihydroxy-10a-(2-hydroxypropan-2-yl)-3,5a-dimethyl-9-methylidene-2,4,5,6,7,8,9a,10-octahydro-1H-benzo[f]azulen-6-yl] acetate	C26H38O9	494.252	6.3324	-	5321658	-	1224.3	799.88	452.35	1591.2	1778.35	6601.78
MW0056444	[(2R)-1-octanoyloxy-3-phosphonooxypropan-2-yl] tridecanoate	C24H47O8P	494.301	6.7397	-	131822220	HMDB0115484	1059.69	1571.3	7478.04	3308.58	7611.42	3563.15
MW0165097	2,3-bis-O-phytanyl-sn-glycerol 1-phosphate(2-)	C43H87O6P-2	730.624	0.7487	-	71581080	-	2207.51	2766.84	8241.25	584.01	5401.16	3230.1
MW0109031	Oxytocin 1-8	C40H60N10O12S2	936.383	0.6943	-	53481590	HMDB0013033	6043.86	5690.1	2372.99	2220.13	3346.6	1545.5
MW0015076	Mometasone Furoate EP Impurity F	C27H28Cl2O7	534.121	1.9769	-	129011919	-	518.17	3594.31	4356.5	1168.39	4384.54	3069.96
MW0004189	3-Sulfobenzoic acid	C7H6O5S	201.994	0.9665	-	8477	HMDB0245984	2176.73	1169.59	1644.07	1684.73	1022.05	1875.27
MW0166523	omega-Hydroxy-beta-dihydromenaquinone-9	C56H82O3	802.626	0.7307	-	102515149	-	4623.7	2406.57	1565.98	1436.5	1036.65	2858.75
MW0159562	beta-Lipotropin (1-10),porcine	C42H66N10O15	950.471	0.7397	-	163285761	-	4999.55	6395.27	12581.6	4461.02	10863.9	3495.58
MW0106033	beta-D-Glucosyloxydestruxin B	C36H61N5O13	771.427	0.7664	-	131752783	HMDB0040136	3737.17	4244.35	3005.21	1585.16	969.73	2166.3
MW0163946	trans,Polycis-decaprenyl phosphate(2-)	C50H81O4P-2	776.587	0.7487	-	45479679	-	13788.9	10265.1	17197.8	12509.7	16641.7	7464.42
MW0131756	3,4,5-trihydroxy-6-[(5-oxo-1,7-diphenylheptan-2-yl)oxy]oxane-2-carboxylic acid	C25H30O8	458.194	8.9542	-	131838362	HMDB0134655	7013.39	3592.7	6879.95	1696.62	8184.89	7210.15
MW0128592	[2,6-Dihydroxy-4-({[5-hydroxy-2-(hydroxymethyl)-4,6-bis(3,4,5-trihydroxybenzoyloxy)oxan-3-yl]oxy}carbonyl)phenyl]oxidanesulfonic acid	C27H24O21S	716.053	0.5883	-	131837082	HMDB0133124	3.11736e+06	3.13629e+06	2.9567e+06	2.79399e+06	3.49182e+06	1.35778e+06
MW0160725	4-[(2-amino-4-oxo-7,8-dihydro-1H-pteridin-6-yl)methylamino]benzoate	C14H13N6O3-	313.105	2.4269	-	5459950	-	7568.93	7667.2	8411.34	6059.02	8106.82	1626.71
MW0062367	PS(15:0/20:4(5Z,8Z,11Z,14Z))	C41H72NO10P	769.489	0.7307	-	52925264	HMDB0112331	10492.8	5883.12	10571.5	5373.39	2292.42	1881.36
MW0061133	PG(18:0/22:4(7Z,10Z,13Z,16Z))	C46H83O10P	826.572	6.2813	-	52927148	HMDB0010611	25384.4	21618.5	21407.9	18086.9	22389.7	21114
MW0056818	1-(9Z-tetradecenoyl)-2-(9Z-hexadecenoyl)-glycero-3-phosphocholine	C38H72NO8P	701.5	0.7664	-	52922252	HMDB0007903	66509.7	60621.3	61496.3	40165.9	112883	12117.6
MW0062326	1-(9Z-tetradecenoyl)-2-octadecanoyl-glycero-3-phosphoserine	C38H72NO10P	733.489	0.6767	-	52925229	HMDB0012345	993.34	894.19	1787.45	3157.38	2105.04	1755.77
MW0142264	2-Caffeoylisocitrate	C15H14O10	354.059	4.2003	-	6121984	-	3652.59	5130.19	1949.49	2156	3532.73	1236.95
MW0161577	2,3-dimethoxy-5-methyl-6-[(2E,6E,10E,14E,18E,22E,26E,30E)-3,7,11,15,19,23,27,31,35-nonamethylhexatriaconta-2,6,10,14,18,22,26,30,34-nonaenyl]cyclohexa-2,5-diene-1,4-diol	C54H86O4	798.653	6.6377	-	15001139	-	22493.2	12502.2	18944.7	15177.6	12913.8	13237.4
MW0141871	2-(4-Chloro-3,5-dimethylphenoxy)-N-(2-phenyl-2H-benzotriazol-5-yl)-acetamide	C22H19ClN4O2	406.12	1.1159	-	443268	-	2172.25	1085.9	880.42	1919.57	620.32	8222.82
MW0166705	(31R)-8,12-diethylbacteriochlorophyll c	C50H61MgN4O4-	805.454	0.7125	-	122706023	-	53345	18988.3	35862	44471.1	50234.2	7546.15
MW0055607	[(2R)-1-pentadecanoyloxy-3-phosphonooxypropan-2-yl] (Z)-tetracos-15-enoate	C42H81O8P	744.567	0.7664	-	131821883	HMDB0114832	19182.5	13554.1	14093.4	6513.8	13862.5	4419.91
MW0125418	1-Morpholin-4-yl-3-phenylthiourea	C11H15N3OS	237.094	2.4802	-	1955381	-	2775.57	860.83	3429.99	7421.31	2464.61	9060.47
MW0002882	2-Chloro-5-(3,5-dimethylpiperidinosulphonyl)benzoic acid	C14H18ClNO4S	331.065	3.1841	-	3015892	HMDB0259078	10078.4	7537.12	8933.06	14427.9	4459.61	17749.6
MW0111900	2-(p-Methoxyphenyl)ethyl beta-d-glucopyranoside	C15H22O7	314.137	4.2493	-	13924389	-	13759.2	10956.2	1367.85	684.26	17118.8	1057.7
MW0059108	PE(P-18:0/22:4(7Z,10Z,13Z,16Z))	C45H82NO7P	779.583	8.9717	-	52925094	HMDB0011391	716.8	1967.51	1868.91	1391.42	1324.5	1593.71
MW0062328	1-(9Z-tetradecenoyl)-2-(9Z-octadecenoyl)-glycero-3-phosphoserine	C38H70NO10P	731.474	0.7823	-	52925230	HMDB0012346	4837.85	4181.07	4657.61	4629.35	4832.2	2409.35
MW0009599	NCGC00385102-01_C18H16O5_2(5H)-Furanone, 4-(2-hydroxy-4-methoxyphenyl)-5-[(4-hydroxyphenyl)methyl]-	C18H16O5	312.1	0.7271	-	56776306	-	2286.46	693.19	3006.56	3112.6	843.97	14318.6
MW0118221	2-Amino-4,6-dichloropyrimidine-5-carbaldehyde	C5H3Cl2N3O	190.965	9.5047	-	265546	HMDB0246965	51502.8	52059	50508.4	52813	55284.9	54114.6
MW0141298	11-O-Demethyl-7-methoxypradinone II	C25H18O11	494.085	1.9444	-	441169	-	6819.52	5811.55	6093.97	8560.6	3686.2	11926.1
MW0063546	N-[(13Z)-3-hydroxydocos-13-enoyl]sphingosine-1-phosphocholine	C45H89N2O7P	800.641	0.7451	-	53481785	HMDB0013466	1870.27	1224.71	3972.51	3642.32	1753.41	2006.38
MW0007128	Fenoxaprop	C16H12ClNO5	333.04	0.6593	-	86134	HMDB0252210	22629.1	15829.3	18478.6	27975.8	8604.49	41204.5
MW0125897	Norrubrofusarin 6-beta-gentiobioside	C26H30O15	582.159	2.4338	-	137185916	HMDB0034570	3664.08	2207.85	3855.48	3184.82	4604.9	1809.8
MW0167071	methyl (2beta,3beta,4beta,5alpha,12beta,19alpha)-4-(acetyloxy)-15-[(3R,5S,7S,9S)-5-ethyl-5-hydroxy-9-(methoxycarbonyl)-1,2,3,4,5,6,7,8,9,10-decahydro-3,7-methanoazacycloundecino[5,4-b]indol-3-ium-9-yl	C46H60N4O9+2	812.436	0.7125	-	129320449	-	2675.91	9109.2	3537.03	1036.18	4484.27	2369.91
MW0062885	1-Docosanoyl-2-eicosanoyl-glycero-3-phosphoserine	C48H94NO10P	875.662	0.8192	-	52925826	HMDB0112719	9139.63	8629.04	8399.12	4148.41	2036.81	7054.47
MW0061295	[(2R)-1-[[(2S)-2,3-dihydroxypropoxy]-hydroxyphosphoryl]oxy-3-(10-methyldodecanoyloxy)propan-2-yl] 22-methyltricosanoate	C43H85O10P	792.588	0.7664	-	131823286	HMDB0116653	7139.85	1553.22	1711.43	3967.6	538.99	862.5
MW0147553	(1R,2S)-3,4,5,6-tetrachlorocyclohexa-3,5-diene-1,2-diol	C6H4Cl4O2	249.894	0.7125	-	9543244	-	6876.06	20085.7	23362.4	13815.6	21130.4	21700.5
ZINC85966119	2-Deoxy-D-ribono-3,5-bis(tripolyphosphate)-1,4-lactone	C5H14O22P6	611.84	0.7664	-	5315481	-	1562.08	5875.11	1557.58	3415.73	4041.1	5287.6
MW0061117	PG(16:1(9Z)/22:4(7Z,10Z,13Z,16Z))	C44H77O10P	796.525	8.9628	-	52926490	HMDB0010596	2329.17	815.27	1821.37	1828.23	1060.02	2040.88
MW0158692	Tyr-Ile-Tyr-Gly-Ser-Phe-Lys	C44H60N8O11	876.438	0.7753	-	11297487	-	8846.22	5923.46	2152.66	4147.97	9089.26	1847.63
MW0166462	Hydroxychlorobactene glucoside laurate	C58H86O7	894.637	0.7656	-	102427360	-	4541.79	19400	23936.8	11157.7	16947.6	11688
MW0105958	Asp-Leu	C10H18N2O5	246.122	2.2696	-	86306125	-	3904.93	3362.67	6463.29	3068.62	3500.02	8894.35
MW0151683	Ile-Phe	C15H22N2O3	278.163	3.0669	-	7009595	-	2387.64	1330.61	9995.67	2172.81	4056.28	10111
MW0108826	h-gamma-Glu-leu-oh	C11H20N2O5	260.137	1.9607	-	4524287	HMDB0011171	1889.68	3417.37	4636.09	2283.65	5204.45	3646.31
MW0145995	Asn-Trp	C15H18N4O4	318.133	3.0668	-	18218187	HMDB0028742	15804.2	3143.48	11033.4	24686.8	4857.25	790.51
MW0107807	Leucylvaline	C11H22N2O3	230.163	4.0563	-	352038	HMDB0028942	2310.31	2627.28	2739.65	2527.78	2682.67	1545.2
MW0194194	(5S,6R,7E,9E,11Z,14Z)-6-[(2S)-2-amino-2-carboxyethyl]sulfanyl-5-hydroxyicosa-7,9,11,14-tetraenoic acid	C23H37NO5S	439.239	6.8041	-	51404801	HMDB0002200	102354	96185.1	66457.4	62098.5	10736.9	47763.2
MW0011294	(3Z)-2-Propylpent-3-enoic acid	C8H14O2	142.099	5.9068	-	24892812	HMDB0013903	4340.2	6781.33	8395.95	7503.63	6088.39	7356.31
MW0159026	Val-His-Leu-Asp	C21H34N6O7	482.249	4.4608	-	-	-	35923.5	5369.28	102640	73158.7	15985.2	24225.3
MW0141675	19-hydroxy-17-oxoandrost-5-en-3-yl sulfate	C19H28O6S	384.161	4.9848	-	-	-	24525.1	675.73	32821.2	33121.5	6810.27	3830.8
MW0155414	Phe-Val-Ser-Arg	C23H37N7O6	507.281	5.0802	-	-	-	1208.57	3473.94	3331.91	6397.83	997.11	8290.81
MW0157621	Thr-Glu-Arg-Glu	C20H35N7O10	533.245	7.2213	-	-	-	376312	383993	393966	279414	325433	78682
MW0157545	Thr-Arg-Gln-Glu	C20H36N8O9	532.26	6.2813	-	-	-	85955.4	85898	85523.8	84345.6	76894.3	79462
MW0145546	Arg-Tyr-Leu-Lys	C27H46N8O6	578.354	5.9239	-	-	-	5512.3	16255.6	3046.17	4890.03	1778	541.21
MW0158878	Val-Ala-Phe-Asp	C21H30N4O7	450.211	3.8582	-	-	-	27565.6	14174	38340.2	44555.3	10668.4	313767
MW0155260	Phe-Leu-Tyr-Asp	C28H36N4O8	556.253	3.9183	-	-	-	1279.67	1908.27	2396.55	1179.46	445.29	12678
MW0152547	Leu-Tyr-Phe-Lys	C30H43N5O6	569.321	5.5298	-	-	-	3260.01	3852.4	8080.9	3661.66	17771.2	32721.6
MW0152326	Leu-Glu-Phe-Glu	C25H36N4O9	536.248	3.529	-	-	-	2275.86	6158.73	7055.3	2170.59	2505.45	6589.62
MW0152375	Leu-Ile-Glu-Glu	C22H38N4O9	502.264	2.712	-	-	-	803.51	2601.27	10781.6	1867.89	5427.05	7619.82
MEDN1266	LPE(22:5/0:0)	C27H46NO7P	527.301	7.1515	-	348281290	HMDB0011524	70815	346451	296564	395176	306574	87412.2
MW0145773	Asn-His-Lys-Asp	C20H32N8O8	512.234	6.2813	-	-	-	452088	448638	435121	419617	496228	216589
MW0153739	Met-Abu-OH	C14H18N2O6S	342.089	2.5333	-	-	-	10243.5	9870.53	10520	6083.14	6846.14	35022.7
MW0144656	Ala-Lys-Asn-Glu	C18H32N6O8	460.228	5.2812	-	-	-	968.49	1130.46	1629.71	609.42	1669.46	24428.4
MW0156788	Ser-Ile-Ala-Asp	C16H28N4O8	404.191	7.3996	-	-	-	24450.7	19951.3	13996.8	24725.6	37855.8	11919.6
MW0151214	HoPhe-HoPhe-OH	C25H24N2O6	448.163	2.3906	-	-	-	6013.49	2841.46	3786.89	5194.48	1969.06	24739.5
MW0141627	17-phenoxy trinor Prostaglandin F2 isopropyl ester	C26H38O6	446.267	4.1792	-	-	-	38588.5	26545.8	71900.3	64126.7	16366.8	29678.3
FDATN01043	Abemaciclib	C27H32F2N8	506.272	5.0802	-	46220502	-	7053.94	499.85	12074.8	23837.2	4270.38	76603.9
MW0160241	(2R,3R,4S,5S)-5-(1-hydroxyethyl)oxolane-2,3,4-triol	C6H12O5	164.069	4.1969	-	439724	-	117343	184463	23507.1	14621.2	209032	15571.9
MW0155398	Phe-Tyr-Val-Lys	C29H41N5O6	555.306	5.9068	-	-	-	729.58	1705.44	841.94	2633.93	1288.29	18071.8
MW0156688	Ser-Asp-Thr-Glu	C16H26N4O11	450.16	6.2642	-	-	-	68024.5	89524.5	85121.7	134606	12375.1	136064
MW0146047	Asp-Asn-Tyr-Lys	C23H34N6O9	538.239	4.7988	-	-	-	5059.52	2079.95	5234.01	3583.17	2796.98	11304.3
MW0146871	BROMO-3-HYDROXY-4-(SUCCIN-2-YL)-CARYOLANE-LACTONE	C19H27BrO4	400.108	6.7866	-	-	-	3179.73	2731.65	4035.8	2670.8	3739.99	2409.04
MW0062181	Celestrol methyl ester	C30H40O4	464.293	8.31	-	10004662	-	222866	9749.58	71894	55175.1	25900.6	165969
MW0157832	Thr-Tyr-Arg-Lys	C25H42N8O7	566.318	5.7684	-	-	-	9602.44	7293.23	8851.45	663.3	39330.1	15074.4
MW0141334	12-Ethyl-8-isobutylbacteriochlorophyllide d	C36H40MgN4O4	616.29	9.0039	-	124201684	-	6290.32	3493.7	3323.14	6487.81	1179.07	10826.5
MW0156950	Ser-Tyr-Asp-Glu	C21H28N4O11	512.176	4.9891	-	-	-	8388.65	423.17	16149.1	13177.7	8731.72	57625
MW0152242	Leu-Asn-Arg-Glu	C21H38N8O8	530.281	8.9542	-	-	-	24048.2	33492.2	30406.3	12892.9	41790.4	44720.4
MW0141497	16-phenoxy tetranor PGF2 cyclopropyl methyl amide	C26H37NO5	443.267	8.1685	-	-	-	22681.6	24370.2	34850.7	14218.5	9703.13	18111.6
MW0158525	Tyr-Leu-Phe-Asp	C28H36N4O8	556.253	6.2813	-	-	-	18660.9	17709.7	16000.1	14151.2	14769	7306.38
MW0156428	(1R,3R,8R,12S,13R,17R,18Z,20Z,24R,25S,26S)-12-hydroxy-17-[(1R)-1-hydroxyethyl]-5,13,25-trimethylspiro[2,10,16,23-tetraoxatetracyclo[22.2.1.03,8.08,25]heptacosa-4,18,20-triene-26,2'-oxirane]-11,22-dione	C29H40O9	532.267	5.9967	-	23376566	-	7223.29	6047.43	7663.64	5648.75	4601.49	6095.32
MW0153233	Lys-Nap-OH	C24H25N3O6	451.174	6.8183	-	-	-	11392.2	7189.55	4032.47	870.46	5592.49	690.27
MW0155393	Phe-Tyr-Ser-Lys	C27H37N5O7	543.269	4.4471	-	-	-	9268.2	4819.88	14392.8	6077.77	7209.61	47849.6
MW0145971	Asparagylaspartic acid	C8H13N3O6	247.08	5.0076	-	18218177	-	38880.2	33061.7	44781.7	39183.5	33553	23826.2
MW0158703	TyrMe-HoPhe-OH	C26H26N2O7	478.174	4.0563	-	-	-	15238.9	6670.28	61561.6	25168.4	11696.7	76212.6
MW0158969	Val-Gln-Ile-Asp	C20H35N5O8	473.249	2.712	-	-	-	2158.9	4323.97	3613.54	1465.64	3059.06	4881.12
MW0153024	Lys-Leu-Ala-Glu	C20H37N5O7	459.269	2.9771	-	-	-	1316.83	418.01	821.81	2766.95	638.42	1421.56
MW0155038	PGDM-d4	C16H20D4O7	332.177	5.4324	-	-	-	928.89	6009.88	710.07	837.26	11070.6	2176.49
MW0152942	Lys-Gln-Phe-Glu	C25H38N6O8	550.275	5.3681	-	-	-	5198.34	533.55	4868.45	4795.77	1817.85	3681.02
MW0013113	2,3-dinor Thromboxane B1	C18H32O6	344.22	5.0219	-	52921884	-	2261.18	2865.86	1867.25	1760.54	4952.91	996.36
MW0151427	Ile-Glu-Val-Asp-Leu	C26H45N5O10	587.317	3.4174	-	-	-	400.28	1447.47	1020.9	994.72	568.12	14927.3
MW0146301	Asp-Tyr-Glu-Lys	C24H35N5O10	553.238	6.2813	-	-	-	33344.9	33828.6	28091.8	27870.5	31338	20610.6
MW0159218	Val-Tyr-His-Lys	C26H39N7O6	545.296	2.4428	-	-	-	2516.36	2103.94	3598.38	2724.16	1845.96	14202.2
MW0141524	(20S)-Cholesta-5-ene-3beta,17,20-triol	C27H46O3	418.345	7.0215	-	21145112	HMDB0006764	4005.51	3449.04	3992.95	2868.51	3952.67	2693.3
MW0148148	DAN-1 EE	C20H20N2O2	320.152	3.0939	-	-	-	3405.16	1712.26	6605.03	5377.4	3799.52	24092
MW0157916	Thr-TyrMe-OH	C20H22N2O8	418.138	3.3178	-	-	-	3980.98	3433.64	4041	2244.72	1941.05	17574
MW0145662	Asn-Ala-Leu-Ala-His	C22H36N8O7	524.271	4.0209	-	-	-	5893.28	7875.5	6949.78	18457.3	2241.34	14149.1
MW0157845	Thr-Tyr-Leu-Glu	C24H36N4O9	524.248	3.0174	-	-	-	3561.95	1778.57	3949.53	3055.38	2414.11	431.12
MW0151657	Ile-Val-Ser-Lys	C20H39N5O6	445.29	5.8529	-	-	-	10442.8	730.58	8204.06	10417.5	2149.18	7536.31
MW0146176	Asp-Leu-Phe-Arg	C25H39N7O7	549.291	3.103	-	-	-	1996.49	8391.86	9937.32	2500.49	10946.5	3229.13
MW0156191	PtdIns-(1,2-dihexanoyl)	C21H39O13P	530.213	2.8004	-	192401	-	76175	103222	182568	147804	105608	198273
MW0158430	Tyr-Gln-Asn-Glu	C23H32N6O10	552.218	6.3673	-	-	-	3062.8	5852.11	1388.82	628.54	2715.71	37818.7
MW0145360	Arg-Gly-Glu-Val-Leu	C24H44N8O8	572.328	2.9593	-	-	-	707.43	3967.05	6927.05	1627.86	4816.89	7722.04
MW0144778	Ala-Tyr-Ile-Asp	C22H32N4O8	480.222	5.0348	-	-	-	30391.1	17422	31338.9	29989.7	4728.69	28847.7
MW0010188	I(-)	HI	127.912	0.923	-	-	HMDB0059634	1488.58	1590.85	900.26	2178.77	838.97	4166.67
MW0153092	Lys-Phe-Asp-Lys	C25H40N6O7	536.296	7.2213	-	-	-	9518.63	9435.67	11792.4	7067.39	7932.75	5408.15
MW0146261	Asp-Ser-Lys-Asp	C17H29N5O10	463.191	4.7852	-	-	-	2078.87	577.79	304.11	372.2	990.03	358.99
MW0125356	N-(3-amino-3-oxopropyl)-5-(dithiolan-3-yl)pentanamide	C11H20N2O2S2	276.097	6.9953	-	118856241	-	114765	104458	121488	248949	32711.7	202571
MW0156669	Ser-Asn-Thr-Ile-Leu	C23H42N6O9	546.301	8.9548	-	-	-	52974.3	3209.57	26906.4	31029.5	18572.4	38218
MW0159270	Validamine 7-phosphate	C7H16NO7P	257.066	1.1159	-	118796935	-	7492.46	1794.28	7306.53	6230.63	3532.21	36168.1
MW0145815	Asn-Leu-Pro-Ile-Asn	C25H43N7O8	569.317	5.9068	-	-	-	2289.49	3973.85	3249.1	511.91	7549.51	7064.76
MW0155355	Phe-Thr-Lys-Lys	C25H42N6O6	522.317	5.187	-	-	-	4415.41	2879.9	2391.29	3307.4	2765.33	5212.3
MW0144202	Abu-Asp-OH	C13H14N2O8	326.075	2.4977	-	-	-	8646.4	6761.02	17341.3	13908.3	6134.02	83826.5
MW0141392	14(15)-EET-d11	C20H21D11O3	331.304	6.8375	-	-	-	11998.5	10357.3	12988.8	10042	12871.4	11896.1
MW0159302	Val-TyrMe-OH	C20H22N2O7	402.143	4.2033	-	-	-	2543.76	560.18	5211.63	2304.12	1109.61	22329
MW0155154	Phe-Gln-Ala-Arg	C23H36N8O6	520.276	3.83	-	20003907	-	1028.96	838.99	285.7	495.48	658.49	5394.21
MW0012643	17-phenoxy trinor Prostaglandin F2	C23H32O6	404.22	6.0323	-	35028626	-	9320.08	5632.87	42610.8	10905.7	4614.61	7319.61
MW0144687	Ala-Phe-Gln-Lys	C23H36N6O6	492.27	6.2727	-	-	-	3663.1	6365.37	3929.7	4667.2	5415.34	2543.94
MW0145775	Asn-His-Phe-Asp	C23H29N7O8	531.208	4.1792	-	-	-	1760.79	394.34	3943.83	2897.3	1422.46	35040.7
MW0155378	Phe-Tyr-Asn-Glu	C27H33N5O9	571.228	2.6762	-	-	-	1595.7	5064.92	10011.4	799.09	3138.93	8700.83
MW0154345	N-dodecanoyl-L-Homoserine lactone-3-hydrazone-biotin	C26H43N5O5S	537.298	3.1483	-	-	-	2075.34	12331.7	4785.93	2384.68	3163.01	9370.25
MW0146199	Asp-Lys-Tyr-Asp	C23H33N5O10	539.223	3.6132	-	-	-	2679.93	2967.59	5792.24	3699.04	946.77	10494.9
MW0151444	Ile-His-Ala-Glu	C20H32N6O7	468.233	6.2813	-	-	-	636.99	1133.4	5154.22	7743.76	1785.39	2180.35
MW0152881	Lys-Asn-Gln-Glu	C20H35N7O9	517.25	2.694	-	-	-	2336.77	1739.51	2513.19	958.92	2032.03	6858.58
MW0010565	(14R,27R)-22,33-dimethoxy-13,28-dimethyl-2,5,7,20-tetraoxa-13,28-diazaoctacyclo[25.6.2.216,19.13,10.121,25.04,8.031,35.014,39]nonatriaconta-1(33),3(39),4(8),9,16(38),17,19(37),21,23,25(36),31,34-dodecaene	C37H38N2O6	606.273	6.3626	-	12300002	-	1501.99	1002.37	694.76	1614.3	539.23	10585
MW0146251	Asp-Ser-Asn-Lys	C17H30N6O9	462.207	2.4449	-	-	-	6084.08	7104	6943.19	5429.39	8695.23	3486.27
MW0154679	(1S,13S,18S)-12-[2-(4-hydroxyphenyl)ethyl]-18-methoxy-15-methyl-5,7-dioxa-12,15-diazapentacyclo[11.7.0.01,16.02,10.04,8]icosa-2,4(8),9,19-tetraen-14-one	C26H28N2O5	448.2	3.4937	-	118701477	-	1305.85	774.39	2343.02	2373.88	651.41	19068
MW0015052	(10R,13S,17S)-10,13-Dimethyl-3,6-dioxo-2,3,6,7,8,9,10, 11,12,13,14,15,16,17-tetradecahydro-1H-cyclopenta[a]phenanthren-17-yl heptanoate	C26H38O4	414.277	6.2642	-	52224351	-	2700.26	1055.82	2964.34	2010	2828.03	5036.13
MW0009539	Tyrphostin A25	C10H6N2O3	202.038	0.5204	-	2061	HMDB0259357	156620	168390	167604	197077	90000.2	492234
MW0144826	Ala-HoPhe-OH	C18H18N2O6	358.116	6.4023	-	-	-	7033.54	388.27	5136.63	3670.55	2373.4	13698.9
MW0155439	Phe-Abu-OH	C18H18N2O6	358.116	2.9414	-	-	-	521.72	979.37	614.84	719.7	280.8	8146.23
MW0153274	Lys-Phe4Cl-OH	C20H22ClN3O6	435.12	4.7713	-	-	-	4684.69	6788.68	11164.9	13175.6	5234.87	11163.3
MW0158678	Tyr-Abu-OH	C19H20N2O7	388.127	1.7789	-	-	-	12846.3	9015.14	16785.7	13498	10621.7	36172.5
MW0151584	Ile-Ser-Thr-Glu	C18H32N4O9	448.217	5.9429	-	-	-	4732.03	4068.66	5522.15	3459.51	3226.03	1434.46
MW0143329	4-hydroxy Nonenal Glutathione-d3	C19H30D3N3O8S	466.218	2.4449	-	-	-	4104.14	6314.18	7602.28	6678.92	5139.42	10752.1
MW0159210	Val-Tyr-Asp-Arg	C24H37N7O8	551.27	2.6634	-	-	-	269.04	236	169.08	143.28	196.43	9098.36
MW0141123	1,2-Dioleoyl-sn-glycero-3-phospho-(1'-myo-inositol)	C45H83O13P	862.557	7.0185	-	-	HMDB0009837	43910.5	31333.1	43679.5	31674.4	40385.7	32355.1
MW0153883	Met-TyrMe-OH	C20H22N2O7S	434.115	4.7713	-	-	-	15498	29975.5	44161.4	53414.2	15996.5	35019.3
MW0142966	3-hydroxyandrost-5-en-17-one sulfate	C19H28O5S	368.166	7.6013	-	-	-	3527.4	6275.25	1440.79	3416.18	3189.69	17148.8
MW0134460	(1S,4aS,12aS)-3-carbamoyl-1-(dimethylammonio)-4a,6,7-trihydroxy-11-methyl-4,5-dioxo-1,4,4a,5,12,12a-hexahydrotetracen-2-olate	C22H22N2O7	426.143	4.1267	-	51527838	-	917.85	1932.15	1490.63	2072.33	2330.67	8761.56
MW0155448	Phe-HoPhe-OH	C24H22N2O6	434.148	4.1267	-	-	-	3079.23	775.66	5709.6	4583.06	2370.56	34874.7
MW0155424	Phe4Cl-His-OH	C20H17ClN4O6	444.084	1.2918	-	-	-	5916.55	868.88	2627.76	4182.95	1890.61	8774.14
MW0146349	Aspartylasparagine	C8H13N3O6	247.08	1.9564	-	18218190	HMDB0028748	124518	76981.3	95803.5	96609.4	52370.7	86308.1
MW0143565	5Androstan-3ol-17-one sulfate	C19H30O5S	370.181	8.2928	-	-	-	3157.52	3050.95	3014.22	2478.35	2918.63	2235.31
MW0145898	Asn-Thr-Asp-Arg	C18H32N8O9	504.229	8.9715	-	-	-	107743	128460	167137	51070.5	81165.9	78610.1
MW0159149	Val-Ser-Ala-Lys	C17H33N5O6	403.243	3.1841	-	-	-	12724.4	463.99	551.66	438.09	538.19	680.68
MW0145086	Androsterone Enanthate	C26H42O3	402.313	5.9767	-	-	-	8534.48	9514.26	9092.28	6729.72	6999.27	5492.85
MW0155501	Phe-TyrMe-OH	C24H22N2O7	450.143	4.2319	-	-	-	1263.31	2577.5	2777.71	1589.85	1184.99	15291.9
MW0157590	Thr-Asp-Lys-Arg	C20H38N8O8	518.281	7.5148	-	-	-	1543.73	10859.3	3636.59	42323	5745.88	4679.98
MW0146362	Aspartylmethionine	C9H16N2O5S	264.078	2.3188	-	21488123	HMDB0028759	2078.49	676.74	2536.58	3277.02	3368.09	1621.26
MW0155438	Phe4Cl-Val-OH	C19H19ClN2O6	406.093	1.2888	-	-	-	15818.9	3830.86	7318.18	11024.7	4208.49	24306.7
MW0131991	3,4,5-trihydroxy-6-{[19-hydroxy-7,7-dimethyl-15-(2-methylprop-1-en-1-yl)-13-oxo-2,8,16-trioxapentacyclo[12.8.0.0(3),(1)(2).0,.0(1),(2)(2)]docosa-1(14),3,5,9,11,17(22),18,20-octaen-11-yl]oxy}oxane-2-carboxylic acid	C31H30O12	594.174	6.3497	-	134159968	HMDB0130486	22580.5	16390.1	6930.96	6228.33	8184.11	201272
MW0144217	Abu-Val-OH	C14H18N2O6	310.116	7.2157	-	-	-	323142	524695	628611	445616	386897	863855
MW0151211	HoPhe-Asp-OH	C19H18N2O8	402.106	4.0121	-	-	-	1157.08	1133.61	1743.98	1974.31	470.71	9051.87
MW0145386	Arg-Ile-Asp-Asp	C20H35N7O9	517.25	2.7897	-	-	-	460.65	3726.46	4442.5	901.24	4803.06	6665.43
MW0159000	Val-Glu-Thr-Glu	C19H32N4O10	476.212	6.4724	-	-	-	7659.58	10985.5	10102.1	8137.48	8346.56	8375.99
MW0151313	Ile-Ala-Leu-Arg	C21H41N7O5	471.317	3.4236	-	-	-	1494.81	2592.64	1840.08	5819.34	4725.22	1870.29
MW0151089	His-Ser-Val-Glu	C19H30N6O8	470.212	5.6915	-	-	-	1169.53	1251.61	2296.97	1693.55	774.15	13249.5
MW0014077	3-Hydroxy-8'-apo-epsilon-caroten-8'-al	C30H40O2	432.303	7.0303	-	131752080	HMDB0036885	26385.5	26976.3	24137	14237.8	22038.8	2610.68
MW0110477	Willardiine	C7H9N3O4	199.059	2.5401	-	440053	-	1771.73	2265.39	4721.27	1547.41	2251.84	4100.61
MW0169895	Taxifolin-3-alpha-L-rhamnopyranoside	C21H20O11	448.101	3.6167	-	-	-	3885.03	7118.62	4086.08	11316.2	6397.66	5059.4
MW0156803	Ser-Ile-Phe-Glu	C23H34N4O8	494.238	5.7023	-	-	-	4558.88	5185.94	6382.24	6430.95	5862.04	4057.17
MW0156960	Ser-Tyr-Lys-Asp	C22H33N5O9	511.228	2.5667	-	-	-	2306.63	1650.91	3974.04	473.34	626.85	11264.5
MW0144693	Ala-Phe-Ile-Arg	C24H39N7O5	505.301	7.1775	-	-	-	2892.69	5516.86	4333.1	2029.33	7006.49	1407.54
MW0155429	Phe4Cl-Met-OH	C19H19ClN2O6S	438.065	5.8349	-	-	-	4610.31	4128.78	5389.77	3822.34	4361.11	3019.48
MW0145739	Asn-Glu-Ile-Lys	C21H38N6O8	502.275	7.0475	-	-	-	9148.06	20852.7	20276.2	7770.97	14059.5	13753.6
MW0151597	Ile-Thr-His-Asp	C20H32N6O8	484.228	2.919	-	-	-	806.09	3182.7	6164.79	1261.21	3046.91	4540.97
MW0104178	1,2-Octadienoylglycine	C10H15NO3	197.105	3.8495	-	131802960	HMDB0094780	3302.75	1492.48	2668.17	2858.59	702.94	10365.1
MW0155032	PG(16:0/18:1(9Z))[U]	C40H77O10P	748.525	7.0128	-	-	-	23366.6	55715.3	21976.7	18184.3	24949.1	24015.3
MW0158909	Val-Asn-Arg-Lys	C21H41N9O6	515.318	3.4958	-	-	-	103488	5171.24	6410.09	5660.99	5548.91	6282.96
MW0105310	5-Hydroxy-2-oxo-4-ureido-2,5-dihydro-1H-imidazole-5-carboxylate	C5H6N4O5	202.034	0.5178	-	443736	HMDB0301917	32923	37602.2	35613.5	43539.1	18623.1	100947
MW0055074	9-Oxo-11alpha,16-dihydroxy-16-methylprost-13E-en-1-oic acid	C21H36O5	368.256	6.4724	-	59951373	-	14569	12244.9	13985.3	13026.3	9913.57	13861.3
MW0146107	Asp-Glu-Thr-Asp	C17H26N4O12	478.155	6.8041	-	-	-	5268.9	1450.36	5796.32	5185.07	8830.08	2150.75
MW0050084	DG(18:1(11Z)/20:4(5Z,8Z,11Z,14Z)/0:0)	C41H70O5	642.522	7.7734	-	53478074	HMDB0007199	2316.92	2384.11	2865.09	2005.83	1336.93	2082.44
MW0009623	Quercetin	C15H10O7	302.043	6.1928	-	-	-	10195.5	11362.8	17121.7	4607.61	6175.7	10943.7
MW0166258	4-(6-Hydroxy-pyridin-3-yl)-4-oxobutanal	C9H9NO3	179.058	2.748	-	91820229	-	985	776.95	722.69	1212.05	922.26	4943.93
MW0010460	(8S,8'S)-Secoisolariciresinol 9-xyloside	C25H34O10	494.215	6.2813	-	131752144	HMDB0037080	41556.6	42220.6	38007.2	38439.8	36630.8	28839.8
MW0142392	2-[(1Z,3E)-5-carboxy-1-hydroxy-5-oxopenta-1,3-dienyl]benzoic acid	C13H10O6	262.048	8.9887	-	23724683	-	6155.57	5838.9	6091.19	6991.9	6142.31	7871.7
MW0149379	Gal1-3[Fuc1-4]GlcNAc1-3Gal1-4GlcNAcSp	C36H61N5O25	963.366	0.7125	-	-	-	24272.8	15082.5	13800	12048.8	13552.8	1311.92
MW0151826	Isoglobotriaose (iGb3)	C18H32O16	504.169	0.6767	-	-	-	52527.9	17143.3	33418.9	29731.9	13063.6	56384.4
MW0149561	GHRP-2	C45H55N9O6	817.428	0.7308	-	6918245	-	52227.9	48763	41062.8	28887	30318.8	1927.06
MW0154290	Nap-Nap-OH	C31H24N2O6	520.163	2.4449	-	-	-	4617.52	2739.71	3402.47	3430.36	2837.43	2974.75
MW0140890	[Glp5,Sar9] Substance P (5-11)	C42H59N9O9S	865.416	0.6956	-	-	-	9422.32	20452.1	12325.3	6140.52	20789.2	2077.43
MW0068606	TG(14:1(9Z)/20:5(5Z,8Z,11Z,14Z,17Z)/o-18:0)	C55H96O5	836.726	6.3673	-	131759185	HMDB0048344	89136	58740.7	51820.5	73353.8	55515.5	27170.7
MW0140889	[Glp5,(Me)Phe8,Sar9] Substance P (5-11)	C43H61N9O9S	879.431	0.7128	-	-	-	39131.7	8322.4	23511.1	16032	26820.2	5803.84
MW0066513	TG(14:0/14:0/14:1(9Z))	C45H84O6	720.627	0.7487	-	131753215	HMDB0042068	3692.54	6506.68	8367.52	6797.18	7816.59	9796.26
MW0011172	(3beta,17alpha,23R)-17,23-Epoxy-3,29-dihydroxy-27-norlanost-8-ene-15,24-dione	C29H44O5	472.319	6.2813	-	14634457	HMDB0035112	282954	248457	270238	223426	277706	215065
MW0013689	[3-[ethoxy(hydroxy)phosphoryl]oxy-2-hydroxypropyl] (9Z,12Z)-octadeca-9,12-dienoate	C23H43O7P	462.275	9.0061	-	132331235	-	3739.21	992.7	2181.58	3130.4	771.55	6760.11
FDATN01122	Glasdegib	C21H22N6O	374.185	5.3406	-	25166913	-	1765.68	2311.38	2641.77	2091.92	3922.47	1046.38
MW0069339	TG(15:0/18:3(9Z,12Z,15Z)/18:3(9Z,12Z,15Z))	C54H92O6	836.689	0.7307	-	56936701	HMDB0043649	9517.85	15089.2	20884.5	10641.2	10845.9	12967.6
ZINC36425817	(3Z)-3-[2-[(1R,4abeta)-2-Methylene-5alpha-(hydroxymethyl)-5,8aalpha-dimethyl-6alpha-(sulfooxy)decahydronaphthalene-1-yl]ethylidene]-4alpha-hydroxytetrahydrofuran-2-one	C20H30O8S	430.166	8.9671	-	21577852	-	2431.09	1932.4	3388.99	4747.33	2720.82	3271.04
MW0063631	Spirolide F	C42H65NO8	711.471	0.7841	-	73808088	HMDB0030501	9563.06	9606.65	12695.7	6445.67	15954.6	5677.91
MW0165133	1-palmitoyl-2-lauroyl-sn-glycero-3-phospho-1D-myo-inositol(1-)	C37H70O13P-	753.455	0.7746	-	71668359	-	28121.8	27799.2	31808.5	17659.9	41455.9	11883.8
MW0051124	DG(22:6(4Z,7Z,10Z,13Z,16Z,19Z)/24:1(15Z)/0:0)	C49H82O5	750.616	0.7664	-	53478540	HMDB0007790	1225.44	1087.92	454.3	979.28	999.88	652.09
MW0077791	TG(18:4(6Z,9Z,12Z,15Z)/18:4(6Z,9Z,12Z,15Z)/o-18:0)	C57H96O5	860.726	0.704	-	131766026	HMDB0055506	8360.49	14100	15172.1	11729.8	9667.09	17563
MW0002107	2,3,4-Pentanetrione,3-[(4-nitrophenyl)hydrazone]	C11H11N3O4	249.075	2.6762	-	-	-	2790.71	719.77	4635.21	2731.34	1240.29	17796.4
MW0016961	CE(MonoMe(11,5))	C48H80O3	704.611	0.7307	-	131770402	HMDB0061673	6585.55	3296.84	1344.31	3693.74	604.4	469.35
MW0069340	TG(15:0/18:3(9Z,12Z,15Z)/18:4(6Z,9Z,12Z,15Z))	C54H90O6	834.674	0.7395	-	56938985	HMDB0043650	14252.6	10481.6	22323.7	16124.3	19305.6	15432.8
MW0127800	(1R,16Z,24E,26E,28Z)-1,18-dihydroxy-12-[1-(4-hydroxy-3-methoxycyclohexyl)propan-2-yl]-29-(hydroxymethyl)-19,30-dimethoxy-15,17,21,23,35-pentamethyl-11,36-dioxa-4-azatricyclo[30.3.1.0,]hexatriaconta-16,24,26,28-tetraene-2,3,10,14,20-pentone	C51H79NO14	929.55	0.7664	-	131833954	HMDB0127618	4363.88	3182.01	2548.7	5661.42	2648.46	4746.91
ZINC95909255	(1R)-2,3,3a,8b-Tetrahydro-1alpha-acetoxy-8bbeta-hydroxy-6,8-dimethoxy-3abeta-(4-methoxyphenyl)-3beta-phenyl-1H-cyclopenta[b]benzofuran-2alpha-carboxamide	C29H29NO8	519.189	1.9592	-	10553960	-	2722.12	2083.44	1365.4	495.71	1709.86	1253.31

## Sheet: Table S3
Table S3 Metabolites detected in positive ion mode
Index	Compounds	Formula	Molecular weight (Da)	RT (min)	CAS	PubChem	HMDB	O-EVs-1	O-EVs-2	O-EVs-3	Y-EVs-1	Y-EVs-2	Y-EVs-3
MEDP0058	L-Saccharopine	C11H20N2O6	276.132	1.5285	997-68-2	160556	HMDB0000279	20922.4	20143.4	10904.9	11970.2	3197.66	29676.4
MW0115326	Sulcotrione	C14H13ClO5S	328.017	0.621	99105-77-8 | 123174-48-1 | 114680-61-4	91760	-	112889	118517	118932	161156	65260.7	334325
MW0103076	Valproic acid	C8H16O2	144.115	6.5309	99-66-1	3121	HMDB0001877	21672.3	18472.6	29488	31376.7	12754.3	30513.9
MEDN0124	Protocatechuic acid	C7H6O4	154.027	4.298	99-50-3	72	HMDB0001856	9609.32	5705.08	1850.43	7331.22	618.54	6640.51
MW0009304	Oxybuprocaine	C17H28N2O3	308.21	4.509	99-43-4	4633	HMDB0015029	9315.18	4551.41	9993.11	11432.1	13012.6	17700.5
MEDN1476	Allantoic acid	C4H8N4O4	176.055	1.2714	99-16-1	203	HMDB0001209	4.64782e+06	3.05303e+06	3.9355e+06	2.80678e+06	2.6836e+06	1.40991e+06
FDATP00643	Cefpirome sulfate	C22H24N6O9S3	612.077	5.2317	98753-19-6 | 84957-29-9	11954008	-	155263	186872	179029	188699	213121	147456
MW0115285	Sialyl-Lewis X	C31H52N2O23	820.296	3.5586	98603-84-0	643990	HMDB0006565	1984.48	8293.86	3607.28	2904.84	17358.6	473.61
MW0002765	2-Bromo-4,6-difluorophenol	C6H3BrF2O	207.934	8.8062	98130-56-4	2736290	-	4264.92	3345.9	3447.22	3005.18	4371.15	3973.44
MW0154557	N-Butyl-11-[(7R,8R,9S,13S,14S,17S)-3,17-dihydroxy-13-methyl-7,8,9,11,12,13,14,15,16,17-decahydro-6H-cyclopenta[A]phenanthren-7-YL]-N-methylundecanamide	C34H55NO3	525.418	7.9518	98007-99-9	104772	-	20702.9	26440.9	24704	20087.7	20149.1	22420.9
MW0169549	Niacinamide	C6H6N2O	122.048	1.6523	98-92-0	936	HMDB0001406	532866	520216	330198	279534	284190	386842
MEDP1031	1-Phenylethanol	C8H10O	122.073	6.9698	98-85-1	7409	HMDB0032619	23131.8	28993.2	44543.7	29764.6	26240.9	70402.6
MEDN0068	S-(5-Adenosy)-L-Homocysteine	C14H20N6O5S	384.122	1.5262	979-92-0	439155	HMDB0000939	264966	57562.7	118183	220644	74762.1	507692
MW0139258	Pectenotoxin 2	C47H70O14	858.477	6.221	97564-91-5	6437385	HMDB0033491	27789.6	20341.6	21457.5	19514.2	6708.21	24202
MW0138079	Epigallocatechin	C15H14O7	306.074	3.4542	970-74-1	72277	HMDB0038361	70550.5	6300.78	107962	153567	71883.5	678749
MEDP0525	N-Acetyl-L-alanine	C5H9NO3	131.058	1.2438	97-69-8	88064	HMDB0000766	205065	182646	208431	185653	192932	133606
MW0115448	Trichloroethanol glucuronide	C8H11Cl3O7	323.957	4.2782	97-25-6	3036914	HMDB0042049	62999.7	58039	53995.7	36372	68018.4	22937.9
MW0139633	Salvianolic acid A	C26H22O10	494.121	2.8511	96574-01-5	5281793	-	225792	8060.29	54891.6	249297	66199.3	29043.1
MW0137925	Demoxepam	C15H11ClN2O2	286.051	0.5561	963-39-3	13756	HMDB0041867	1906.54	1235.68	2391.94	4551.18	1357.56	2955.81
MW0139641	Sanguiin H11	C41H28O27	952.082	4.7227	96292-46-5	85368941	HMDB0039260	3426.87	29877.2	34693.3	27358.6	25896	27331.7
MW0014376	4,8,12,16-Tetramethylheptadecan-4-olide	C21H40O2	324.303	5.8397	96168-15-9	567149	-	27920.1	14362	15303.7	14417.2	12771.9	5014.16
MW0115415	Tripropylene glycol monopropyl ether	C12H26O4	234.183	5.574	96077-04-2 | 58797-35-6	528429	-	1639.02	3188.88	4576.81	1930.97	4912.87	659.88
MEDN0587	N-Acetylvaline	C7H13NO3	159.089	4.4919	96-81-1	66789	HMDB0011757	466.65	2149.81	1050.68	988.02	875.58	905.45
MW0012026	1-Palmitoyl-2-pyrenedecanoylphosphatidylcholine	C50H76NO8P	849.531	5.1964	95864-17-8	196328	-	228069	213381	195409	250311	216247	228946
MW0118732	2-Methyl-4-(trifluoromethyl)thiazol-5-amine	C5H5F3N2S	182.013	2.55	958452-22-7	34175764	-	5289.59	4822.26	5096.68	5199.61	5141.6	2535.76
MW0103332	2'-Deoxyadenosine	C10H13N5O3	251.102	1.5285	958-09-8	13730	HMDB0000101	631.71	2965.6	1944.84	11033.7	4873.47	1771.37
MW0009652	Ranolazine	C24H33N3O4	427.247	4.0315	95635-55-5 | 142387-99-3 | 110445-25-5	56959	HMDB0014388	12251.7	23891.7	26566	20956.1	28171.9	30643.4
MW0106183	Corynebactin	C39H42N6O18	882.256	5.2323	95536-41-7 | 95536-04-2	125349	-	1010.47	217710	163024	222459	230903	161390
MW0156125	N-(1,3-dihydroxypropan-2-yl)-9-oxo-11R,15S-dihydroxy-5Z,13E-prostadienoyl amine	C23H39NO6	425.278	7.3575	951209-67-9	24778494	-	937.07	409.26	281.42	257.57	1215.59	283.99
MW0112057	1-[5-(1,2,3,4-tetrahydroxybutyl)-1H-imidazol-2-yl]ethanone	C9H14N2O5	230.09	0.9256	95120-07-3 | 94944-70-4	180624	HMDB0029756	29212.4	20491	39862.2	36990.7	6515.36	105448
MW0103351	2'-Deoxyuridine	C9H12N2O5	228.075	1.5345	951-78-0	13712	HMDB0000012	24415.5	5535.4	10353.3	19371.5	3218.63	54164.8
MEDP0403	Deoxycytidine	C9H13N3O4	227.091	0.5521	951-77-9	13711	HMDB0000014	6659.45	8296.06	6867.53	11869.7	3285.28	21196
MW0103574	Gemcitabine	C9H11F2N3O4	263.072	2.5924	95058-81-4	60750	HMDB0014584	14597	23177	25631.1	23260.1	14662.5	68689.5
MW0107969	L-Tyrosine ethyl ester	C11H15NO3	209.105	3.4633	949-67-7 | 23234-44-8	70364	-	10778	5386.41	11870.6	7071.67	9833.92	11026.7
MW0145223	N-(2-hydroxyethyl-1,1,2,2-d4)-5Z,8Z,11Z,14Z-eicosatetraenamide	C22H37NO2	347.282	6.2903	946524-40-9	24762159	-	135662	65888.5	109083	100004	74514.1	78263.2
MW0006588	Cinosulfuron	C15H19N5O7S	413.101	2.6478	94593-91-6	92420	-	93804.9	6793.16	51967.1	31352.9	3643.53	79264.7
MW0109611	Ser-Gln	C8H15N3O5	233.101	3.681	94421-66-6	7016082	-	9440.29	13184.1	9089.58	23495.3	16552.8	68818.8
FDATN00091	Ruxolitinib	C17H18N6	306.159	2.0011	941678-49-5	25126798	-	8184.72	5212.74	8951.77	7443.29	6311.87	18823.2
MW0006555	Chlorpropamide	C10H13ClN2O3S	276.034	4.6518	94-20-2	2727	HMDB0014810	23729.8	20896.5	34652	45306.8	13701	180726
MW0151707	Iminoacetic acid	C2H3NO2	73.0164	8.8232	939742	3080609	-	1879.56	1357.06	2730.61	1972.3	800.56	1247.13
MW0004171	3-Phenyl-4-pentenal	C11H12O	160.089	0.0759	939-21-9	61243	HMDB0038790	2487.32	5009.86	3967.05	2556.9	2246.61	797.57
MEDP1162	1-Methylguanine	C6H7N5O	165.065	1.4114	938-85-2	70315	HMDB0003282	42380.7	53068.9	47891.3	39622.1	65562.8	19553
MW0009638	(1R,2R)-2-(4-Bromo-2-fluorophenyl)cyclopropane-1-carboxylic acid	C10H8BrFO2	257.969	0.8427	935674-08-1	58870006	-	252483	190179	215767	278005	164877	196238
MW0062212	Prostaglandin A1 ethyl ester	C22H36O4	364.261	5.8071	93464-24-5	12149511	-	47561.6	44942.6	41208.5	35366.5	34019.4	28947.1
MW0110965	Cyclohexyl isocyanide	C7H11N	109.089	1.2607	931-53-3	79129	-	12261.9	10492.2	6933.84	32224.8	11216	1122.4
MW0154132	SAHA-BPyne	C27H31N3O5	477.226	7.0038	930772-88-6	90276494	-	340.33	1867.94	1326.98	541.62	1311.35	588.29
MW0125868	N-Nitroso-pyrrolidine	C4H8N2O	100.064	2.2239	930-55-2	13591	HMDB0031642	9005.47	1228.19	6195.49	5904.87	15483.1	1985.85
MW0113782	6-Undecanone	C11H22O	170.167	4.5275	927-49-1	13561	HMDB0030943	10311.4	16241.3	9248.17	16101.3	20475.6	26175
MW0104091	[3-(trifluoromethyl)-1H-pyrazol-1-yl]acetic acid	C6H5F3N2O2	194.03	1.227	926241-24-9	2060883	-	2105.79	1843.2	2149.81	3178.83	940.15	1118.01
MW0108377	N-(1H-indol-3-ylacetyl)alanine	C13H14N2O3	246.1	3.9084	92519-26-1	3398622	-	4498.33	6216.09	4224.5	20438.9	2822.8	4444.94
MW0126411	Rebeprazole sulfone N-oxide	C18H21N3O5S	391.12	2.6572	924663-37-6	16095901	-	156226	15764.5	684.13	63959.7	5836.82	580447
MW0056789	1-tetradecanoyl-2-(9Z,12Z-octadecadienoyl)-sn-glycero-3-phosphocholine	C40H76NO8P	729.531	6.7841	92345-33-0	24778624	HMDB0007874	1965.3	686.8	1564.05	20372.7	4677.18	2258.19
MW0107001	Gln-Phe	C14H19N3O4	293.138	1.4451	92327-75-8	57288566	HMDB0028804	24575.2	43332	45453.1	40976.7	31593.4	35681.8
MW0011105	Zapa	C4H6N2O2S	146.015	0.9754	92138-10-8	6604703	-	7724.07	3634.23	3256.86	4808.35	2257.26	4327.21
MEDP1884	Prolyl-Histidine	C11H16N4O3	252.122	2.9286	92027-43-5	9856353	HMDB0029019	25343.3	151724	56548.7	142842	52548	2617.04
MW0146383	Astrasieversianin IV	C45H72O16	868.482	4.0529	91739-00-3	13996685	-	16034.7	5579.5	26458.7	61324.5	6690.64	13245.5
MW0106594	Enniatin B	C33H57N3O9	639.409	7.3914	917-13-5	164754	-	1663.79	40273.5	11743.1	24232.2	11322.9	3722.6
MW0116980	Veliparib	C13H16N4O	244.132	3.0234	912444-00-9	11960529	-	58055.8	113373	105306	185860	123223	26055.9
MW0194317	O-malonyl-L-carnitine	C10H17NO6	247.106	2.0372	910825-21-7	91825606	HMDB0002095	1950.72	4004.84	5424.25	16127.2	4719.86	72284.9
MW0106185	Coumarin	C9H6O2	146.037	3.716	91-64-5	323	HMDB0001218	835.03	4464.12	494.2	8456.9	854.28	19703
MW0124447	Isatin	C8H5NO2	147.032	3.8208	91-56-5	7054	HMDB0061933	1063.39	1115.31	1457.14	355.07	589.23	272.58
MW0063341	Rhizoxin	C35H47NO9	625.325	4.3852	90996-54-6	6437358	-	1019.02	776.98	1558.02	535.88	436.28	255.28
MW0147401	Chlorimuron-ethyl	C15H15ClN4O6S	414.04	1.2544	90982-32-4	56160	-	21017.2	12014.1	15152.4	13252.5	11526.1	3305.49
MEDN1440	13-HDoHE	C22H32O3	344.235	5.4508	90780-53-3	11559259	HMDB60043	103800	65148.3	72139.7	38461.3	44582.3	55130.9
MW0001182	1-(4-iodobenzyl)-1H-imidazole	C10H9IN2	283.981	0.8583	906478-69-1	15984072	-	4801.24	1356.18	2765.86	1233.18	2933.52	33481.2
MW0144003	7-Xylosyl-10-deacetyltaxol	C50H57NO17	943.363	2.7834	90332-63-1	46783796	-	158090	198878	343185	338738	203672	494158
MW0108884	Norbadione A	C35H18O15	678.065	3.7335	90295-68-4	54679293	HMDB0034350	8077.67	3419.27	8709.24	1158.22	520.1	4541.1
MW0053776	Gossypol	C30H30O8	518.194	8.011	90141-22-3	3503	HMDB0040723	6769.46	15958.4	4456.52	2032.14	4505.47	5454.14
MW0062136	(2R)-2-[(2R,3R,4S)-3,4-bis(2-hydroxyethoxy)oxolan-2-yl]-2-hydroxyethyl dodecanoate	C22H42O8	434.288	6.0851	9005-67-8	22833389	HMDB0037183	6.19797e+06	5.50619e+06	5.27079e+06	5.41809e+06	5.41285e+06	4.62842e+06
MW0159735	Triton X-100	C16H26O2	250.193	7.3595	9002-93-1	5590	HMDB38380	81367.8	82141.3	87263.6	77426.2	85478.4	35461.5
MW0010429	Polyethylene	C12H14O4	222.089	2.0679	9002-88-4	6325	HMDB0029594	13681.7	7151.72	6488.24	8524.44	3301.84	7730.69
MW0013871	3-[(E)-[(3aR,4S,5S,6aR)-4-[(E,3R)-3-cyclohexyl-3-hydroxyprop-1-enyl]-5-hydroxy-3,3a,4,5,6,6a-hexahydro-1H-pentalen-2-ylidene]methyl]benzoic acid	C25H32O4	396.23	4.1542	89955-40-8	6439874	-	358.51	3264.37	3552.83	6162.34	1631.26	3156.82
MW0157181	Spirolucidine	C30H49N3O2	483.382	6.3077	89647-79-0	442502	-	29241.8	15272.7	17663.2	14904.7	11967.5	11505.5
MW0054321	Leukotriene B4-3-aminopropylamide	C23H40N2O3	392.304	7.7317	89596-43-0	14280302	-	2385.64	4767.67	3483.97	2953.71	1488.47	5120.47
MEDN0362	LPE(18:1/0:0)	C23H46NO7P	479.301	7.0377	89576-29-4	53480949	HMDB0011506	10843.3	38800.4	40858.2	19538.6	42752.2	34168.1
MW0009714	Salmeterol	C25H37NO4	415.272	4.6985	89365-50-4	5152	HMDB0015073	5196.04	5256.82	7224.53	10024.5	5083.57	14164.8
MW0145154	Anthemis glycoside A	C39H49NO21	867.28	5.2839	89354-48-3	5281121	-	7370.3	45883.8	44958.1	80362.4	97631.9	52900.8
MW0139826	Theasinensin B	C37H30O18	762.143	5.2733	89064-32-4	467315	HMDB0038359	936.95	29509.5	34932.4	27963	44946.5	3373.5
MW0160014	2'-Deoxyinosine	C10H12N4O4	252.086	2.2639	890-38-0	135398593	HMDB0000071	8111.63	3474.34	1734.17	2973.73	1878.61	7475.63
MW0010709	(-)-Isopulegol	C10H18O	154.136	6.2729	89-79-2	170833	HMDB0036078	48061.3	39358	119367	81495	41314.7	51619.4
MW0007592	Mesalazine	C7H7NO3	153.043	2.55	89-57-6	4075	HMDB0014389	759619	736624	799325	709047	710113	551314
MW0117046	1-[3-(4-Decoxyphenoxy)-2-oxopropyl]-3-methoxycarbonylindole-5-carboxylic acid	C30H37NO7	523.257	6.7333	888320-29-4	11670893	-	21863	67790.6	100128	31180.2	75780.7	48749.7
MW0106106	2-chloroethyl N-carbamoylcarbamate	C4H7ClN2O3	166.014	1.4953	88795-43-1	3027860	-	15104.5	19405.6	15831.6	11093.2	23490.6	1641.08
MW0003901	3'-Carbamoyl-biphenyl-3-yl-undecynecarbamate	C25H30N2O3	406.226	0.9434	887264-45-1	24860363	-	181336	140210	250724	77227.9	63038.9	349083
MW0138723	Kuwanon K	C40H36O11	692.226	5.0363	88524-66-7	72547807	HMDB0030122	9107.24	12964.5	15586.4	14005	12546	9910.85
MW0053592	Gingerglycolipid B	C33H58O14	678.383	2.1573	88168-90-5	10009754	-	741.97	1802.13	2077.84	1800.81	1852.2	13384.3
MW0122842	Amlodipine	C20H25ClN2O5	408.145	6.2039	88150-42-9	2162	HMDB0005018	111987	139016	159843	154407	119352	158551
MW0006879	Dinoseb	C10H12N2O5	240.075	1.3279	88-85-7	6950	HMDB0032559	3478.67	3936.57	2779.84	947.26	1645.03	2516.79
MW0055184	(9Z)-myristoleoyl-CoA	C35H60N7O17P3S	975.298	3.5935	87935-97-5	70678650	HMDB0112236	3469	91670	27846.3	13545.4	7964.65	3471.73
MW0154447	Neurotensin (1-6)	C35H52N8O12	776.37	5.178	87620-09-5	137323	-	7910.08	6460.23	20607.1	18297.4	18495.8	22342.1
MW0122144	5-Fluoro-2-(2-pyridyl)-1H-benzimidazole	C12H8FN3	213.07	2.4652	875468-81-8	11665659	-	2983.2	2684.01	1387.82	2198.79	1771.98	1795.01
MW0055434	Octacosyl triacontanoate	C58H116O2	844.898	5.2839	87538-97-4	129837278	HMDB0032790	78664.2	96514.2	46150.7	81221.2	57744.1	53781.6
MW0127284	1,2,4-Triazin-5(2H)-one, 6-methyl-3-(2-propenylthio)-	C7H9N3OS	183.047	1.7978	87450-64-4	135408854	-	2841.6	1627.23	2639.96	4008.08	1924.5	4175.52
MW0106072	Butanoic acid, 4-((1,2-dioxohexadecyl)amino)-, ethyl ester	C22H41NO4	383.304	5.5156	873079-69-7	15950454	-	1.08536e+06	928864	618420	710914	553968	470912
MW0110189	Tyr-Asp	C13H16N2O6	296.101	1.4762	87085-11-8	9817652	HMDB0029101	12062.2	5737.44	8576.15	9014.14	3404.93	18040.5
MEDL02655	Albanol B	C34H22O8	558.131	8.3065	87084-99-9	480819	HMDB0030109	374.36	285.05	108.7	3851.26	5590.75	7893.47
MW0115489	Xylitol	C5H12O5	152.069	0.739	87-99-0	6912	HMDB0002917	340372	295971	286513	304489	192590	388253
MW0114730	L-Fucose	C6H12O5	164.069	1.3779	87-96-7	17106	HMDB0000174	337.35	214.5	247.32	96.93	133.08	288.87
MW0156581	Inositol	C6H12O6	180.063	1.0422	87-89-8 | 643-12-9 | 488-59-5 | 6917-35-7 | 488-58-4 | 551-72-4 | 41546-34-3 | 643-10-7 | 488-55-1 | 488-54-0 | 576-63-6 | 38876-99-2	892	HMDB0000211	877267	535490	240106	575191	253676	2.20881e+06
MW0124410	Indoleacetic acid	C10H9NO2	175.063	4.474	87-51-4	802	HMDB0000197	19259	4772.86	5844.14	9855.45	4207.58	93538.1
MW0107141	Glycyl-L-leucine	C8H16N2O3	188.116	1.9826	869-19-2	92843	HMDB0000759	2492.55	2617.25	3761.02	8147.25	4962.78	28326.2
ZINC49889257	3,4,5-Tricaffeoylquinic acid	C34H30O15	678.159	5.2053	86632-03-3	6440783	-	54037.5	24761.7	33276	21634.3	17169.9	35222.9
MW0106005	Benazepril	C24H28N2O5	424.2	7.4188	86541-75-5	5362124	HMDB0014682	21722.2	20444	25576.5	15902.4	16470.2	21663.5
MW0159351	Vinblastine	C46H58N4O9	810.42	3.9084	865-21-4	13342	HMDB0014710	2447.11	44230.8	21470.4	9934.24	28055.9	11207
MW0004458	4,5-Dichloro-2-(3,5-dichlorophenyl)-2,3-dihydropyridazin-3-one	C10H4Cl4N2O	309.905	8.8091	86483-43-4	2774756	-	1851.85	2619.95	502.42	2853.86	3687.05	560.32
MW0124602	1-Pentyl-3-(2-methylphenylacetyl)indole	C22H25NO	319.194	2.1402	864445-39-6	11616723	-	22057.8	20321.8	40821.6	21104.2	15968	48090.3
MW0012936	1-Oleoyl-2-acetyl-sn-glycerol	C23H42O5	398.303	7.9687	86390-77-4 | 92282-11-6	6437055	-	24047.3	20947.2	21118.8	22619.2	19616.8	21033.9
MW0007170	Fluconazole	C13H12F2N6O	306.104	1.8302	86386-73-4	3365	HMDB0014342	2370.11	2076.79	1684.37	4050.39	2381.88	6139.15
MW0148207	Dehydroisocoproporphyrinogen	C36H36N4O8	652.253	6.5561	86154-18-9	20849163	HMDB0002242	4463.57	3727	3494.12	8051.66	1272.29	7533.46
MW0054645	Mactraxanthin	C40H60O6	636.439	7.9345	86105-69-3	102158275	HMDB0036928	6673.19	7469.57	6170.7	5299.95	6590.78	7640.18
MW0126392	2,4-Quinolinediol	C9H7NO2	161.048	3.4019	86-95-3 | 70254-44-3 | 70254-43-2	54680871	-	7046.67	1713.05	1541.61	30211.1	9473.16	146774
MW0155541	Vitamin K1 2,3-epoxide	C31H46O3	466.345	6.9867	85955-78-8	5280845	HMDB0002972	1198.89	2609.66	18295.1	13449.8	8895.94	23705.6
MW0157240	Strictosidine aglycone	C21H24N2O4	368.174	6.8301	85925-13-9	439972	-	2225.68	3684.95	3608.82	1769.88	3284.8	3237.27
FDATN00326	Lincomycin hydrochloride	C18H35ClN2O6S	442.19	2.6009	859-18-7 | 7179-49-9	64710	-	552268	702757	493636	2.57687e+06	2005.33	549290
MW0125188	Mirtazapine	C17H19N3	265.158	5.2751	85650-52-8 | 61337-67-5 | 207516-99-2	4205	HMDB0014514	70385.3	53460	36801.1	53259.8	45273	58409.5
MW0109354	Pro-Asp	C9H14N2O5	230.09	1.2943	85227-98-1	7079450	-	13995.5	38258.9	61287.3	7791.55	3380.4	400966
MW0108984	Oleoyl Ethyl Amide	C20H38NO-	308.295	6.8071	85075-82-7	53442596	-	107929	31773.8	84621.4	35826.8	91232.6	74921.4
MEDP1904	LPE(18:2/0:0)	C23H44NO7P	477.286	6.801	85046-18-0	52925130	HMDB0011507	711601	1.10953e+06	1.06212e+06	571698	858533	729541
MW0103505	Coenzyme A	C21H36N7O16P3S	767.115	5.2498	85-61-0	6816	HMDB0001423	33553.9	70267.1	109530	83854.6	63330.3	146020
MW0114786	Maduramicin	C47H83NO17	933.566	5.2491	84878-61-5 | 61991-54-6	68595	HMDB0029453	170367	312216	335308	299167	325260	344613
MW0015782	Androstanedione	C19H28O2	288.209	4.5457	846-46-8	222865	HMDB0000899	1735.11	2728.65	2565.28	3634.51	2682.53	3100.05
MW0125315	N-(2-aminoethyl)isoquinoline-5-sulfonamide	C11H13N3O2S	251.073	0.892	84468-17-7	3544	-	12370.3	18516	20736.2	21697.7	7967.45	118921
MW0009459	Physcion 8-gentiobioside	C28H32O15	608.174	5.2142	84268-38-2	442762	HMDB0036009	10750.1	16617.8	16590.3	8535.5	2765.74	7684.78
MW0001955	2-(Morpholin-4-yl)ethyl 2,4-dihydroxybenzoate	C13H17NO5	267.111	3.1366	84139-72-0	824673	-	3669.45	1216.3	8816.23	2994.46	3535.43	6914.96
MW0006842	Diisobutyl phthalate	C16H22O4	278.152	7.2243	84-69-5	6782	HMDB0013835	130490	84018.1	132501	133037	130323	116495
MW0126489	Rutaecarpine	C18H13N3O	287.106	6.5393	84-26-4	65752	HMDB0042010	227588	205833	232881	225714	166378	233317
MEDL02151	3'-Adenylic acid	C10H14N5O7P	347.063	1.3111	84-21-9	41211	HMDB0003540	2213.02	10536.9	3269.58	3657.59	4901.51	2384.27
MW0055405	N-Palmitoyl Taurine	C18H37NO4S	363.244	6.5309	83982-06-3	14504290	HMDB0240594	22428.9	18101.9	22800.7	20819	11588.1	24264
MW0106067	Bryostatin 1	C47H68O17	904.446	5.2559	83314-01-6	5280757	-	27673.7	118668	90095.3	92046.8	68597.1	109113
MW0150710	HC-Toxin	C21H32N4O6	436.232	3.212	83209-65-8	107864	-	56818	54045	64028.5	44827.2	43345	74530.9
MW0141787	1-Methylphenanthrene	C15H12	192.094	2.4601	832-69-9	13257	-	3134.77	1565.14	1585.41	3196.64	1337.2	1627.19
MW0009397	2-[(1r,2r,5r)-5-Hydroxy-2-(3-hydroxypropyl)cyclohexyl]-5-(2-methyloctan-2-yl)phenol	C24H40O3	376.298	6.0851	83002-04-4 | 83003-12-7	104895	-	440449	403324	376223	409444	404949	315501
MW0117082	Indole-3-propionic acid	C11H11NO2	189.079	5.634	830-96-6	3744	HMDB0002302	5865.85	458.11	9249.74	14189.9	4881.45	97670.7
MEDP0250	Riboflavin	C17H20N4O6	376.138	3.1094	83-88-5	493570	HMDB0000244	53369.4	58358.1	88073.3	35241.2	83661.9	86666
MW0016151	beta-Sitosterol	C29H50O	414.386	7.681	83-46-5	222284	HMDB0000852	1357.01	5016.33	3291.68	2435.66	1452.83	2610.18
MW0049216	Deoxycholic acid	C24H40O4	392.293	6.8132	83-44-3	222528	HMDB0000626	39343.6	59616.3	59287.9	37374.8	120364	296326
MW0119384	3-Amino-2-(4-chlorophenyl)-1-sulfanylidene-5,6,7,8-tetrahydroisoquinoline-4-carbonitrile	C16H14ClN3S	315.06	0.7563	82972-85-8	3510765	-	23333.1	39176.7	53725.4	47881.1	41059.2	142612
MW0054736	Melliolide	C23H28O6	400.189	6.3766	82869-08-7	435402	HMDB0035689	3025.47	2786.94	909.75	1700.59	2549.79	519.34
MW0006357	Bifenthrin	C23H22ClF3O2	422.126	7.6286	82657-04-3	5281872	-	20533.4	11702.1	10208.5	15662	15564.1	19651
MW0159759	Dolichyl palmitate	C41H74O2	598.569	5.178	82446-32-0	24892731	-	601.98	58338.7	24997.3	33400.1	83926.9	73843.2
MW0055235	Poly-N-acetyllactosamine	C14H25NO11	383.143	0.8073	82441-98-3	119547	HMDB0006583	39871	17516.7	31120.3	20934.3	5114.13	72514.4
MW0127088	Trimethylsilyl nonanoate	C12H26O2Si	230.17	2.8662	82326-11-2	522774	HMDB0094668	459.22	799.44	1399.48	2071.12	2055.35	933.05
MW0052461	Docosyl acetate	C24H48O2	368.365	5.8938	822-26-4	69969	-	40910.8	32347.7	35252	24658.7	27877.8	20590.2
MW0106597	Epalrestat	C15H13NO3S2	319.034	0.8752	82159-09-9	1549120	-	304262	30400.1	192255	253384	40951.7	347588
MEDN0604	Tetradecanedioic acid	C14H26O4	258.183	6.3766	821-38-5	13185	HMDB0000872	44094	46277.6	17768.9	16974.2	20130.2	10250.9
MW0120692	4-Pyridoxic acid	C8H9NO4	183.053	1.8489	82-82-6	6723	HMDB0000017	1767.13	1619.12	1011.97	1298.56	1801.49	4287.85
MW0005881	8-Anilino-1-naphthalenesulfonic acid	C16H13NO3S	299.062	6.7734	82-76-8	1369	HMDB0061854	5042.58	8777.86	3707.86	4031.9	2761.83	4030.49
MW0001638	1-Methoxyanthraquinone	C15H10O3	238.063	1.3779	82-39-3	6707	-	675.03	1947.39	2185.99	2830.72	955.43	1185.74
MW0118724	2-Methyl-3-(pyrimidin-2-YL)propanoic acid	C8H10N2O2	166.074	4.2891	819850-14-1	42614418	-	32237.1	4599.6	14106.4	34023.3	11361.6	10803.3
MW0103374	BzATP	C24H24N5O15P3	715.048	2.8984	81790-82-1	115205	-	428990	35137.5	77196.4	1134.58	3423.82	52964.2
MW0194329	3'-N-Acetylneuraminyl-N-acetyllactosamine sodium salt	C25H41N2NaO19	696.22	2.596	81693-22-3	102601300	-	15424.1	29002	38193.2	74263	19142	209011
MW0143680	5-O-beta-D-Mycaminosyltylactone	C31H53NO8	567.377	8.0194	81661-90-7	21669911	-	19530.7	86008.1	46262.4	25595.9	34842.9	7413.43
MW0122970	Austalide A	C28H36O9	516.236	1.9172	81543-01-3	157977	-	910.17	4330.64	6106.26	3590.75	5000.66	2730.51
MW0054652	Majonoside R2	C41H70O14	786.477	5.2147	81534-63-6	9962384	HMDB0040418	515.34	842236	825913	766148	852367	866538
MW0168952	Clarithromycin	C38H69NO13	747.477	5.2317	81103-11-9	84029	HMDB0015342	743.41	532358	479807	550434	582114	553190
MW0154936	Ulithiacyclamide, 1,15-de(dithiobis(methylene))-8,22-dide(2-methylpropyl)-8-methyl-15-(1-methylpropyl)-1-(2-methylpropyl)-22-(phenylmethyl)-, (1S,8R,15S(S),22R)-	C38H48N8O6S2	776.314	5.1592	81098-23-9	4693	-	24561.2	31285.2	61873.9	53730.4	49263.3	53414.2
MW0125696	N-cyclohexylquinazolin-4-amine	C14H17N3	227.142	0.7563	81080-06-0	13231190	-	4475.4	8099.27	8145.99	5777.35	3177.91	6545.88
MW0138325	Gossypetin 8-glucuronide 3-sulfate	C21H18O17S	574.027	0.621	81074-98-8	73829986	HMDB0037752	131975	142543	141818	188861	78994.6	343164
MW0001514	Red Violet 2RN Acid Anthraquinone	C21H13NO4	343.084	1.5573	81-79-8	222169	-	2210.1	1628.67	1649.89	4847.14	1019.91	32317.9
MW0017091	Cholic acid	C24H40O5	408.288	6.0826	81-25-4	221493	HMDB0000619	49390.7	48877.3	41653.8	50051.1	45966.4	72571.1
MW0147741	Concanamycin a	C46H75NO14	865.519	4.8859	80890-47-7	6438151	-	5042.37	4888.78	5906.73	4388.25	3781.21	1803.83
MW0169779	Rifaximin (Xifaxan)	C43H51N3O11	785.352	1.9862	80621-81-4	72111	-	8184.28	20176.8	20567.9	6385.23	1947.56	67491.2
MW0116909	1-butyl-3-methyl-1H-imidazol-3-ium	C8H15N2+	139.124	1.2775	80432-08-2	2734162	-	298130	275241	377998	244238	185496	698262
MW0169791	Roxithromycin	C41H76N2O15	836.525	5.2142	80214-83-1	6915744	HMDB0014916	1262.62	322220	327395	330414	260915	346163
MW0062248	prostaglandin E3	C20H30O5	350.209	5.466	802-31-3	5280937	HMDB0002664	18566	416.96	22064.9	2367.55	22310	22046.5
MW0009783	Sulfachlorpyridazine	C10H9ClN4O2S	284.014	7.1143	80-32-0	6634	-	59128	57149.6	34991.3	25239.3	11443	47969.9
MW0156403	15,18-Ethano-3,25-methano-16,4-benzoxaazacyclotricosine-1,5,17,21,26(4H,18H)-pentone, 10,11,12,13,14,15-hexahydro-11,13,22,24,27-pentahydroxy-6,10,12,14,20,23,28-heptamethyl-, (10S,11S,12R,13S,14S)-	C35H41NO11	651.268	8.8401	79486-49-0	6451082	-	4315.65	2848.81	3494.48	11474.2	11906.6	11121.9
FDATN00484	Diammonium glycyrrhizinate	C42H68N2O16	856.457	5.2491	79165-06-3 | 53956-04-0	656656	-	1649	120548	131639	166967	246038	138896
MW0109041	Pantothenic acid	C9H17NO5	219.111	2.3233	79-83-4	6613	HMDB0000210	28183.5	35436	29270.1	41699.7	29718.6	77134.3
MW0152588	Leucomycin A13	C41H69NO14	799.472	0.7406	78897-52-6	11954020	-	21752	14104.5	21643.7	6632.67	16638.5	4234.52
ZINC14722314	N-Isobutyl-2,4,8,10,12-tetradecapentaenamide	C18H27NO	273.209	6.102	78886-65-4	5318518	HMDB0031184	3278.71	1025.33	1819.74	1611.93	2405.19	25490.1
MW0012935	(2r)-3-(Hexadecyloxy)-2-methoxypropyl 2-(trimethylammonio)ethyl phosphate	C25H54NO6P	495.369	7.6978	78858-44-3	127599	-	1253.5	3740.84	3616.56	1231.54	2005.68	3294.96
MW0006036	Amorolfine hydrochloride	C21H36ClNO	353.248	6.6486	78613-38-4 | 106614-68-0	54259	-	17893.9	10551.8	8411.59	8590.89	30200.4	61723.4
MW0169483	Milrinone	C12H9N3O	211.075	1.6796	78415-72-2	4197	HMDB0014380	661.83	578.57	2049.71	480.74	812.76	6826.92
MW0110581	1-(Aminomethyl)cyclobutanamine	C5H12N2	100.1	2.4601	780747-61-7	17860889	-	18048.3	18104.1	19084.2	16647.5	17678.5	12437.7
MW0106120	Carisoprodol	C12H24N2O4	260.174	6.5393	78-44-4	2576	HMDB0014539	14911.6	25846.2	27158.8	24336.2	12712.3	30938
MW0010635	Occidentoside	C36H32O15	704.174	4.9382	77782-91-3	6440594	HMDB0030574	25261.8	30704.8	38157.2	23769.1	32392.7	24093.1
MW0168536	2-Tridecenal	C13H24O	196.183	6.6995	7774-82-5	5283363	HMDB0037275	6601.01	7093	7022.52	5313.46	6037.52	5373.47
MW0169515	2-Acetamido-2-Deoxy-D-Mannopyranose	C8H15NO6	221.09	0.8073	7772-94-3 | 1136-44-3	439281	HMDB0001129	631168	80698.7	483291	602234	100297	1.53499e+06
MW0120184	4-Amino-2-(trifluoromethyl)pyrimidine-5-carboxylic acid	C6H4F3N3O2	207.026	7.6286	777-43-5	40815983	-	1149.09	1477.49	799.33	1580.29	1366.71	1077.1
MW0013392	2-Aminohexadecanoic acid	C16H33NO2	271.251	5.7199	7769-79-1	409322	-	34315.9	76252	49263.3	54826	30606.8	30103.5
MEDP1869	His-Leu	C12H20N4O3	268.154	2.3743	7763-65-7	189008	HMDB0028889	1399.1	1590.95	965.41	482.1	283.14	773.34
MW0148302	Dermorphin	C40H50N8O10	802.365	3.8091	77614-16-5	5485199	-	22584.3	54094.8	128757	34301.4	13970	147397
MW0113229	5-Hydroxy-6-methoxyindole glucuronide	C15H17NO8	339.095	0.8838	77463-71-9	196512	HMDB0010363	3162.37	2675.82	2645.18	3772.8	4807.97	63068.4
MW0017081	Cholestane-3,7,12,25-tetrol-3-glucuronide	C33H56O10	612.387	5.2317	77172-80-6	42622727	HMDB0010355	260510	480223	465083	491696	468760	469562
MW0104720	3-(2-Chloroacetyl)-1-cyclopropylurea	C6H9ClN2O2	176.035	3.4542	771499-64-0	2090935	-	711.28	1006.72	1667.05	1325.73	488.28	10203.9
MW0106745	Gadovist	C18H31GdN4O9	605.134	4.8629	770691-21-9	15814656	HMDB0015649	733.37	48297.9	49712.8	46468.4	56017.3	39774.3
MW0110025	Triethyl citrate	C12H20O7	276.121	6.1189	77-93-0	6506	HMDB0034263	4920.6	6911.3	8237.87	8668.5	6026.15	5647.19
MW0106168	Citric acid	C6H8O7	192.027	0.9754	77-92-9	311	HMDB0000094	39164.7	28114.7	31530.4	55287.6	17999.3	759.02
MW0106413	Dicyclomine	C19H35NO2	309.267	6.7672	77-19-0	3042	HMDB0014942	36531.3	39156.6	32764.8	26890.2	42216.6	8116.23
MW0126072	3-[[[2-[(Aminoiminomethyl)amino]-4-thiazolyl]methyl]thio]-N-(aminosulfonyl)propanimidamide	C8H15N7O2S3	337.045	1.059	76824-35-6	5702160	HMDB0001919	28000.2	24939.3	55551.2	23270.9	56667.2	187479
MW0126466	Ronidazole	C6H8N4O4	200.055	1.9158	7681-76-7	5094	-	3899.81	4828.27	5570.8	19646.5	6645.67	2047.39
MEDP1348	LPC(16:1/0:0)	C24H48NO7P	493.317	6.6148	76790-27-7	24779461	HMDB0010383	5309.42	28397.7	27341	19323.6	30828.4	18446.5
MEDP0637	Phe-Pro	C14H18N2O3	262.132	3.9258	7669-65-0	7020642	HMDB0011177	16185.9	13687.3	24893.8	40387.4	21893.8	40253.6
MW0113781	6-Sinapoylglucoraphenin	C23H31NO14S3	641.091	5.2317	76653-80-0	131752357	HMDB0038405	94045.6	261203	216732	197294	297308	197559
MW0009632	Quizalofop-ethyl	C19H17ClN2O4	372.088	6.5309	76578-14-8	53518	-	27745.4	26363.4	27714	16531.8	16499.6	29072.7
MW0010583	3,4-Bis[(3-hydroxyphenyl)methyl]oxolan-2-one	C18H18O4	298.12	4.3955	76543-15-2	123917	HMDB0006101	5838.28	14277	42646.6	37176.1	10915.7	233984
MW0111984	2,4-Pentadienal	C5H6O	82.0419	4.1013	764-40-9	5356697	HMDB0031597	3340.65	1137.54	939.23	21614.4	2849.5	5230.94
MW0111287	Sphinganine	C18H39NO2	301.298	5.8418	764-22-7	91486	HMDB0000269	1.50044e+06	948161	1.05859e+06	876129	858211	701371
MW0007605	Methadone	C21H27NO	309.209	3.7509	76-99-3	4095	HMDB0014477	15872.5	18456.8	43264.8	34851.8	26888.1	21608.5
MW0126529	Secobarbital	C12H18N2O3	238.132	5.2448	76-73-3	5193	HMDB0014562	507.27	834391	911828	741244	758976	741812
MW0143235	4-[2,2-Dichloro-1-(4-methoxyphenyl)ethenyl]phenol	C15H12Cl2O2	294.021	5.3516	75938-34-0	156639	-	67417.5	54006	54881.8	53282.8	52840.2	4488.67
MW0012515	16,16-dimethyl-6-keto Prostaglandin E1	C22H36O6	396.251	6.8261	75874-32-7	10905349	-	22278.6	55423.7	59615.1	20237	102864	139336
MW0152081	Lacto-N-triaose	C20H35NO16	545.196	2.123	75645-27-1	53477860	HMDB0006592	41608.7	76066.7	66008.6	86328.1	26700	299914
MW0148598	Dslet	C33H46N6O10	686.327	2.9372	75644-90-5	107847	-	1.68063e+06	931468	1.31441e+06	500141	129572	1.63285e+06
MW0000811	2-Methoxy-1-(2-methoxynaphthalen-1-yl)naphthalene	C22H18O2	314.131	4.2071	75640-87-8 | 2960-93-2 | 35294-28-1 | 75685-01-7	235616	-	35259.7	26015.7	1394.2	1992.03	43410.9	1178.69
MW0159781	Dibasic sodium phosphate	Na2HPO4	141.941	8.8062	7558-79-4	24203	-	324555	315840	314876	325729	331706	312212
MW0168563	3,3'-Diamino-4,4'-dihydroxydiphenyl Sulfone	C12H12N2O4S	280.052	6.7841	7545-50-8	82047	-	2230.81	2422.4	900.42	1881.72	1106.06	2840.13
MW0125223	Moxonidine	C9H12ClN5O	241.073	1.3279	75438-57-2	4810	HMDB0041938	57374.9	76662.6	109221	82270.3	66210.4	108786
MW0124713	Lovastatin	C24H36O5	404.256	7.1398	75330-75-5	53232	HMDB0014372	873.02	1289.16	174.08	833.84	146.28	105.02
MW0152764	Lovastatin acid	C24H38O6	422.267	6.3766	75225-51-3	64727	-	21497	23821.9	12630.6	13120.3	14099.8	6965.95
MW0114952	N-Acetyl-D-glucosamine	C8H15NO6	221.09	0.9088	7512-17-6	439174	HMDB0000215	151141	21018.7	90206.5	157092	15683.9	121901
MW0002391	2',6'-Dihydroxy-4'-methoxyacetophenone	C9H10O4	182.058	6.8851	7507-89-3	24135	HMDB0029646	2180.91	1795.42	1471.13	1648.8	1412.15	2503.01
MW0116767	1-[(5-Chlorothien-2-yl)sulfonyl]piperazine	C8H11ClN2O2S2	265.995	8.611	750607-94-4	3863656	-	22128.1	30191.4	47659	78466.2	83679.4	25112.6
MW0111339	Trimethylamine	C3H9N	59.0735	0.769	75-50-3	1146	HMDB0000906	42457.2	28540.3	34555.5	25410.2	30432.5	36135.4
MW0006413	Bromobutide	C15H22BrNO	311.089	2.2202	74712-19-9	53079	-	25172.9	14618.2	25482.3	12359.5	12004.7	16367.6
MW0156378	Rhodin G7	C34H34N4O7	610.243	6.6911	745719-10-2	135851296	HMDB0059949	1030.68	328.84	1919.89	979.01	1377.9	1543.87
MW0003768	3-[4-(2-Methylbutan-2-yl)phenoxy]benzoic acid	C18H20O3	284.141	5.2448	74525-53-4	222268	-	520.09	800555	834306	712809	719963	702301
MEDN1302	1D-myo-inositol 1,4-bisphosphate	C6H14O12P2	339.996	6.3766	74465-19-3	439444	HMDB0000968	4648.27	12619.8	7765.56	4527.43	1717.89	4034.6
MW0012952	1-O-Octadecyl-SN-glycero-3-phosphocholine	C26H56NO6P	509.385	7.1398	74430-89-0	2733532	HMDB0011149	15731.6	21852.2	7883.23	4806.9	3974.21	9742.74
MW0013385	LPC(O-16:0/2:0)	C26H54NO7P	523.364	7.1527	74389-68-7	108156	HMDB0062195	381.05	738.24	1150.34	358.06	888.64	419.76
MW0114593	Hexapropylene glycol	C18H38O7	366.262	6.5477	74388-92-4	12827208	-	787.73	798.5	855.45	1248.47	954.72	799.49
MW0152664	L-Histidine beta-naphthylamide	C16H16N4O	280.132	6.5142	7424-15-9	688489	-	871756	872828	623683	561393	886654	401399
MW0105267	4-Oxatetradecanoic acid	C13H26O3	230.188	6.8514	7420-16-8	1754	-	16763.9	15822.7	15641.2	7472.24	12547.5	13996.1
MW0123817	Enoxacin	C15H17FN4O3	320.128	3.7334	74011-58-8	3229	HMDB0014610	196701	281084	27342.2	29748.8	311948	25053.6
MW0154755	O-phospho-D-serine	C3H8NO6P	185.009	9.2095	73913-63-0	439747	-	76350.3	27761.1	36932.1	39037.4	16872.7	163494
MW0012169	11beta-Hydroxyetiocholanolone	C19H30O3	306.219	4.3666	739-26-4	101849	-	21427.5	11602.3	30720.8	18393.5	16605.8	43718.2
MW0153997	Mycinamicin III	C36H59NO11	681.409	4.7755	73684-70-5	23724536	-	89241.3	83862.9	96357.6	64537.9	81229.2	69603.3
MW0137875	Cerubidin	C27H29NO10	527.179	2.9867	73610-99-8	2958	HMDB0014832	538179	341019	741772	186329	92758.8	1.61932e+06
MW0007213	Formoterol	C19H24N2O4	344.174	4.5627	73573-87-2 | 128954-45-0 | 126587-85-7	3410	HMDB0015118	4550.77	4209.07	765.58	1301.85	517.03	856.97
MW0151906	Janthitrem C	C37H47NO4	569.351	7.4273	73561-91-8	156106	HMDB0040684	1045.38	62026.1	4382.23	32555.8	14293.7	10502.3
MW0151905	Janthitrem B	C37H47NO5	585.345	6.7164	73561-90-7	156105	HMDB0030528	36937.3	226019	147922	56791.3	182821	56958.1
ZINC1658415	Isoobtusol	C15H23Br2ClO	413.978	1.4787	73494-23-2	14108771	-	6414.33	4176.69	2476.17	7568.21	3700.56	3634.06
MW0123277	Ceftriaxone	C18H18N8O7S3	554.046	2.4085	73384-59-5	5479530	HMDB0015343	638387	319686	485954	545423	89060.2	310167
MW0144894	Allopumiliotoxin 267a	C16H29NO2	267.22	4.6696	73376-38-2	5470308	-	37575	38679.8	30889.3	15657.2	33093.7	16291.5
MEDP1202	5'-Fluoro-5'-deoxyadenosine	C10H12FN5O3	269.092	2.0679	731-98-6	448403	-	19858.6	2593.33	7082.36	5734.88	5710.54	12705.2
MW0124275	Guanine	C5H5N5O	151.049	1.6964	73-40-5 | 66224-61-1 | 66224-63-3 | 66224-64-4 | 71660-31-6 | 71660-36-1	135398634	HMDB0000132	61869.3	95974.7	131021	60007.9	201162	148443
MW0193946	L-Tryptophan	C11H12N2O2	204.09	2.4888	73-22-3	6305	HMDB0000929	806410	296932	543928	580079	267767	954403
MW0107902	L-Leucyl-L-alanine	C9H18N2O3	202.132	1.4678	7298-84-2	81721	HMDB0028922	2476.89	397.01	16483.4	2262.89	4507.53	11883.8
MW0013300	24-epi-Brassinolide	C28H48O6	480.345	6.7333	72962-43-7	443055	HMDB0034081	716.61	720.69	1040.57	393.76	644.13	224.09
MW0168835	beta-D-Galactose	C6H12O6	180.063	0.7272	7296-64-2	439353	HMDB0003449	1.93472e+07	1.11311e+07	1.02766e+07	1.34121e+07	7.28523e+06	1.41753e+07
MW0139252	p-Coumaroylagmatine	C14H20N4O2	276.159	4.0664	7295-86-5	5280691	HMDB0033460	640909	989425	158585	131159	1.43633e+06	125244
MW0127361	2-Amino-5-[(4-chlorobenzyl)thio]-1,3,4-thiadiazole	C9H8ClN3S2	256.985	0.7733	72836-33-0	351887	-	3850.14	1682.51	3535.42	4259.42	3727.51	5151.64
MW0139584	Rifabutin	C46H62N4O11	846.442	6.5142	72559-06-9	135398743	HMDB0014753	19642	17657.8	16548.4	14484.4	27601.9	7017.19
MW0144117	9,11-methane-epoxy Prostaglandin F1alpha	C21H36O4	352.261	8.1449	72517-81-8	53394560	-	61122.5	63969.9	51839.2	49381.7	39711.8	25805.5
MW0123919	Ethyl 2,4-dimethylthiazole-5-carboxylate	C8H11NO2S	185.051	3.3932	7210-77-7	603810	-	1535.26	5304.51	4064.31	2241.84	4168.9	477.38
MW0109170	Phe-Gly	C11H14N2O3	222.1	2.1908	721-90-4	6992304	HMDB0028995	18521.6	4284.88	8132.95	20437.8	15699.3	58384.4
MW0107960	L-Threonine	C4H9NO3	119.058	0.9088	72-19-5	6288	HMDB0000167	9318.65	6609.51	16555.3	16270.4	6906.9	16252.9
MW0062233	Prostaglandin D3	C20H30O5	350.209	5.9458	71902-47-1	5282260	HMDB0003034	3993.86	1094.66	1074.62	1191.06	9109.96	21813.1
MW0124353	Hydroxymethylbilane	C40H46N4O17	854.286	5.0278	71861-60-4	788	HMDB0001137	477.21	16023.5	23501.3	16109.5	16271.8	15488.9
MW0194056	Cephalomannine	C45H53NO14	831.347	2.8684	71610-00-9	6436208	-	193491	189049	333083	802376	247919	1.71159e+06
MW0152801	Lucidine B	C30H49N3O	467.388	6.6148	71384-23-1 | 1361-15-5	156059	-	11200.9	6061.91	7685.06	6723.12	5492.64	8262.56
MW0106016	BayCysLT2	C34H39NO8	589.268	6.6972	712313-33-2	53394034	-	11083.9	9596.82	9267.16	3201.86	8716.42	8985.39
MW0061822	Pinane Thromboxane A2	C24H40O3	376.298	6.0851	71111-01-8	3417932	-	1.19765e+07	1.15754e+07	1.1039e+07	1.11366e+07	1.1148e+07	9.21523e+06
MW0159322	Veratridine	C36H51NO11	673.346	2.3914	71-62-5	6280	-	466591	422632	483080	139932	38099.5	335773
MW0106116	Hydrogen carbonate	CH2O3	62.0004	8.8062	71-52-3	767	HMDB0000595	24006.3	24631.2	21135.2	26859.5	24297.2	20218.8
MW0169870	Spermine	C10H26N4	202.216	2.072	71-44-3	1103	HMDB0001256	47993.8	149034	248546	99888.1	244488	136913
MW0169004	Cytosine	C4H5N3O	111.043	1.2607	71-30-7	597	HMDB0000630	10403.6	8396.56	15421.3	14833.5	13969.8	23994.6
MW0110944	Canavalmine	C11H28N4	216.231	2.072	70862-15-6	125776	HMDB0039429	2049.02	9946.88	17230.2	4501.44	25367.7	4875.47
MW0114798	N-[2-(5-acetamido-1,2,4-trihydroxy-6-oxohexan-3-yl)oxy-5-[3,5-dihydroxy-4-[3,4,5-trihydroxy-6-(hydroxymethyl)oxan-2-yl]oxy-6-[[3,4,5-trihydroxy-6-(hydroxymethyl)oxan-2-yl]oxymethyl]oxan-2-yl]oxy-4-hydroxy-6-(hydroxymethyl)oxan-3-yl]acetamide	C34H58N2O26	910.328	1.2691	70858-45-6	4582185	-	826.13	416.4	3588.18	1158.71	1928.11	8550.76
MW0012857	1-Methyluric acid	C6H6N4O3	182.044	1.3779	708-79-2	69726	HMDB0003099	24527.5	32226.7	9790.85	19764	6073.24	385645
MW0126053	Pefloxacin mesylate	C18H24FN3O6S	429.137	4.0702	70458-95-6 | 208265-92-3	119525	-	4460.95	3134.12	12239.3	7186.25	4201.99	27822
MW0150470	Gly-Pro-Phe	C16H21N3O4	319.153	1.5534	70393-97-4	10403659	-	22130.5	7843.74	16846.1	8658.66	10915.3	25208.8
MW0003711	3,5-dimethyl PIT-1	C16H15N3O4S	345.078	6.5427	701947-53-7	4999938	-	8993.08	8237.24	9347.23	8665.55	5607.29	9676.27
MW0125928	1-Methyl-6-oxo-1,6-dihydropyridine-3-carboxamide	C7H8N2O2	152.059	1.7367	701-44-0	69698	HMDB0004193	120668	48190.6	90412.1	47504.6	16985.2	94811.3
MW0169297	Indole-3-carbinol	C9H9NO	147.068	3.6985	700-06-1	3712	HMDB0005785	11073.5	7348.49	8314.85	16909.7	17412.8	42133.8
MW0105888	Asparagine	C4H8N2O3	132.054	1.3279	70-47-3	6267	HMDB0000168	69884.4	84661.5	81350.8	75311.4	81322.6	47920.2
MW0053598	Ginsenoside A1	C42H72O14	800.492	4.9846	69884-00-0	3841360	HMDB0040416	12626.5	19448.2	22709.8	7545.49	14038	5387.05
FDATN00196	Elvitegravir	C23H23ClFNO5	447.125	1.9429	697761-98-1	5277135	-	395.64	489.92	2680.12	2223.05	466.77	13403.8
MW0012919	LPE(18:0/0:0)	C23H48NO7P	481.317	7.4273	69747-55-3	9547068	HMDB0011130	17004.7	54384.7	15338.5	15383.4	6833.67	9523.23
MW0123262	Cefodizime	C20H20N6O7S4	584.028	5.2448	69739-16-8	5361871	HMDB0041850	258120	234970	236420	220414	208203	205630
MW0157921	Thymopentin	C30H49N9O9	679.365	7.9006	69558-55-0	451417	-	9263.47	8485.98	9955.53	5858.05	4073	5676.44
MW0062278	Prostaglandin K1	C20H32O5	352.225	3.0581	69413-73-6	16061102	-	10141.5	1300.93	2906.34	606427	87703.3	26484.5
MW0008738	1-(5-Ethylsulfanyl-1,3,4-thiadiazol-2-yl)-3-phenylurea	C11H12N4OS2	280.045	7.1702	69378-09-2	3279858	-	14614.9	17961.3	18480.7	12990.3	13187	13607
MW0127234	1-[(2-Aminoethyl)sulfanyl]-4-bromobenzene	C8H10BrNS	232.97	0.4434	69326-62-1	420615	-	8775.35	7221.35	2572.38	4727.53	8278.31	9791.25
MW0141493	16-Oxohexadecanoic acid	C16H30O3	270.219	5.9416	69275-06-5	15931626	-	2045.91	6956.3	16801.1	4810.41	31176.6	1156.43
MW0115106	Pentitol	C5H12O5	152.069	1.1702	6917-36-8	827	HMDB0000568	7450.96	10575.4	9620.75	6998.32	11683	10304.6
MW0053503	Germacrone	C15H22O	218.167	5.6336	6902-91-6	6436348	-	2211.51	1002.27	2682.43	2761.97	1872.38	12017.8
MW0053475	Genipin	C11H14O5	226.084	3.4572	6902-77-8	442424	HMDB0035830	14955.8	14721.7	22070.5	31339.2	14222.4	137891
MW0054001	Hypaconitine	C33H45NO10	615.304	2.3914	6900-87-4	441737	-	2214.54	892.41	1003.37	8132.03	9426.95	65423.1
MEDN1006	Uric acid	C5H4N4O3	168.028	1.2943	69-93-2	1175	HMDB0000289	51382	34944.7	73229.4	88297.1	126999	133637
MW0170017	Xanthine	C5H4N4O2	152.033	1.4872	69-89-6	1188	HMDB0000292	54189.8	42334.5	48868.8	51627.1	34164.9	29627
MW0122850	Ampicillin	C16H19N3O4S	349.11	3.716	69-53-4	6249	HMDB0014559	3695.09	13247.9	11605.5	10099.1	5368.03	90141.6
MW0123312	Chlorpromazine hydrochloride	C17H20Cl2N2S	354.072	6.6148	69-09-0	6240	-	3836.05	3184.64	6685.84	3996.09	3997.59	12427.8
MW0103047	Ursodeoxycholic acid 3-sulfate	C24H40O7S	472.25	3.4019	68780-73-4	21252318	HMDB0002642	251.61	1890.23	221.24	499.82	393.59	529.53
MW0107794	Leu-Gly	C8H16N2O3	188.116	1.5741	686-50-0	97364	HMDB0028929	5813.34	3715.95	3818.49	9567.62	9521.19	21038.3
MW0148419	Diphenylene dioxide 2,3-quinone	C12H6O4	214.027	8.8062	6859-47-8	192833	-	125398	116187	113617	117266	116756	111456
MW0010017	3-[2-Methyl-5-(piperidine-1-sulfonyl)furan-3-yl]-1-phenylurea	C17H21N3O4S	363.125	1.612	685506-42-7	2810413	-	24479.3	521.95	10264.8	6308.25	792.9	43347.1
MW0123887	Ethenodeoxyadenosine	C12H13N5O3	275.102	0.9589	68498-25-9	10945668	HMDB0001786	28390.9	1889.09	13526.9	18027.6	2888.77	101443
MW0104900	3,3,3-Trifluoro-2-hydroxypropanoic acid	C3H3F3O3	144.003	0.5819	684-07-1	244896	-	17610.3	12755.8	19856.6	27645.1	12568.7	56062.6
MW0139282	Pentamycin	C35H58O12	670.393	4.7051	6834-98-6	5282200	-	842.7	22191.8	30513.5	15755.4	24078.4	22176.4
MW0111078	Linoleoyl ethanolamide	C20H37NO2	323.282	5.8376	68171-52-8	5283446	HMDB0012252	140264	74371.9	74468.4	63624.1	67944.2	52007.1
MW0117274	1-Piperazinecarboxamide, N-phenyl-4-(3-phenyl-1,2,4-thiadiazol-5-yl)-	C19H19N5OS	365.131	1.3613	681136-29-8	2809273	-	2781.95	655.92	912.15	783.68	631.45	4742.72
MW0063760	Teprenone	C23H38O	330.292	6.5645	6809-52-5 | 3796-63-2	5282199	HMDB0031846	258767	269467	251958	265452	260470	205854
MW0159863	Hypoxanthine	C5H4N4O	136.038	1.6607	68-94-0	790	HMDB0000157	480571	777463	893504	409560	677556	1.20437e+06
MW0002159	2,3-Dihydroxybenzonitrile	C7H5NO2	135.032	1.6945	67984-81-0	3017820	-	5960.56	3827.04	7996.63	4015	1321.86	8503.65
MW0137290	Aflatoxin M1	C17H12O7	328.058	3.4633	6795-23-9 | 25325-49-9	15558498	HMDB0030479	16834.4	25975.8	19361.1	31698.8	16927.9	55959.4
MW0005760	6,10,11-Triethylcarbonate-1-demethyl Daunomycinone	C29H28O14	600.148	5.2407	67665-62-7	71752727	-	13052.7	36294.5	25889.2	4870.94	3368.97	38555.3
MW0016070	benzoyl-coenzyme A	C28H40N7O17P3S	871.141	3.716	6756-74-7	439248	HMDB0002252	141552	26414.3	69522.2	19100.9	35248.2	5012.41
MW0063617	Spathulenol	C15H24O	220.183	0.7748	6750-60-3	92231	HMDB0036420	187168	55666.5	201859	148582	74085.6	434001
MEDP0541	δ-Valerolactam	C5H9NO	99.0684	2.2239	675-20-7	12665	HMDB0011749	155696	33821.4	4375.84	119994	223516	1455.81
MW0007336	Hydramethylnon	C25H24F6N4	494.19	6.5813	67485-29-4	5281875	-	783.42	5377.26	20019	4476.98	3146.45	262018
MEDP1333	LPC(0:0/20:4)	C28H50NO7P	543.332	6.7502	67341-29-1	52924038	HMDB0061699	16215.6	33902.4	35458.2	17270.2	40835.7	22609
MW0054648	Madlongiside C	C35H56O10	636.387	4.2102	67258-70-2	21628395	HMDB0037904	9396.14	16075.1	13049.9	3206.27	24430.5	62532.1
MW0155748	Primidolol	C17H23N3O4	333.169	2.1052	67227-55-8	68563	-	10489.5	1581.65	5682.15	1683.3	583.39	726.43
MEDP0322	L-Homoserine	C4H9NO3	119.058	1.5784	672-15-1	12647	HMDB0000719	4028.32	2499.01	2858.7	4887.36	1609.35	13708.9
MW0149882	12-Butan-2-yl-19-hexyl-6-(1-hydroxyethyl)-9-(hydroxymethyl)-16,18-dimethyl-15-(2-methylpropyl)-1-oxa-4,7,10,13,16-pentazacyclononadecane-2,5,8,11,14,17-hexone	C32H57N5O9	655.416	3.5238	67076-74-8 | 64441-34-5	115071	-	9745.75	11620.9	16070.8	13842.2	14291.6	8125.23
MW0124248	Gliotoxin	C13H14N2O4S2	326.039	1.6607	67-99-2	6223	-	4674.85	4876.15	7026.19	2573.45	5687.35	8395.92
MW0169182	Fluocinolone acetonide	C24H30F2O6	452.201	6.4433	67-73-2	6215	-	2999.99	2277.39	1344.81	763.31	2879.15	794.39
MW0113851	Acetone	C3H6O	58.0419	2.2239	67-64-1	180	HMDB0001659	4299.28	667.73	3341.48	2961.48	8259.69	731.15
MW0157964	Scout	C22H19Br4NO3	664.806	0.8243	66841-25-6	9809914	-	44978.2	79002	84282.9	78861.2	61975.6	61291.2
MW0108074	Lys-Ser	C9H19N3O4	233.138	1.5619	6665-19-6	151428	HMDB0028960	10685.4	21740.2	9304.79	11887	490.13	110038
MW0109620	Ser-Leu	C9H18N2O4	218.127	0.897	6665-16-3	7015695	HMDB0029043	408.09	393.91	1438.16	3456.24	1202.05	1168.46
FDATN00822	Propacetamol hydrochloride	C14H21ClN2O3	300.124	1.6458	66532-86-3	108082	-	4928.7	6124.81	1089.47	1288.41	6740.78	1451.37
MEDP1228	Heterodendrin	C11H19NO6	261.121	1.2691	66465-22-3	181804	-	43762.5	39184.6	52841.1	54075.6	30826.2	39969.5
MW0007381	Iohexol	C19H26I3N3O9	820.88	2.0339	66108-95-0	3730	HMDB0015449	267.16	4439.92	1835.95	809.7	1371.34	58183.4
MW0149372	N-Demethylconoduramine B640243K425	C42H50N4O5	690.378	6.221	66086-99-5	5477055	-	35126.2	30985.9	29450.6	30231.7	13377.7	32060.6
MW0125812	Nimodipine	C21H26N2O7	418.174	7.0122	66085-59-4	4497	HMDB0014537	2910.77	1301.61	1494.27	419.03	1249.67	430.7
MW0169988	Uracil	C4H4N2O2	112.027	1.4283	66-22-8	1174	HMDB0000300	6521.5	9727.19	10108	8085.64	17087.7	13379.4
MW0052330	Dienogest	C20H25NO2	311.188	5.9458	65928-58-7	68861	-	2285.13	459.14	1672.35	2102.78	4091.75	2191.55
FDATN00520	Quinidine sulfate dihydrate	C40H54N4O10S	782.356	5.2577	6591-63-5	656862	-	1324.14	90548.3	59625.4	115371	111611	84793.8
MW0006837	Dihydrocitrinone	C13H14O6	266.079	2.8684	65718-85-6	163095	-	1744.68	837.2	1302.9	1706.53	1849.87	6142.63
MW0010940	(20S)-17,20-dihydroxypregn-4-en-3-one	C21H32O3	332.235	6.7841	652-69-7	440368	HMDB0011653	33270	30223.9	24751.7	16841.2	30948.4	3202.88
MW0123261	Cefmenoxime	C16H17N9O5S3	511.051	5.2317	65085-01-0	9570757	HMDB0014412	244395	208288	209738	181779	180481	203393
MW0126805	Thymine	C5H6N2O2	126.043	2.1402	65-71-4	1135	HMDB0000262	4653.18	4905.96	5526.66	7471.81	3505.53	19359.1
MW0004669	Aminosalicylic Acid	C7H7NO3	153.043	1.0254	65-49-6	4649	HMDB0014378	26129.5	15932.9	12962.8	16641.6	19067.3	20815.8
MW0109516	R-1 Methanandamide Phosphate	C23H40NO5P	441.264	1.9689	649569-33-5	35026345	-	3421.59	11623.9	14791.6	5262.86	16701.8	2353.73
MW0109244	Phomopsin A	C36H45ClN6O12	788.278	5.0942	64925-80-0	6438581	HMDB0030447	16476.5	10988	29132.3	7118.71	8410.17	10587.6
MW0152000	Kanokoside C	C27H42O17	638.242	5.1565	64703-87-3	46173907	HMDB0035305	506.73	14458.5	9805.14	13616.8	12839.2	19279.6
MW0139730	Sofalcone	C27H30O6	450.204	6.6826	64506-49-6	5282219	HMDB0042013	27784.8	20806.5	16661.3	10209.2	18571.2	7996.63
ZINC1747831	Benzenepropanenitrile	C9H9N	131.073	2.4601	645-59-0	12581	HMDB0034236	16999.9	16216.3	18604.2	15780.4	18193.7	12678.8
MEDP1600	4-Propylphenol	C9H12O	136.089	6.5142	645-56-7	12580	HMDB0032625	328055	335865	256823	222065	351923	157029
MW0106042	Bis(4-nitrophenyl) hydrogen phosphate	C12H9N2O8P	340.01	7.6211	645-15-8	255	-	13566.2	10311.5	9577.75	12272.9	10783	8571.31
MW0110905	Altretamine	C9H18N6	210.159	5.9198	645-05-6	2123	HMDB0014631	136364	190818	187282	151494	158003	204559
MEDN0110	Glycoursodeoxycholic acid	C26H43NO5	449.314	6.8155	64480-66-6	12310288	HMDB0000708	32101.7	31811.5	36219.8	20633.1	26156.5	20503.9
MW0148800	Dulcoside A	C38H60O17	788.383	3.4951	64432-06-0	72941582	HMDB0036708	11175.8	69831.9	129430	211920	93806.2	114114
MW0144288	aclacinomycin S	C36H45NO13	699.289	5.2664	64431-69-2	152639	-	849.31	1595.52	8039.84	5052.71	36832	9726.96
MW0008495	N-(5-Nitrothiazol-2-yl)benzamide	C10H7N3O3S	249.021	0.992	64398-84-1	47359	-	8170.05	4737.03	5819.01	7760.41	5075.1	32142
MW0114970	6-Sialyllactosamine	C25H42N2O19	674.238	1.3279	64364-50-7	125128	HMDB0001081	1357.14	4339.67	12248.7	6611.01	7537.83	17087.7
MW0121397	5-Chloropyrimidine-4-carboxylic acid	C5H3ClN2O2	157.988	8.8062	64224-65-3	20029396	-	51686.7	54416.9	52554.5	58464.6	53757.8	51068.8
MEDP1616	Pro-ala	C8H14N2O3	186.1	0.7648	6422-36-2	6347578	-	3174.85	888.53	4236.58	1070.89	1468.52	9961.03
MW0161223	1-octadecanoyl-2-(9Z-octadecenoyl)-sn-glycero-3-phosphoethanolamine	C41H80NO8P	745.562	7.8672	6418-95-7	9546742	HMDB0008993	11108.2	23115.3	23148.6	16466.9	20644.8	16914
MW0115498	Zomax	C15H17ClNNaO5	349.069	1.6523	64092-49-5	23663418	-	80002.5	104326	123412	62217.1	89830.9	170564
MW0112967	4-(Methylnitrosamino)-1-(3-pyridyl)-1-butanone	C10H13N3O2	207.101	2.6648	64091-91-4	47289	HMDB0011603	103510	13396.7	4870.63	37878	6609.15	395545
MW0107510	Ile-Ser	C9H18N2O4	218.127	1.4702	6403-14-1	7021815	HMDB0028916	547328	360318	902015	277274	336870	827214
MW0053750	Glycochenodeoxycholic acid	C26H43NO5	449.314	5.9778	640-79-9	12544	HMDB0000637	306.01	8048.59	1075.33	1344.62	870.83	29002.7
MEDP0129	Phenethylamine	C8H11N	121.089	1.9689	64-04-0	1001	HMDB0012275	1976.28	5088.02	16819.6	9003.55	11490.7	12827.6
MW0168781	Artemisinin	C15H22O5	282.147	6.5142	63968-64-9	68827	-	133933	138222	99271.1	87662.6	138274	63291.6
MW0156425	Rodiasine	C38H42N2O6	622.304	2.9372	6391-64-6	442345	-	5749.4	12123	8071.03	7258.89	3376.27	173081
MW0126835	Tozasertib	C23H28N8OS	464.211	2.154	639089-54-6	5494449	-	7493.9	38414	34026.4	14180.6	52697.5	905.41
MW0111420	Lithospermoside	C14H19NO8	329.111	2.213	63492-69-3	10065132	-	2785.4	2571.35	2369.46	3002.29	2626.53	5600.92
MW0108883	Nopalinic acid	C10H18N2O6	262.116	6.5142	63409-16-5	4474580	HMDB0029437	24654.4	24567.4	20441.8	15736.2	27079.1	13260.2
MW0148485	Isorescinnamine, dihydro-	C35H44N2O9	636.305	7.7317	6335-49-5	232430	-	310399	432592	388089	184393	398597	167683
MW0146869	Bromethalin	C14H7Br3F3N3O4	576.792	1.9862	63333-35-7	44465	-	16437.3	18068.7	42024	56033.4	32158.2	313403
MW0001243	Urea, tetraphenyl-	C25H20N2O	364.158	1.353	632-89-3	222572	-	21198.8	34335.1	87232.5	150517	27015.6	94926.1
MW0055412	N-Stearoyl Taurine	C20H41NO4S	391.276	8.163	63155-80-6	168274	HMDB0240595	13967.6	8696.22	27921.5	12437.5	5670.92	4977.88
MW0146823	(10E,12Z)-Hexadeca-10,12-dienal	C16H28O	236.214	5.4825	63024-98-6 | 69977-23-7	10922550	-	55857.6	215875	117979	128835	126947	65934.8
MW0109196	L-Phenylalanine	C9H11NO2	165.079	2.0694	63-91-2	6140	HMDB0000159	2.10047e+06	515225	857875	1.02248e+06	276903	1.22752e+06
MW0126589	Staurosporine	C28H26N4O3	466.2	7.9856	62996-74-1 | 109189-95-9	44259	-	259110	571723	357528	116849	181030	335166
MW0156069	Procaterol hydrochloride hemihydrate	C16H23ClN2O3	326.14	3.9434	62929-91-3 | 81262-93-3	43091	HMDB0001924	126368	166632	240578	174474	146474	105077
MW0053898	Palmitaldehyde	C16H32O	240.245	7.5631	629-80-1	984	HMDB0001551	7543.75	3310.95	2730.83	4218.07	8788.22	10138.6
MW0061029	Pentadecanol	C15H32O	228.245	5.781	629-76-5	12397	HMDB0013299	7829.22	30013.6	15671.8	1524.32	24573.5	8533.77
MEDP0513	Palmitic amide	C16H33NO	255.256	7.9179	629-54-9	69421	HMDB0012273	8772.3	2419.27	3489.57	7441.59	11889.4	12371.4
MW0011966	1,8-Octanediol	C8H18O2	146.131	6.221	629-41-4 | 31762-64-8	69420	-	57930.8	47464.9	53249	51783.6	35105	54191.5
MW0127191	1-Isothiocyanatopentane	C6H11NS	129.061	5.634	629-12-9	69415	HMDB0038433	20835.9	4731.36	2106.41	3914.36	3743.57	262721
MW0142781	3alpha,12alpha-Dihydroxy-5beta-chol-6-en-24-oic acid	C24H38O4	390.277	6.0851	62681-12-3	443323	-	68838	64761.8	63408	64599.9	65588.5	52484.9
MW0108207	Methacrifos	C7H13O5PS	240.022	4.3554	62610-77-9	3034435	-	14994.2	14035.1	12843.3	10008.9	15573.3	10535.2
MEDN0048	L-Homocystine	C8H16N2O4S2	268.055	0.8243	626-72-2	439579	HMDB0000676	33207.5	39921.2	89325.1	59005	12495.6	131109
MW0054944	3-Methylglutaric acid	C6H10O4	146.058	4.0664	626-51-7	12284	HMDB0000752	140931	198137	39328.5	30392.5	268598	36056.8
MW0056748	N-Palmitoylsphingomyelin	C39H79N2O6P	702.568	6.7672	6254-89-3	9939941	HMDB0010169	191956	340303	552770	2.44127e+06	322122	232383
MW0105036	3-Hydroxybutyric acid	C4H8O3	104.047	2.072	625-72-9	441	HMDB0000011	13857.6	7985.72	18369.4	13478.1	5748.37	49734.8
MEDP1132	3-Carboxypropyltrimethylammonium	C7H15NO2	145.11	0.8413	6249-56-5	22620	-	190856	159953	177992	388724	223682	205682
MW0119782	3-Vinyl-1,2-dithiacyclohex-4-ene	C6H8S2	144.007	9.2924	62488-52-2	525328	-	381490	373327	352222	343739	203301	333570
MW0009549	GW 590735	C23H21F3N2O4S	478.117	7.7317	622402-22-6 | 343321-96-0	9956726	-	2214.94	3290.04	3432.86	1843.39	900.93	1038.49
MW0108656	N-acetyl-S-(3-oxo-3-carboxy-n-propyl)cysteine	C9H13NO6S	263.046	2.072	622368-00-7	20849151	HMDB0002194	8703.39	3469.99	4222.88	6012.36	1209.85	5213.19
MW0052448	Docosahexaenoic acid	C22H32O2	328.24	7.774	6217-54-5	445580	HMDB0002183	8149.22	5547.01	7179.52	9976.85	6139.65	14347.5
MEDN0406	3-(3-Hydroxyphenyl)Propionate Acid	C9H10O3	166.063	3.7859	621-54-5	91	HMDB0000375	3619.09	3448.5	3154.81	6391.21	2076.79	4091.76
MW0053604	Ginsenoside F3	C41H70O13	770.482	5.2317	62025-50-7	46887678	HMDB0039556	703.95	465320	473168	485423	550328	537026
MW0017029	Veratrine	C32H49NO9	591.341	3.6257	62-59-9 | 8051-02-3	5380394	-	4610.26	4655.16	5392.77	3673.24	5639.72	10148.9
MEDP0125	Choline	C5H14NO+	104.108	0.7563	62-49-7	305	HMDB0000097	2.60413e+06	1.87888e+06	2.29535e+06	1.82592e+06	2.12119e+06	2.03236e+06
MW0006930	Dopamine	C8H11NO2	153.079	1.3946	62-31-7	681	HMDB0000073	7016.84	4622.54	4579.01	5509.76	5482.43	3673.83
MEDN0783	9,10-EpOME	C18H32O3	296.235	7.7147	61949-82-4	12097313	-	6006.72	5545.65	12794.8	6762.28	5300.57	4242.45
ZINC8214406	Imperialine	C27H43NO3	429.324	7.1398	61825-98-7	442977	-	41781.2	41830.3	46019.8	33023.4	35782.3	19826.1
MW0114577	Helicin	C13H16O7	284.09	3.4542	618-65-5	101799	-	1089.24	1392.46	3441.83	5024.42	2226.95	28235.1
MW0106192	Crotetamide	C12H22N2O2	226.168	2.6181	6168-76-9 | 604-64-8	5368010	-	15412.8	419.59	244.44	457.1	490.47	706.56
MEDP0545	2-Pyrrolidinone	C4H7NO	85.0528	1.6015	616-45-5	12025	HMDB0002039	5394.51	845.44	4315.61	8780.17	746.99	4075.81
MW0006848	Dimepiperate	C15H21NOS	263.134	1.3027	61432-55-1	91679	-	1.32823e+06	103056	63703.2	400155	220433	488284
MW0104770	2-Hydroxycinnamic acid	C9H8O3	164.047	1.3446	614-60-8	637540	HMDB0002641	666116	340707	298905	450042	109913	850472
FDATN00530	Trigonelline hydrochloride	C7H8ClNO2	173.024	0.9088	6138-41-6 | 6138-40-5	134606	-	79347.3	8365.48	46066.3	84273.1	10375.2	68357.7
MW0117239	1-Methylxanthine	C6H6N4O2	166.049	1.4114	6136-37-4	80220	HMDB0010738	3749.19	1014.68	2378.21	2059.03	534.62	4118.59
MW0110660	2-(Dipentylamino)-2-(hydroxymethyl)propane-1,3-diol	C14H31NO3	261.23	3.9434	61206-64-2	17386510	-	398995	494193	503052	334179	509681	301730
MW0157911	Thr-Ser	C7H14N2O5	206.09	2.4873	61043-86-5	7016065	HMDB0029070	105823	39461.3	64407.2	74610.1	34419.8	84667.3
MW0003999	3-Formylsalicylic acid	C8H6O4	166.027	6.4112	610-04-8	69117	-	52508.5	52027.8	55959.8	56004.1	40217.9	47527
MW0107786	L-Leucine	C6H13NO2	131.095	1.3946	61-90-5	6106	HMDB0000687	1.44452e+06	422748	608483	796159	271492	1.96525e+06
FDATN01262	Aminohippuric acid	C9H10N2O3	194.069	1.4702	61-78-9	2148	HMDB0001867	67876.8	46231.6	101931	34192.9	40454.4	105364
MW0103478	Adenosine monophosphate	C10H14N5O7P	347.063	1.3334	61-19-8	6083	HMDB0000045	40278.7	253123	107645	100578	120748	34459
MW0006246	Phosphine-biotin	C41H53N4O8PS	792.332	5.1002	608514-42-7	24859184	-	7294.88	16550	18581	22553.7	15952.4	13328
MW0122463	PKR Inhibitor	C13H8N4OS	268.042	0.5692	608512-97-6	6490494	-	1174.04	3104.21	2794.08	5207.82	706.38	15040.6
FDATN01468	Trilithium citrate tetrahydrate	C6H13Li3O11	282.094	1.266	6080-58-6	2724118	-	100191	75757.5	93747.1	115163	64655.9	30716
FDATN00523	Sinomenine hydrochloride	C19H24ClNO4	365.139	3.716	6080-33-7	5464452	-	271140	20937	402902	78502.8	44570.8	696088
MW0152126	L-arabinonic acid	C5H10O6	166.048	6.8071	608-53-7	6602426	HMDB0000539	230032	234021	211439	494863	395953	413817
MW0110745	2-Hexadecanoylthio-1-ethylphosphorylcholine	C23H48NO5PS	481.299	3.8956	60793-01-3	194114	-	9444.97	11249	16003.1	4338.9	16286.6	37419.4
MW0054544	1-Arachidonoyl-sn-glycero-3-phosphocholine	C28H50NO7P	543.332	6.7502	60701-99-7	24779476	HMDB0010395	6340.29	22792	25580.1	8181.94	26076.3	13917.9
MW0009297	Oxatomide	C27H30N4O	426.242	2.3743	60607-34-3	4615	HMDB0240225	2474.02	7756.63	15251.9	519.72	12963.2	2765.79
MW0103677	Toyocamycin	C12H13N5O4	291.097	3.3153	606-58-6	11824	-	50840.9	53825.2	76561.1	133358	49341.3	199943
FDATN01005	Pamabrom	C11H18BrN5O3	347.059	2.472	606-04-2	11806	-	4986.22	4731.25	5302.15	5747.95	1941.11	9576.51
MW0109774	Suberylglycine	C10H17NO5	231.111	2.4601	60317-54-6	6453952	HMDB0000953	66315.6	60334.1	58273.8	51357.5	69615.1	16875.1
MW0114733	L-Gulose	C6H12O6	180.063	0.5692	6027-89-0	10130220	HMDB0012326	12135	13959.6	14973.8	22231.2	3239.16	11788.8
ZINC895703	D-Homocysteine	C4H9NO2S	135.035	1.227	6027-14-1 | 454-28-4	134603	HMDB0000742	175313	173974	216351	244767	218684	159886
MW0106147	Chlorthiophos	C11H15Cl2O3PS2	359.958	8.7892	60238-56-4 | 21923-23-9	30859	-	405644	437123	352293	353104	381171	334063
MW0062277	prostaglandin J2	C20H30O4	334.214	7.7486	60203-57-8	5280884	HMDB0002710	10343.2	8514.74	7093.07	8677.62	6342.74	7086.37
MW0150604	[(1R,2R,6S,7S,8R,10S,11S,12R,14S,16S,17R,18R)-6,7-dihydroxy-8-(hydroxymethyl)-4,18-dimethyl-14-nonyl-5-oxo-16-prop-1-en-2-yl-9,13,15,19-tetraoxahexacyclo[12.4.1.01,11.02,6.08,10.012,16]nonadec-3-en-17-yl] benzoate	C37H48O10	652.325	7.7994	60195-69-9	44575850	-	11664.9	11948.9	27793.7	7531.92	8450.56	64713.5
MW0055414	C24 Sphingomyelin	C47H95N2O6P	814.693	5.1002	60037-60-7	44260127	HMDB0011697	17909.6	12115	17748.8	19701.2	20334.8	14569.5
MEDN1133	Butanone acid	C4H6O3	102.032	0.7733	600-18-0	58	HMDB0000005	5701.58	5798.44	7400.81	1971.06	5455.57	29016.9
MW0169657	Phloretin	C15H14O5	274.084	3.3153	60-82-2	4788	HMDB0003306	148973	162811	265696	221638	147148	539676
MW0111330	Tridihexethyl	C21H36NO+	318.28	7.7147	60-49-1	20299	HMDB0014648	1776.25	2390.65	5084.91	3977.86	3983.59	2548.52
MW0106189	Creatinine	C4H7N3O	113.059	0.9088	60-27-5	588	HMDB0000562	117876	82734.7	97379.1	110410	90684.7	287837
MEDN0006	L-Tyrosine	C9H11NO3	181.074	1.3446	60-18-4	6057	HMDB0000158	994759	474503	445229	641437	164314	1.30019e+06
MW0000484	Vindesine	C43H55N5O7	753.41	4.5269	59917-39-4	40839	HMDB0014454	2699.08	3942.34	4252.61	1136.65	1707.27	2224.1
MW0114746	Lactaldehyde	C3H6O2	74.0368	0.9256	598-35-6	439231	HMDB0003052	6721.1	77149.7	42564.5	28463.7	101687	22778.7
MW0150045	Glu-Leu	C11H20N2O5	260.137	3.2464	5969-52-8	9813855	HMDB0028823	2273.67	4612.19	3123.4	6828.41	5572.48	14676.9
MW0109835	Thiodicarb	C10H18N4O4S3	354.049	4.4555	59669-26-0	9601227	-	12534.5	38810.7	45574.9	17071.8	41035.5	25031
MW0154832	Diadenosine triphosphate	C20H27N10O16P3	756.082	3.0705	5959-90-0	165381	HMDB0001155	7801.6	6860.21	15128.9	5066.22	498.58	3420.24
MW0003799	3-Amino-2-naphthoic acid	C11H9NO2	187.063	2.4904	5959-52-4	22244	-	18252.6	6866.85	13507	16500.3	4895.31	21094.2
MADN0618	alpha-Hydroxyisobutyric acid	C4H8O3	104.047	1.487	594-61-6	11671	HMDB0000729	7115.58	11723.2	7290.51	6771.94	11875.3	905.09
MW0148548	Dimethyl telluride	C2H6Te	157.951	8.8062	593-80-6	68977	-	13420.2	12487.7	12022.3	6948.47	10359.2	5961.28
MW0061089	Petroselinic acid	C18H34O2	282.256	6.6995	593-39-5	5281125	HMDB0002080	10942.5	10794.1	10920	9436.32	10610.7	7472.9
Lmmp003091	Multinoside A	C27H30O16	610.153	7.6473	59262-54-3	5319943	HMDB0037935	10402.1	684.48	589.55	1032.81	8493.93	5281.67
MEDN1778	Dodecyl glucopyranoside	C18H36O6	348.251	7.0887	59122-55-3 | 85618-22-0	93321	-	3016.17	3981.19	5067.32	2121.27	3049.37	697.48
MW0007401	Isocarboxazid	C12H13N3O2	231.101	2.4601	59-63-2	3759	HMDB0015377	3539.49	2394.65	2276.01	2962.06	4099.07	910.95
MW0126003	Oxindole	C8H7NO	133.053	3.8117	59-48-3	321710	HMDB0061918	184531	23158.2	54687	243673	56647.4	9188.21
MW0009518	Procaine	C13H20N2O2	236.153	3.4807	59-46-1	4914	HMDB0014859	101722	132206	210658	185936	142496	69826.3
MW0118636	2-Hydroxyquinoline	C9H7NO	145.053	3.7684	59-31-4 | 1321-40-0 | 70254-42-1 | 104534-80-7	6038	-	507206	249757	512876	325829	215966	215937
MW0063661	N-(octadecanoyl)-sphing-4-enine-1-phosphocholine	C41H83N2O6P	730.599	6.7711	58909-84-5	6453725	HMDB0001348	4660.04	3342.3	2599.42	11264.6	14107.7	8470.28
MW0115417	trichostatin A	C17H22N2O3	302.163	4.4198	58880-19-6	444732	-	12448.4	11560.8	9477.76	17640.7	13138.9	14453.8
ZINC6483435	Licochalcone B	C16H14O5	286.084	6.221	58749-23-8	5318999	HMDB0037320	1141.6	627.9	759.79	2027.18	1187.95	35227.8
MW0012171	11-Epimisoprostol	C22H38O5	382.272	6.3766	58717-36-5	72941572	-	65815.6	77927.3	43813.5	48061.3	49035.4	22310.5
MW0055342	Nomegestrol acetate	C23H30O4	370.214	5.2317	58652-20-3	91668	-	590.52	39280.5	41214.4	41610	45821.1	27280.1
ZINC64633652	3-Heptadecylcatechol	C23H40O2	348.303	5.3668	5862-27-1	119222	-	2124.08	2246.02	5610.43	3945.35	5359.47	3976.57
MW0122860	Anagrelide hydrochloride	C10H8Cl3N3O	290.973	8.8062	58579-51-4	135413494	-	109575	115892	99972.1	106089	107807	107011
MEDP2161	Rebaudioside B	C38H60O18	804.378	8.9423	58543-17-2	21593623	-	28990.9	19069.7	27890.6	68376.1	38477.6	51147.3
MEDL02772	D-Erythrose 4-phosphate	C4H9O7P	200.009	1.2883	585-18-2	122357	HMDB0001321	18897.6	11908.6	14615.5	19232.5	14017.3	3908.21
MW0105941	Asp-Asp	C8H12N2O7	248.065	1.0422	58471-53-7	471583	-	79530	41946.4	58628.5	40603.6	21495.4	97143.9
MW0162037	Adenosine 5'-tetraphosphate(5-)	C10H12N5O16P4-5	581.923	5.1592	58337-43-2	24916929	-	3976.62	4570.66	4966.78	2026.57	2660.64	984.65
MEDP2113	2-Phenylpropylamine	C9H13N	135.105	2.4601	582-22-9	11398	-	23739.6	24335.5	23952.8	20966.9	23253.6	15679.2
MW0169991	Uridine	C9H12N2O6	244.07	1.4114	58-96-8	6029	HMDB0000296	44565.8	57730.6	58303.2	35218.4	96841.7	71218.3
MW0159913	Inosine	C10H12N4O5	268.081	1.6542	58-63-9	135398641	HMDB0000195	71061	113297	123120	60728.7	100922	162500
MW0168692	Adenosine	C10H13N5O4	267.097	1.9862	58-61-7	60961	HMDB0000050	23937.4	112582	398884	57003.8	401865	188667
MW0010672	Theophylline	C7H8N4O2	180.065	3.0165	58-55-9	2153	HMDB0001889	512088	693101	432555	778990	763039	248674
MEDP2797	Testosterone	C19H28O2	288.209	6.6438	58-22-0	6013	HMDB0000234	10418	9353.27	14061.8	12665.1	9659.89	10293.2
MW0114245	Diaziquone	C16H20N4O6	364.138	3.716	57998-68-2	42616	-	521.62	2824.77	4282.49	3509.03	1498.22	32091.2
MW0109252	Fosfocreatinine	C4H8N3O4P	193.025	1.2438	5786-71-0	135504827	HMDB0041624	246572	157273	224333	235382	151941	74080.9
MEDP1029	Hispidol	C15H10O4	254.058	3.6985	5786-54-9	5281254	HMDB0033153	5179.43	10850.7	2808.67	14896.9	10046.1	39134.1
MEDP0381	7-Methylguanine	C6H7N5O	165.065	1.4618	578-76-7	135398679	HMDB0000897	16924.7	10484	11655.2	19414.2	8672.93	44435
MW0131309	Iodoalphionic acid	C15H12I2O3	493.888	0.8243	577-91-3	11350	-	32689.9	45796.2	60266	57319.9	33818.7	60464.6
MW0147056	(13R,17R)-17-[(1R,2S)-1,2-dihydroxyheptyl]-1,5,10-triazabicyclo[11.4.0]heptadec-15-en-11-one	C21H39N3O3	381.299	6.9698	57682-64-1	100419	-	12051.4	15243.2	12865.3	8251.52	9298.24	12509.1
FDATN01485	Bismuth subcitrate	C12H10BiK3O14	703.879	5.178	57644-54-9	10101269	-	105471	53409.3	44561.1	69322.8	88659.6	63168.4
MW0115413	Tripropylene glycol mono-n-butyl ether	C13H28O4	248.199	6.5477	57499-93-1	3044557	-	3644.39	4721.59	10187.7	8496.29	2441.89	2210.98
MW0147751	Congo red	C32H22N6Na2O6S2	696.084	5.2317	573-58-0	11313	-	141143	156311	165875	159753	177713	188987
MW0160340	2,2,6,6-Tetramethyl-1,3-dithiane-4-thione	C8H14S3	206.026	7.6286	57274-32-5	567272	-	7029.17	9076.9	4256.36	4177.55	7029.96	5299
MW0062186	Progesterone	C21H30O2	314.225	6.1104	57-83-0	5994	HMDB0001830	62813.6	57119.9	49643.4	54310.4	51201.2	50929.5
MW0115178	Propylene glycol	C3H8O2	76.0524	1.4953	57-55-6 | 123120-98-9 | 4254-16-4	1030	HMDB0001881	3141.4	7579.31	5735.9	4733.8	11717.7	4181.61
MW0108136	Meprobamate	C9H18N2O4	218.127	5.5655	57-53-4	4064	HMDB0014515	1968.58	2760.79	1565.87	1843.2	2556.4	1230.88
MW0114156	Fructose	C6H12O6	180.063	0.7096	57-48-7 | 30237-26-4 | 25702-76-5 | 139686-85-4	5984	HMDB0062538	604497	274135	277964	394713	86502.1	757932
MW0115141	Physostigmine	C15H21N3O2	275.163	2.3969	57-47-6	5983	HMDB0015116	1.22861e+06	660004	1.02176e+06	539733	319153	711138
MW0110322	Urea	CH4N2O	60.0324	0.9088	57-13-6	1176	HMDB0000294	46436.2	29650.5	43133.1	22274.5	4169.55	4710.08
MEDN0305	Creatine	C4H9N3O2	131.07	0.8752	57-00-1	586	HMDB0000064	322255	117715	138985	334406	128994	259546
MW0008044	1-(2-Fluorophenyl)-3-(pyridin-4-ylmethyl)urea	C13H12FN3O	245.096	1.2354	56914-36-4	310676	-	29995.9	21195.1	28334.4	20885.7	24707.1	37865.6
MW0121183	5-Bromo-2,3-dihydrothiophene 1,1-dioxide	C4H5BrO2S	197.917	0.7613	56879-03-9	14471584	-	402990	383710	362646	329820	451305	208305
MW0121894	6-Amino-1-Butyl-5-(Cyclopentylamino)pyrimidine-2,4(1h,3h)-Dione	C13H22N4O2	266.174	3.2292	568555-61-3	2363705	-	1813.36	625.84	3670.16	5956.23	4365.92	3647.22
MW0052938	Formestane	C19H26O3	302.188	2.6418	566-48-3	11273	-	34743.5	5480.59	9396.29	743368	235038	125130
MW0015181	7-Hydroxycholesterol	C27H46O2	402.35	6.5142	566-27-8	473141	HMDB0006119	145677	128233	81979.4	156704	74186.4	37476.7
MW0015172	7alpha-Hydroxycholesterol	C27H46O2	402.35	6.5142	566-26-7	107722	HMDB0001496	1.2353e+06	1.17567e+06	733115	1.43743e+06	809597	342057
MW0107620	3-Isobutylhexahydropyrrolo[1,2-a]pyrazine-1,4-dione	C11H18N2O2	210.137	3.716	5654-86-4	102892	HMDB0034276	16337	9895.37	223689	488836	247538	727957
MW0157517	Thiocysteine	C3H7NO2S2	152.992	0.8123	5652-32-4	165331	HMDB0003585	36879.4	60197.8	104299	106647	75627.9	121223
MW0009305	Oxybutynin	C22H31NO3	357.23	3.7684	5633-20-5 | 119579-36-1	4634	HMDB0015195	5929.47	7422.68	9341.17	5145.69	8811.43	17790.7
MW0126891	Trolox	C14H18O4	250.12	5.9982	56305-04-5	40634	HMDB0038804	25702.4	36806.8	7574.68	2912.46	23652.9	16893
MADP0489	Heptethylene glycol	C14H30O8	326.194	2.9199	5617-32-3	79718	HMDB0061835	26362.2	30345	20403.6	18622.7	16330	15688.8
MW0061080	Persin	C23H40O4	380.293	6.9698	56164-07-9	5283266	HMDB0041103	50850.1	68820.3	51966.6	35437.3	37625.4	53327.2
MW0169829	Securinine	C13H15NO2	217.11	2.1721	5610-40-2	442872	-	9124.24	14401.3	6256.45	8103.03	6296.46	19730.8
MW0115322	Sucralose	C12H19Cl3O8	396.015	0.8243	56038-13-2	71485	-	83886.2	131065	171609	148470	127731	190889
MW0049220	Deoxycorticosterone acetate	C23H32O4	372.23	6.7164	56-47-3	5952	-	9196.46	14380.3	9470.93	6029.64	11470.4	13835
MW0125165	Methylthiouracil	C5H6N2OS	142.02	0.6039	56-04-2 | 1123-10-0 | 91795-77-6	667493	-	39622.2	30244.6	120561	69387.4	60327	97097.7
MW0146443	Austrobailignan 1	C21H18O7	382.105	1.059	55955-07-2	325700	-	26366	13065.8	8017.05	12352.4	4086.27	53293.5
MW0124515	Isouron	C10H17N3O2	211.132	3.716	55861-78-4	41648	-	725.52	727.61	26061.9	58272.7	25192.3	85814
MW0140696	(S)-N1-((1H-Benzo[d]imidazol-2-yl)methyl)-N1-(5,6,7,8-tetrahydroquinolin-8-yl)butane-1,4-diamine	C21H27N5	349.227	3.8559	558447-26-0	11256587	-	24619.6	13816.2	15894.7	12370.9	14637.9	13589
MW0159464	Zizyphine F	C32H47N5O6	597.353	4.6696	55839-64-0	11953941	-	9392.4	13415.4	17444.3	11811.1	11744.4	11990
MW0049053	beta-D-gentiobiosyl crocetin	C32H44O14	652.273	5.1053	55750-85-1	10461942	-	19336.9	14897.6	14084.5	5036.01	25356.9	8210.37
ZINC6118118	Aristolactam II	C16H9NO3	263.058	1.3779	55610-00-9	148745	-	3425.19	10901.2	30024.5	6397.53	26975.3	5526.39
MW0003330	N-Acetylarylamine	C8H9NO	135.068	4.0529	55576-55-1	904	HMDB0001250	62610.6	91529.1	17660.9	14262.6	124390	15596
MW0127087	Trimethylsilyl heptadecanoate	C20H42O2Si	342.295	6.1529	55517-58-3	521635	HMDB0094683	17905.2	12674.9	10791.1	12693.6	8020.13	8090.23
MW0066512	TG(14:0/14:0/14:0)	C45H86O6	722.642	5.2317	555-45-3	11148	HMDB0042061	1428.27	162014	85635.3	80721.9	79937.7	87920.7
MW0103640	Diadenosine tetraphosphate	C20H28N10O19P4	836.048	4.2782	5542-28-9	21706	HMDB0001211	1.08345e+06	919952	1511303	1.66398e+07	6.97908e+06	7.23028e+06
MEDP1685	Phytosphingosine	C18H39NO3	317.293	5.301	554-62-1	122121	HMDB0004610	2.16025e+07	1.15775e+07	1.2231e+07	8.63816e+06	1.05496e+07	9.32518e+06
ZINC33753930	N-[(4-amino-2-methylpyrimidin-5-yl)methyl]-N-[(Z)-5-hydroxy-3-(prop-2-enyldisulfanyl)pent-2-en-2-yl]formamide	C15H22N4O2S2	354.118	0.7138	554-44-9	3037212	HMDB0031758	3383.49	1024.67	1020.44	2166.87	622.6	12237.4
MW0150605	Gnididin	C37H44O10	648.293	6.9698	55306-11-1	5476509	-	2005.2	1852.27	2561.58	412.91	1476.56	322.32
MW0150606	Daphnetoxin, 12-((1-oxo-2,4,6-decatrienyl)oxy)-, (12-beta(2E))-	C37H42O10	646.278	5.2795	55306-10-0	5369749	-	52569.2	12695.7	11378.9	24889.7	22550.2	19827.1
MW0157150	(3beta,4beta,21alpha)-21,23-dihydroxyolean-12-en-3-yl-2-O-beta-D-galactopyranosyl-beta-D-Glucopyranosiduronic acid	C42H68O14	796.461	3.7277	55304-02-4	21607811	HMDB0034651	9454.44	8224.43	13528.9	5409.97	12802.2	32091.2
MW0126267	protoporphyrin IX	C34H34N4O4	562.258	6.678	553-12-8	4971	HMDB0000241	790.91	1074.91	1962.19	372.5	806.52	1031.47
MW0126223	Praziquantel	C19H24N2O2	312.184	5.8223	55268-74-1	4891	HMDB0015191	31238	39177	56745.4	50323.4	39660	37850.8
MW0125214	Moreollin	C35H42O8	590.288	5.2142	55221-73-3	44889973	HMDB0030795	73249.5	35803.5	25036.1	28168.9	59543.5	45286.9
MW0110047	Tropate	C9H10O3	166.063	4.1828	552-63-6	10726	HMDB0062590	35102.2	2313.65	27677.8	58740	6776.93	6785.23
MW0107837	Leupeptin	C20H38N6O4	426.296	7.7656	55123-66-5 | 103476-89-7 | 24365-47-7	72429	-	3482.64	2253.2	2941	2087.5	1279.09	939.25
MW0154492	Nicotinate adenine dinucleotide phosphate	C21H27N6O18P3	744.059	5.178	5502-96-5	123952	-	501.42	85667.4	101534	75966.1	31936.1	64052.6
MW0009767	Streptovaricinal C	C40H49NO14	767.315	5.1964	54955-14-5	135478605	-	1523.91	133343	111716	71819.2	134202	73587
MW0126521	Sclerotiorin	C21H23ClO5	390.123	1.9689	549-23-5	6436015	-	11066.6	4240.54	5248.83	3016.76	1338.97	12632.7
MW0014655	5,8-Epoxy-5,8-dihydro-3-hydroxy-8'-apo-b,y-carotenal	C30H40O3	448.298	5.7722	54899-35-3	131752520	HMDB0039024	4134.03	3941.71	5902.43	4938.15	3654.16	1682.02
MEDN1126	Gamma-Mercholic Acid	C24H40O5	408.288	6.0851	547-75-1	92805	HMDB0000760	25339.8	23331.7	23452.9	15263.9	15541.5	13629.8
MW0121973	6-Bromo-2-hydroxyquinoline-4-carboxylic acid	C10H6BrNO3	266.953	0.8335	5463-29-6	228464	-	1479.7	1964.62	1764.96	4200.34	1009.99	10582.5
MW0014719	5beta-Cholanic acid	C24H40O2	360.303	6.6995	546-18-9	92803	-	3.2254e+06	3.052e+06	3.14052e+06	2.84012e+06	2.90937e+06	2.16001e+06
MW0168969	Conessine	C24H40N2	356.319	6.6995	546-06-5	441082	-	51308.4	47079	47449.6	42405.2	44707.4	32507.5
MW0052489	Doxercalciferol	C28H44O2	412.334	5.8933	54573-75-0	5281107	-	34288.6	26453.7	24724.6	18481	19950.8	14414.8
MEDP0429	FFA(18:3)	C18H30O2	278.225	6.9358	544-72-9	5280933	HMDB0030963	15111.8	21223.7	11467.9	16927.3	15475	27904
MEDN0807	FFA(14:0)	C14H28O2	228.209	4.6696	544-63-8	11005	HMDB0000806	970233	1.09369e+06	941517	555944	1.06896e+06	526804
MW0009254	Oleanilide	C24H39NO	357.303	7.3083	5429-85-6	5354590	-	2245.43	511.46	3882.3	1620.65	2748.45	2035.34
MW0006572	Cimaterol	C12H17N3O	219.137	1.4618	54239-37-1	2755	-	67487.9	44813.5	113374	34223.4	49252.8	96942.7
MW0140640	(S)-2-((6,7-Dichloro-2-cyclopentyl-2-methyl-1-oxo-2,3-dihydro-1H-inden-5-yl)oxy)acetic acid	C17H18Cl2O4	356.058	7.6287	54197-31-8 | 53108-01-3	656717	-	21290.7	17489	19242.2	20947.9	18897.4	14542.4
MW0007156	Flecainide	C17H20F6N2O3	414.138	6.221	54143-55-4	3356	HMDB0015326	14423	9355.66	10407.5	8391.82	6045.01	8704.1
MADN0514	3-Aminobutanoic acid	C4H9NO2	103.063	0.9256	541-48-0	10932	HMDB0031654	48214.5	5642.84	29049.8	42794.5	5388.74	56030.5
MEDN1354	3-Methacrylic acid	C5H8O2	100.052	4.1188	541-47-9	30653	HMDB0000509	2848.21	6928.46	1291.61	1564.18	11692	2727.93
MW0169387	L-Carnitine	C7H15NO3	161.105	0.8413	541-15-1	10917	HMDB0000062	5.56286e+06	5.27137e+06	6.72609e+06	4.45326e+06	3.71723e+06	9.53381e+06
MW0009820	Suloctidil	C20H35NOS	337.244	5.97	54063-56-8	5354	-	865.98	785.73	1301.28	1056.09	1983.46	27635.7
MW0127171	1,2-Ethanedithiol	C2H6S2	93.9911	8.8062	540-63-6	10902	HMDB0031707	100623	85079.6	93627.2	84391.2	88183.9	94149.4
MW0124481	Isoniazid	C6H7N3O	137.059	1.3195	54-85-3	3767	HMDB0015086	316302	309981	334467	309435	288847	259094
MW0106098	Camylofin	C19H32N2O2	320.246	6.8346	54-30-8	5902	-	2534.85	768.94	899.52	942.95	5926.38	18109.4
MW0014794	5-Hydroxyindoleacetic acid	C10H9NO3	191.058	3.0923	54-16-0	1826	HMDB0000763	6069.53	4669.85	2954.91	12026.7	795.96	4872.55
MW0053602	Ginsenoside F1	C36H62O9	638.439	7.1228	53963-43-2	9809542	HMDB0039555	19110.2	26602.9	7518.72	4820.74	3924.19	10993.1
MW0139844	Tranilast	C18H17NO5	327.111	1.2491	53902-12-8 | 70806-55-2 | 53902-17-3	5282230	-	2685.84	1137.45	1174.38	1303.96	374.55	50837.3
MEDL02295	Hordenine	C10H15NO	165.115	0.5692	539-15-1	68313	HMDB0004366	5920.51	7641.47	8229.13	9415.69	3501.46	23815.8
MW0054600	LPE(16:0/0:0)	C21H44NO7P	453.286	6.8915	53862-35-4	9547069	HMDB0011503	1821.72	2463.94	868.69	792.65	889.3	672.19
MW0122769	Allantoin	C4H6N4O3	158.044	1.6015	5377-33-3	204	-	7077.97	8681.34	7525.34	8475.09	6022.58	4612.96
MW0133461	Pterostilbene	C16H16O3	256.11	6.4974	537-42-8 | 18259-15-9 | 441351-32-2	5281727	HMDB0130987	17130.9	34456.4	70713.4	46940.1	32848.5	41162.2
MW0056884	1-Palmitoyl-2-palmitoleoyl-sn-glycero-3-phosphocholine	C40H78NO8P	731.547	6.801	53595-24-7	6443788	HMDB0007969	42449.2	35242.1	25902.8	490746	224108	272033
MW0169955	Trigonelline	C7H7NO2	137.048	1.6692	535-83-1	5570	HMDB0000875	35873.9	51384.6	61383.8	28966.8	45930.6	105097
MW0109274	Pipecolic acid	C6H11NO2	129.079	0.9881	535-75-1	849	HMDB0000070	32258.7	10814.2	12355.8	48647.4	5002.88	46823
MW0122431	7-Chloro-6-nitroquinazolin-4(3H)-one	C8H4ClN3O3	224.994	0.557	53449-14-2	135687504	-	1713.41	2789.89	2533.4	4358.83	774.11	12394.4
MW0154689	2'-Chloroacetanilide	C8H8ClNO	169.029	0.8243	533-17-5	10777	-	5935.03	6778.56	4542.71	5777.64	6427.31	8272.9
MW0125247	Myosmine	C9H10N2	146.084	2.4652	532-12-7	442649	HMDB0030386	40149.7	37902.7	41391.1	35146.3	38643.5	32161.2
MW0145045	AM-Toxin I	C23H31N3O6	445.221	8.0701	53193-10-5	3035206	-	35238.5	93616.7	48880.1	18444.3	13537.7	35612.5
MEDL02562	Euscaphic acid	C30H48O5	488.35	7.1483	53155-25-2	471426	HMDB0036651	4896.72	7572.27	2213.56	1359.3	1377.81	3176.13
MW0169179	Flufenamic acid	C14H10F3NO2	281.066	6.0334	530-78-9	3371	HMDB0252331	596.58	797.38	400.16	530.89	418.16	1118.28
MEDL00396	Chloramphenicol palmitate	C27H42Cl2N2O6	560.242	2.213	530-43-8 | 125637-16-3	443382	-	7395.57	5958.05	20121.3	2496.73	1020.26	19712.3
MW0169520	Nadide	C21H27N7O14P2	663.109	0.8752	53-84-9	5892	HMDB0000902	2055.95	2510.15	842.67	3745.28	2943.26	1616.71
MW0161619	coenzyme II	C21H25N7O17P3-3	740.052	5.2317	53-59-8	15938972	-	177258	374319	196492	300965	155510	369822
MEDP0555	Androsterone	C19H30O2	290.225	5.7286	53-41-8	5879	HMDB0000031	21732.1	615.58	23819.8	38885.3	12716	7903.27
MEDL02569	Euxanthone	C13H8O4	228.042	4.5274	529-61-3	5281631	HMDB0030724	1451.61	2410.41	3064.14	1795.02	935.12	1114.95
MW0156527	(-)-Santiaguine	C38H48N4O2	592.378	6.5955	528-31-4	442656	-	2191.88	5340.26	4392.72	1352.17	783.12	11711.2
MW0114220	Glucuronic Acid	C6H10O7	194.043	1.2438	528-16-5	94715	HMDB0000127	59315.4	27408.2	53258.1	55635.1	33767.2	14752.1
MW0108071	Lysylproline	C11H21N3O3	243.158	2.123	52766-27-5	171204	HMDB0028959	1282.67	14215.2	9912.85	5811.11	14024.3	2837.68
MW0142192	26-Hydroxyecdysone	C27H44O7	480.309	7.4273	52717-49-4	22295962	-	3290.63	173182	31361.8	25017.9	12108.8	30144.5
MW0012825	1-O-Hexadecyl-sn-glycero-3-phosphocholine	C24H52NO6P	481.353	7.3425	52691-62-0 | 97288-09-0	162126	-	9389.38	30860.7	12773.4	6944.07	4274.94	4205.48
MW0156187	Psychotridine	C55H62N10	862.516	4.6487	52617-25-1	171175	-	1001.34	24747.4	29231	21116.6	28234.9	18704.6
MW0009282	Osalmid	C13H11NO3	229.074	3.4689	526-18-1	4602	HMDB0003156	12241.3	12502.5	21703.4	28923.2	13575	144372
MW0148472	Diginatin	C41H64O15	796.424	3.9196	52589-12-5	441855	-	48554.9	47183	118601	57492.8	207015	58026.7
MW0118667	2-Mercaptonicotinonitrile	C6H4N2S	136.01	2.5451	52505-45-0	4386419	-	4403.14	4778.51	4379.88	4607.97	4449.65	1009.33
MW0114971	Acetyl-N-formyl-5-methoxykynurenamine	C13H16N2O4	264.111	4.3135	52450-38-1	171161	HMDB0004259	45262.9	18803.5	11749.9	39562	799.08	28755
FDATP00969	Oxeladin citrate	C26H41NO10	527.273	6.4286	52432-72-1	9936727	-	13897.5	2526.88	2663.14	3770.82	17279.2	46472.2
MW0126452	Ricinine	C8H8N2O2	164.059	4.0633	524-40-3	10666	HMDB0042006	772920	1.17472e+06	187345	147434	1.66684e+06	153186
MW0139954	Wedelolactone	C16H10O7	314.043	2.5904	524-12-9	5281813	-	14470.8	3556	21146.2	22819.4	1277.62	123826
MW0006905	Dipivefrin	C19H29NO5	351.205	5.9371	52365-63-6	3105	HMDB0014592	7575.63	11796.1	17878.1	1404.64	26574.6	13080.3
MW0053623	Ginsenoside RG2	C42H72O13	784.497	5.2448	52286-74-5	21599924	HMDB0035395	411696	705581	780908	704561	701633	679962
MW0053620	Ginsenoside Re	C48H82O18	946.55	4.1895	52286-59-6 | 51542-56-4	441921	HMDB0035749	214902	95462.7	269896	1.85764e+06	644227	734507
MW0122493	7-Hydroxyprochlorperazine	C20H24ClN3OS	389.133	0.955	52172-19-7	12333094	-	22189.7	8646.54	8106.06	21153.3	8963.58	62537.6
MW0141122	Dioleoylphosphatidylcholine	C44H84NO8P	785.593	7.3425	52088-89-8	5364680	-	19756.2	19507.6	23741.8	2030.88	7639.92	8602.09
MW0153986	Musca-aurin-I	C14H13N3O8	351.07	2.055	52012-51-8	135438595	-	9713.29	1400.67	2321.1	5255.62	3132.83	1793.47
MW0127079	Methylarsonate	CH3AsO3-2	137.93	8.9081	51952-65-9	114800	-	79084.8	58773.6	74707	74456	61333.1	74353.8
MW0004993	4-Fluoro-n-(4-methylpyridin-2-yl)benzenesulfonamide	C12H11FN2O2S	266.053	1.4231	5195-07-3 | 346663-76-1	799033	-	1971.24	1278.25	3120.14	1101.95	5107.91	2737.55
MW0147425	Chlorophyll B	C55H70MgN4O6	906.515	3.8384	519-62-0	11593175	HMDB0031146	18047.5	17995.6	24806.3	5171.4	22486	59772.9
MW0009819	Sulochrin	C17H16O7	332.09	6.6317	519-57-3	160505	-	15620	22467.9	28537	26066.6	24340.8	45888.8
MW0110123	N2-Tryptophyllysine	C17H24N4O3	332.185	3.4019	51790-14-8	6452501	-	1309.9	1549.26	3654.93	7198.04	1563.16	1714.9
MW0117743	2,1,3-Benzothiadiazole-4-carbaldehyde	C7H4N2OS	164.004	0.6378	5170-68-3	2776283	-	2.98293e+06	2.61766e+06	3.08556e+06	2.61805e+06	2.85101e+06	2.30191e+06
MW0160612	Fungisterol	C28H48O	400.37	6.394	516-78-9	5283646	-	20424.5	15173.2	16737.4	12410.2	11520.5	10407.9
MW0011932	1,2-Epoxy-1,2,7,7',8,8',11',12'-octahydro-psi,psi-carotene	C40H64O	560.496	7.3915	51599-11-2	131750918	HMDB0029854	342.72	191.63	1571.8	267.82	702.7	892.66
MW0005010	4-Formyl-2-hydroxybenzoic acid	C8H6O4	166.027	7.2243	51572-88-4	656876	-	258610	284955	294433	285638	279870	263527
MW0105168	Succinylacetone	C7H10O4	158.058	1.0086	51568-18-4	5312	HMDB0000635	10999.8	8986.66	13910	5514.92	3761.35	13443.1
MW0168576	3-Methyladenine	C6H7N5	149.07	2.4601	5142-23-4 | 60192-57-6	135398661	HMDB0011600	106983	110261	105846	94543.7	102939	84529.8
MW0006793	Diclofop-methyl	C16H14Cl2O4	340.027	7.6295	51338-27-3	39985	-	4409.75	3921.34	3712.95	3096.87	3391.35	2743.52
MW0120260	4-bromo-1-methyl-1H-pyrazole-5-carbohydrazide	C5H7BrN4O	217.98	1.4618	512809-81-3	1273244	-	46521.4	29454.7	40779.3	35118.8	25971.5	30373.9
MW0121803	6,6'-(1,2-phenylene)bis(1,3,5-triazine-2,4-diamine)	C12H12N10	296.125	6.4755	5118-79-6	220912	-	34624	22617.3	24419	9377.49	37887.4	11667.1
MEDP2105	3,6,9,12,15,18,21-Heptaoxatricosane-21,23-diol	C16H34O9	370.22	3.0753	5117-19-1	78798	-	28622.8	38466	28554	38555.7	29171.5	30857.1
MW0009512	Pridinol	C20H25NO	295.194	7.1398	511-45-5	4904	-	995.26	34316.7	954.35	738.89	4264.39	10466.9
MW0052991	beta-D-Glucopyranoside, (3beta)-solanid-5-en-3-yl	C33H53NO6	559.387	5.4163	511-36-4	12302826	HMDB0033678	80707.4	70651.1	15086.2	13486.6	77124	16850.3
MW0148475	Digitogenin	C27H44O5	448.319	6.8177	511-34-2	441886	-	91010.3	85428.5	95355.5	59123	68083	58021.9
MW0122734	Acipimox	C6H6N2O3	154.038	1.3279	51037-30-0	5310993	-	109767	124662	124880	118955	126134	69615.2
MW0193943	Epinephrine	C9H13NO3	183.089	0.7733	51-43-4	5816	HMDB0000068	559342	450486	673856	368182	356683	1.82785e+06
MEDP1170	9-Octadecenal	C18H34O	266.261	6.9655	5090-41-5	5283381	HMDB0030965	13735.5	17179.2	13224.8	10769.5	12185.7	13008.1
MW0055465	Oleanolic acid	C30H48O3	456.36	6.6148	508-02-1	10494	HMDB0002364	11307.4	10863	14725.1	4955.23	7359.52	26584.7
MW0119540	3-Cyanochromone	C10H5NO2	171.032	1.177	50743-17-4	521298	-	880.07	2370.86	4575.62	4834.36	3142.96	7762.56
MW0009866	Terfenadine	C32H41NO2	471.314	6.0851	50679-08-8	5405	HMDB0014486	2.2304e+06	1.9232e+06	1.90504e+06	1.9191e+06	1.9535e+06	1.6236e+06
MW0146960	Caespitol	C15H25Br2ClO2	431.989	5.8245	50656-64-9	14314413	-	6831.08	5233.69	6215.67	5944.01	6553.1	1890.28
MW0140518	(E) 9-octadecen-1-ol	C18H36O	268.277	6.3422	506-42-3	5367665	-	133478	124401	124421	89267.3	124486	53539.5
MW0055293	Nervonic acid	C24H46O2	366.35	6.2903	506-37-6	5281120	HMDB0002368	168536	108224	144426	132206	116763	97409.8
MW0118291	2-Aminopyrazine	C4H5N3	95.0483	7.1906	5049-61-6	78747	-	53583.3	54829	51262.2	51655.4	50270.4	54948.1
MEDN0722	Orcinol	C7H8O2	124.052	1.2943	504-15-4	10436	HMDB0039777	3397.67	880.49	8848.93	6617.74	9972.46	1711.67
MW0052386	Dihydrouracil	C4H6N2O2	114.043	2.4922	504-07-4	649	HMDB0000076	34318.2	9882.34	19469.6	23414.3	9624.9	37443.7
MW0054155	Isovaleric acid	C5H10O2	102.068	5.4412	503-74-2	10430	HMDB0000718	22663.5	21692.8	23124	14267.2	19286.5	16948.7
MEDP1589	Theonylleucine	C10H20N2O4	232.142	1.9003	50299-12-2	7021827	HMDB0029065	3110.43	4371.57	9183.51	15833	5638.91	16925
MW0133678	4-Hydroxycinnamic acid	C9H8O3	164.047	1.3446	501-98-4	637542	HMDB0002035	111928	57071.7	50948.8	73927.1	16998	143464
MW0001937	Tyrosol	C8H10O2	138.068	3.7799	501-94-0	10393	HMDB0004284	1842.96	803.39	1099.19	2271.01	590	3226.16
MW0133248	Hydrocinnamic acid	C9H10O2	150.068	6.5309	501-52-0	107	HMDB0000764	4775.82	4311.18	3802.15	2345.95	2796.18	1907.91
MW0106090	Caffeic acid	C9H8O4	180.042	1.4702	501-16-6	689043	HMDB0001964	12913.9	9122.07	22637.9	6904.23	9670.74	21983.4
MW0126146	Pinidine	C9H17N	139.136	1.3946	501-02-0	5281689	-	52128.5	53599.1	52246	50127.6	57089.8	36386.2
MEDP0176	Thymidine	C10H14N2O5	242.09	2.1402	50-89-5	5789	HMDB0000273	9915.03	9418.76	9418.18	12021.2	6594.09	26396.7
MW0006085	Acetylsalicylic acid	C9H8O4	180.042	8.8059	50-78-2	2244	HMDB0001879	42088.2	37969.8	41239.2	42233.9	35932.7	38988.3
MW0115305	Sorbitol	C6H14O6	182.079	1.3779	50-70-4	5780	HMDB0000247	12044.7	5072.29	4343.33	4879.83	2225.97	12851.6
MEDP0081	Serotonin	C10H12N2O	176.095	2.4822	50-67-9	5202	HMDB0000259	55543.5	18917.1	32475.7	36655.6	16910.2	63433.5
MW0154824	Oxytocin	C43H66N12O12S2	1006.44	4.2071	50-56-6	439302	HMDB0002865	85276.7	108230	342768	1.08984e+06	530111	544267
MEDN1407	Estriol	C18H24O3	288.173	4.1966	50-27-1	5756	HMDB0000153	2266.45	1406.67	3695.76	5266.45	1252.58	472.89
MW0053971	Hydrocortisone	C21H30O5	362.209	4.8978	50-23-7	5754	HMDB0000063	4016.71	4356.06	6567.72	2506.93	2540.15	11157.3
MW0168897	Ergocalciferol	C28H44O	396.339	6.3077	50-14-6	5280793	HMDB0000900	46230.2	25468.3	30417.2	27960.6	21623	22192
MW0000271	Guvacine	C6H9NO2	127.063	7.0717	498-96-4	3532	-	2035.64	2806.34	2998.44	1994.63	2237.36	2362.06
MEDP0437	Ergothioneine	C9H15N3O2S	229.089	0.9256	497-30-3	5351619	HMDB0003045	288689	203745	416462	361861	56769.8	843056
MW0152660	L-glyceraldehyde	C3H6O3	90.0317	0.8583	497-09-6	439723	-	71750.6	58852.7	70618.6	74572.8	83977.7	390139
MW0154890	Pantetheine	C11H22N2O4S	278.13	2.1731	496-65-1	439322	HMDB0003426	5482.05	20930.7	15887.1	8629.74	15881.2	15485
MW0002155	2,3-Dihydrobenzofuran	C8H8O	120.058	2.0694	496-16-2	10329	HMDB0013815	235498	62627.3	98055.7	123659	32728.1	138501
MW0007319	Hippuric acid	C9H9NO3	179.058	3.1643	495-69-2	464	HMDB0000714	7327.38	4090.61	470.65	9117.31	668.15	12979
MW0110756	2-phenyl-N-4-pyridinylcyclopropanecarboxamide	C15H14N2O	238.111	8.8062	494842-46-5	2933570	-	8778.72	15797.5	12844.9	8619.48	13856.8	9173.38
MW0118903	3-[(Aminocarbonyl)amino]-5-[4-(4-morpholinylmethyl)phenyl]-2-thiophenecarboxamide	C17H20N4O3S	360.126	2.4085	494772-86-0	9968854	-	1164.91	1607.53	705.67	2206.07	1783.67	273.63
MW0063575	Smilagenin acetate	C29H46O4	458.34	6.9021	4947-75-5 | 35319-91-6	225766	-	2521.31	4192.67	4811.77	3106.5	2593.48	4272.26
MEDL02208	Nornicotine	C9H12N2	148.1	0.9759	494-97-3	412	HMDB0001126	21358.6	2248.39	7028.1	15770.2	767.15	13216.8
MW0168845	Biochanin A	C16H12O5	284.068	6.1358	491-80-5	5280373	HMDB0002338	327.97	33411.6	3661.34	15841.2	3828.29	357689
MW0169433	Luteolin	C15H10O6	286.048	4.95	491-70-3	5280445	HMDB0005800	8077.61	7886.55	7689.59	7029.01	7237.57	3188.3
MW0168806	Baicalein	C15H10O5	270.053	3.9829	491-67-8	5281605	HMDB0031991	12378.6	16045.3	36048	13364.2	8587.31	88432.8
MW0114504	Galbeta1,3GlcNAc	C14H25NO11	383.143	0.9256	489-52-1 | 50787-09-2	440994	HMDB0006575	9808.35	13869.9	7935.65	11605.8	7090.76	11958.4
MW0004001	3-Furoic acid	C5H4O3	112.016	1.2104	488-93-7	10268	HMDB0000444	1629.61	960.11	1096.36	1700.05	1006.1	3091.98
MW0114174	Arabinonic acid	C5H10O6	166.048	7.3849	488-30-2	122045	HMDB0000539	78718.6	36773.8	98522.6	134619	95049.6	49212.7
MW0168567	Indole-3-carboxaldehyde	C9H7NO	145.053	3.4019	487-89-8	10256	HMDB0029737	63868.7	51031.9	111778	103273	135225	60942.2
MW0107415	Lenticin	C14H18N2O2	246.137	2.8898	487-58-1	442106	HMDB0061115	61793.4	43819.6	69875.6	110327	19469.3	226659
MW0124722	Lumazine	C6H4N4O2	164.033	0.9423	487-21-8 | 525-77-9	10250	-	44408.5	28646.3	36512.6	44318.6	18492	748.27
MW0139196	Ononin	C22H22O9	430.126	4.5269	486-62-4	442813	HMDB0033987	3149.14	14681.1	8879.9	2654.66	9437.09	8126.75
MW0168657	Daphnetin	C9H6O4	178.027	2.2074	486-35-1	5280569	HMDB0130547	8984.32	8754.8	13829.9	7474.86	5258.32	17479.1
MW0169318	Isofraxidin	C11H10O5	222.053	6.0511	486-21-5	5318565	HMDB0253642	42436.3	45320	26350.3	36518.8	24212.7	59295.7
MW0007455	Karbutilate	C14H21N3O3	279.158	1.0086	4849-32-5	312440	-	76082.3	13165.1	28116.8	21168.5	13123.2	126966
MW0000172	Cephaeline	C28H38N2O4	466.283	4.0839	483-17-0 | 5483-17-0 | 5853-29-2	442195	-	8700.03	22004.3	27027.9	19812.9	28966.5	29300.9
MW0112119	2-Dodecenal	C12H22O	182.167	6.8346	4826-62-4	5283361	HMDB0031020	35206.9	26544.3	37391.9	35375.7	30573.1	38594
MW0108584	N-3-oxo-tetradec-7(Z)-enoyl-L-Homoserine lactone	C18H29NO4	323.21	9.341	482598-46-9	10881846	-	20206.7	18520	18377.6	19004.5	6311.3	17108.1
MW0006566	Chrysophanol	C15H10O4	254.058	4.6518	481-74-3	10208	HMDB0030670	78995.5	5333.28	129820	153939	49691.1	698804
MW0052562	Epiandrosterone	C19H30O2	290.225	5.9626	481-29-8	441302	HMDB0000365	693.24	21638.1	5751.17	3382.41	3543.38	96463.2
MW0052470	12-[(Cyclohexylcarbamoyl)amino]dodecanoic acid	C19H36N2O3	340.273	5.5156	479413-68-8	22978774	-	294943	171827	205851	137360	200794	121340
MW0115101	Pentaethylene glycol	C10H22O6	238.142	2.562	4792-15-8 | 113894-92-1	62551	-	1760.26	1063.07	765.68	476.44	292.19	979.5
MEDN1105	N-[(3S)-Tetrahydro-2-oxo-3-furanyl]octadecanamide	C22H41NO3	367.309	5.8591	479050-96-9	69757690	-	322551	214515	205135	171058	160445	127609
MW0108725	N-cis-Hexadec-9Z-enoyl-L-homoserine lactone	C20H35NO3	337.262	6.394	479050-94-7	71684635	-	9848.13	4239.96	5013.35	2373.66	17045	32638
MW0147424	Chlorophyll	C55H72MgN4O5	892.535	6.6887	479-61-8	12085802	HMDB0038578	87677.3	119426	145945	614.29	36971.5	21922.7
MW0009671	Rhein	C15H8O6	284.032	7.1822	478-43-3	10168	HMDB0032876	99749.5	101238	100949	89514.4	83145	88372.7
MW0148256	Demethylalangiside	C24H29NO10	491.179	4.402	47763-23-5	443418	-	3507.18	5026.64	7294.09	5822.86	5579.49	43210.8
MW0109750	S-Phenyl-N-acetylcysteine	C11H13NO3S	239.062	3.1413	4775-80-8	2723735	HMDB0042011	4277.79	3772.04	4499.63	12749.5	1372.83	24645.5
MW0157335	Talampicillin	C24H23N3O6S	481.131	2.6161	47747-56-8	71447	-	5650.38	8588.57	954.21	16794.4	1551.69	25835.7
MW0111419	alpha-CEHC glucuronide	C22H30O10	454.184	4.4198	477200-36-5	134819285	HMDB0062445	1641.81	1500.3	2155.88	489.87	839.28	15295.1
MW0006337	Bergenin	C14H16O9	328.079	2.596	477-90-7	66065	-	59905.7	19531.3	761.2	100049	15849.9	627288
MW0154681	Obtusifolin	C16H12O5	284.068	5.7723	477-85-0	3083575	-	9949.78	3278.08	2850.59	3310.05	3862.19	4540.09
MW0009507	Prenoxdiazine	C23H27N3O	361.215	3.8384	47543-65-7	120508	-	7089.14	9152.66	13475.4	11391.3	15606.6	18971
MW0168638	5'-Deoxyadenosine	C10H13N5O3	251.102	3.5238	4754-39-6	439182	HMDB0001983	22886	2798.5	10239.9	38409.6	2641.64	5470.52
MW0111280	Selexipag	C26H32N4O4S	496.214	1.3779	475086-01-2	9913767	-	5445.62	2878.78	1000.78	2026.63	2098.27	10137.3
MW0053754	Glycocholic acid	C26H43NO6	465.309	5.7723	475-31-0	10140	HMDB0000138	11316.3	18084.6	12000.9	12501.9	10902.6	8178.75
MW0052466	C-12 NBD-dihydro-Ceramide	C36H63N5O6	661.478	7.6473	474943-05-0	71311688	-	17770.8	26628.2	28437.2	18051.4	20608.8	23492.8
MW0053757	Glycolithocholic acid	C26H43NO4	433.319	6.8093	474-74-8	115245	HMDB0000698	6.43997e+06	6.06707e+06	6.18127e+06	5.43798e+06	5.73862e+06	3.19341e+06
MW0014060	2-Methyl-3-hydroxybutyric acid	C5H10O3	118.063	2.5451	473-86-9	160471	HMDB0000354	27220.1	24582.2	23364.9	21262.2	25092	3238.34
MW0054180	Jervine	C27H39NO3	425.293	7.3575	469-59-0	10098	-	5739.04	3221.98	3985.55	2656.04	2598.89	3791.6
MW0150669	Guinea green B	C37H35N2NaO6S2	690.183	5.2145	4680-78-8	20803	-	1013.31	64882.8	38310	8171.4	34573.9	78526.7
MEDP1836	Nootkatone	C15H22O	218.167	6.6317	4674-50-4 | 28834-25-5	1268142	-	86126.2	96575.4	99027.9	85088.8	83650.8	95874.3
MEDN1719	Tetradecylphosphonic acid	C14H31O3P	278.201	5.0019	4671-75-4	78401	-	11962.9	10710.1	6366.71	13287.6	7687.28	11142.7
MW0169541	Neriifolin	C30H46O8	534.319	4.6163	466-07-9	441867	-	870.41	43636.4	42258.3	31923.7	45792.7	29660.2
MW0138430	Ibipinabant	C23H20Cl2N4O2S	486.068	1.6353	464213-10-3	9826744	HMDB0001372	4076.7	3644.99	4953.62	3152.93	3022.7	4597.86
MW0105212	4-Guanidinobutyric acid	C5H11N3O2	145.085	2.4601	463-00-3	500	HMDB0003464	3136.94	4977.6	4473.97	4854.11	3345.37	1660.43
MW0126300	tert-Butyl 3-((3S,6S,12aS)-6-isobutyl-9-methoxy-1,4-dioxo-1,2,3,4,6,7,12,12a-octahydropyrazino[1',2':1,6]pyrido[3,4-b]indol-3-yl)propanoate	C26H35N3O5	469.258	1.9346	461054-93-3 | 874946-83-5	10322450	-	4339.2	1707.03	3870.66	3779.66	3050.19	6856.63
MEDN0428	N6-Succinyl Adenosine	C14H17N5O8	383.108	2.2569	4542-23-8	20849086	HMDB0000912	212950	65488	96765.2	120065	50595.3	282682
MW0106508	DL-Homocysteine	C4H9NO2S	135.035	1.227	454-29-5 | 454-28-4 | 6681-97-6	778	HMDB0000742	149665	147663	128232	127141	116960	86911.7
MW0008153	N-(3-bromophenyl)cyclohexanecarboxamide	C13H16BrNO	281.041	7.6304	452365-99-0	849114	-	7289.53	6405.59	3703.83	4698.91	3965.73	5649.73
MW0004970	4-Fluoro-3-methylaniline	C7H8FN	125.064	1.3195	452-69-7	67981	-	2006.68	1828.96	2886.28	3623.69	3103.87	958.52
MW0142773	(3-Acrylamidopropyl)trimethylammonium Chloride	C9H19ClN2O	206.119	4.6841	45021-77-0	170750	-	49075.7	54191.5	47978	41788.8	39905.4	33376.3
MW0148327	Deuteroporphyrin IX	C30H30N4O4	510.227	6.2903	448-65-7	67973	HMDB0000579	25928.1	36116.7	8039.27	12808.2	44521.7	8003.16
MEDN0146	5-Hydroxymethyluracil	C5H6N2O3	142.038	1.3279	4433-40-3	78168	HMDB0000469	731830	820391	793278	731862	821703	475022
MEDP0510	Carnitine C2:0	C9H17NO4	203.116	0.9423	4398-79-2	1	HMDB0000201	1.19399e+07	9.59024e+06	1.3208e+07	8.16753e+06	7.52484e+06	2.224e+07
MW0054686	Maslinic acid	C30H48O4	472.355	5.3997	4373-41-5	73659	HMDB0002392	77568	59569.1	21017.5	14879.5	36501.8	14516.4
MW0003677	3,5-dibromo-N-(2,4-dibromophenyl)-2-hydroxybenzamide	C13H7Br4NO2	528.717	2.7834	4372-73-0	352400	-	2.59163e+06	2.91372e+06	4.7318e+06	4.92362e+06	3.31343e+06	7.00996e+06
MW0124112	Fentanyl	C22H28N2O	336.22	4.6099	437-38-7	3345	HMDB0014951	4500.98	4346.69	5903.81	7773.53	2920.45	11756.4
MW0112140	2-Formylthiophene-3-boronic acid	C5H5BO3S	156.005	1.2775	4347-31-3	2773426	-	3735.85	1840.56	1332.1	3483.6	12934.1	3620.57
MW0055243	Nandrolone	C18H26O2	274.193	6.4832	434-22-0	9904	HMDB0002725	1660.67	1288.5	1825.6	958.35	2906.13	2168.89
MW0054394	Lithocholic acid	C24H40O3	376.298	6.8093	434-13-9	9903	HMDB0000761	268868	253733	255712	235301	243132	127996
MW0010102	2-Cyclohexyl-2-hydroxy-2-phenylacetic acid	C14H18O3	234.126	1.7809	4335-77-7 | 50896-04-3	97700	-	10221.9	11502.5	27001.9	18118.3	14817	43420.3
MW0124103	Fenbendazole	C15H13N3O2S	299.073	6.7672	43210-67-9	3334	HMDB0029745	138.89	179.31	218.05	142.44	375.55	335.52
MW0127015	Zopiclone	C17H17ClN6O3	388.105	0.739	43200-80-2	5735	HMDB0015329	15529.8	20074.2	60321.4	66627.5	24203.5	240321
MW0151731	Indolylmethyl-desulfoglucosinolate	C16H20N2O6S	368.104	2.07	43110-92-5	24892786	-	7139.34	1097.61	1410.54	1923.33	2345.01	1748.81
MW0117971	2,5-Diethyl-4-propylthiazole	C10H17NS	183.108	4.793	4276-68-0	55295881	HMDB0040089	13074.3	9988.93	11383.8	7239.41	14313.5	6594.67
MW0052925	Fluorometholone	C22H29FO4	376.205	4.5982	426-13-1	9878	HMDB0014469	4826.76	4434.81	7811.71	8356.03	5562.12	9368.81
MW0107437	Ile-Glu	C11H20N2O5	260.137	1.4367	42516-53-0	7009625	-	1257.69	5486.34	4992.65	2683.63	11121.1	1717.82
MW0011902	1,2-Dioleoyl-sn-Glycero-3-Phosphocholine	C44H84NO8P	785.593	7.3595	4235-95-4	10350317	HMDB0000593	825113	1.03151e+06	1.26925e+06	289234	179810	471764
MW0161690	N6-Methyladenosine-5'-monophosphate	C11H16N5O7P	361.079	1.8232	4229-50-9	16760025	-	1871.26	16633.5	20549.3	5194.38	21569.9	6697.85
MW0105431	Acivicin	C5H7ClN2O3	178.014	8.8062	42228-92-2 | 76898-56-1	294641	-	22567.5	25024.5	21894	20788.2	23488.8	23490.2
MEDTP01667	Carnitine C9:1-OH	C17H27NO4	309.194	4.3508	42200-33-10	-	HMDB0015334	12774.5	19983.8	14813.4	2364.32	2865.9	7875.64
MW0014696	5-alpha-Dihydrotestosterone glucuronide	C25H38O8	466.257	5.7372	42037-24-1	44263365	HMDB0006203	31090	1445.99	32754.1	57737.9	22335.6	8987.13
MW0157951	(1S,2R)-3-Methylcyclohexa-3,5-diene-1,2-diol	C7H10O2	126.068	2.2239	41977-20-2	440399	-	7292.21	7378.74	12466.2	5994.55	3685.69	16730.9
MW0111344	Tris(4-iodophenyl)amine	C18H12I3N	622.81	0.842	4181-20-8	9809282	-	860.92	3224.59	3566.28	8420.74	931.74	8841.17
MW0140582	(R)-2-Methylpyrrolidine	C5H11N	85.0891	0.9344	41720-98-3	641544	-	29336.4	12145	20805.8	16349.6	15434.8	36641.5
MW0146770	Bis(adenosine)-5'-pentaphosphate	C20H29N10O22P5	916.015	3.8646	41708-91-2 | 14220-10-1	440210	HMDB0001192	1609.9	1395.85	909.07	425.68	1861.47	10278.9
MW0002224	2,4-Dibromo-1-(4-bromophenoxy)benzene	C12H7Br3O	405.803	0.8498	41318-75-6	12110098	HMDB0037545	2205.39	2694.43	6823.88	5756.72	3067.09	11411.2
MW0015617	Alfacalcidol	C27H44O2	400.334	6.5225	41294-56-8	5282181	HMDB0015504	25397.2	22487.6	25710.6	15889.4	26916.4	7694.29
MW0168381	Bussein B	C43H54O18	858.331	5.1409	41060-14-4	101606285	-	8211.12	18815.5	24698.3	18530	25104	6603.46
MW0124256	Glycitein	C16H12O5	284.068	4.7579	40957-83-3	5317750	HMDB0005781	25708.3	741.19	26249.1	46009.3	15128.1	205668
MW0118467	2-chloro-N-(2-furylmethyl)acetamide	C7H8ClNO2	173.024	1.3446	40914-13-4	720922	-	1865.38	2244.83	10628.9	2984.61	12451.7	2253.58
MW0112984	4,4'-Thiobis-2-butanone	C8H14O2S	174.071	1.3613	40790-04-3	61989	HMDB0037155	5010.29	3682.23	2275.65	4919.68	2897.51	8415.99
MW0147201	Carnitine	C7H15NO3	161.105	2.4224	406-76-8 | 461-06-3	288	HMDB0000062	140476	93648.6	177748	92903.6	72086.9	210396
MW0157946	Tocoretinate	C49H76O3	712.579	5.232	40516-48-1 | 40516-49-2	5282180	-	24113.2	68488.1	70314.9	57908.2	79230.2	91541.1
MW0106559	D-Pyroglutamic acid	C5H7NO3	129.043	3.1365	4042-36-8	439685	HMDB0000805	4924.2	1635.76	1599.12	2022.86	1109.8	646.16
MW0000168	Capsaicin	C18H27NO3	305.199	6.1699	404-86-4	1548943	HMDB0002227	3389.49	3311.43	3166.21	4274.49	1535.23	3300.63
MW0106488	2,3-Diaminopropionic acid	C3H8N2O2	104.059	2.4601	4033-39-0	97328	HMDB0002006	37064.5	38672.8	38806.1	27111.9	37563	27246.9
MW0106444	Dihydrofolic acid	C19H21N7O6	443.155	1.3502	4033-27-6	135398604	HMDB0001056	1886.25	2749.3	6076.57	2111.55	2396.15	29635.3
MW0003216	2-methyl Benzamideoxime	C8H10N2O	150.079	5.2469	40312-14-9	3098087	-	721.44	350776	400447	299193	295426	325386
MW0125533	6-Chloro-N-((6-chloro-7-sulfamoyl-2,3-dihydro-4H-1,2,4-benzothiadiazin-4-yl 1,1-dioxide)methyl)-3,4-dihydro-2H-1,2,4-benzothiadiazine-7-sulfonamide 1,1-dioxide	C15H16Cl2N6O8S4	605.929	5.2491	402824-96-8	24983689	-	91224.5	39917.8	57205.3	65022.8	71814.1	44180.1
MW0123272	Ceftaroline	C22H22N8O8PS4	685.018	5.2846	402741-13-3	9852982	HMDB0060581	61669.4	27067.1	22518.2	16472.7	18587.5	30902.2
MW0110011	trans-Aconitic acid	C6H6O6	174.016	0.9754	4023-65-8	444212	HMDB0000958	11276.6	6902.85	5413.79	8257.99	6421.72	3055.12
MW0002872	2-Amino-3-chloro-5-nitrobenzotrifluoride	C7H4ClF3N2O2	239.991	9.6962	400-67-9	13784427	-	849.32	1271.73	792.79	11126.2	1104.33	798.31
MW0147678	Clorobiocin	C35H37ClN2O11	696.209	1.2522	39868-96-7	54706138	-	4717.07	6326.31	15052.1	9825.56	17387.2	31195.2
MW0120680	4-Piperidinecarboxamide	C6H12N2O	128.095	2.4941	39546-32-2	3772	-	1400.88	1262.73	1066.48	1261.24	1447.76	1013.75
MW0118541	2-Fluoronicotinic acid	C6H4FNO2	141.023	0.5692	393-55-5	96089	-	4533.79	5510.54	5554.05	7495.74	2496.46	16547.6
MEDP1605	Glu-glu	C10H16N2O7	276.096	1.3862	3929-61-1	439500	HMDB0028818	270259	12414.6	45939.6	9047.01	14666.5	4.13355e+06
MW0114812	Matromycin	C35H61NO12	687.419	5.2317	3922-90-5	72493	-	862.62	402380	380552	354697	383454	376758
MW0142876	3-chloro-D-alanine	C3H6ClNO2	123.009	8.7892	39217-38-4	439771	-	25122.1	30368	22766.2	29928.9	34018.1	32117.9
MW0115134	2-Oxo-3-(phosphonooxy)propanoic acid	C3H5O7P	183.977	1.0506	3913-50-6	105	HMDB0001024	4182.34	3506.07	3391.17	4279.93	2016.39	10648.6
MW0105379	7-Chloro-6-[4-(diethylamino)phenyl]quinoline-5,8-dione	C19H17ClN2O2	340.098	3.0658	389614-94-2	10042917	-	5367.78	24940.7	979.61	43202.5	18307.7	145706
MADN0561	N,N',N''-triacetylchitotriose	C24H41N3O16	627.249	5.2317	38864-21-0	123774	HMDB0006698	2046.99	41926.5	26079.1	60198.9	55373	63858.5
MW0124170	Fuberidazole	C11H8N2O	184.064	4.2142	3878-19-1 | 101575-84-2	19756	-	9118.41	13745.8	7970.63	5828.62	5331.25	3648.18
MW0103432	8-Hydroxyguanosine	C10H13N5O6	299.087	1.3779	3868-31-3	135407175	HMDB0002044	26099.7	77900.4	203300	54042	206410	3288.48
MW0126184	Pirbuterol	C12H20N2O3	240.147	1.6458	38677-81-5	4845	HMDB0015407	211381	256222	413592	611016	238490	1.1468e+06
MEDP1390	Carnitine C18:1	C25H47NO4	425.351	6.5142	38677-66-6	46907933	HMDB0005065	37008.8	30267.8	26434	41560.9	24686.5	13923
MW0141079	1,2,3-Tris(chloromethoxy)propane	C6H11Cl3O3	235.977	8.8232	38571-73-2	62896	-	1550.98	571.9	975.05	1781.1	2620.26	1847.22
MW0002192	2,4,6-Tribromo-3-(trifluoromethyl)phenol	C7H2Br3F3O	397.759	0.7478	384-87-2	22163250	-	1884.69	18361.2	18480.5	20260.9	8292.65	4091.86
MW0009348	(+)-Penbutolol	C18H29NO2	291.22	6.1189	38363-41-6	162302	HMDB0015447	2.59164e+06	2.35439e+06	2.28987e+06	2.24795e+06	2.2662e+06	1.87881e+06
MW0012084	11beta-PGE2	C20H32O5	352.225	6.2039	38310-90-6	5283061	HMDB0060041	25895.1	47953.7	74333.6	32768.7	58134.3	9795.14
MW0161327	5-Fluorouridine 5'-triphosphate	C9H14FN2O15P3	501.959	8.7722	3828-96-4	10255482	-	222204	190385	149122	152979	153494	141643
MW0136877	7,8-Dihydroxyflavone	C15H10O4	254.058	3.5587	38183-03-8	1880	-	9670.08	13120.3	9413.41	14939.5	16456.9	684.65
MEDL00375	Oglufanide	C16H19N3O5	333.132	3.6111	38101-59-6	100094	HMDB0028830	1841.63	2599.6	4960.04	6984.4	3230.99	21281.5
MW0107793	Leu-Gln	C11H21N3O4	259.153	1.7283	38062-69-0	1574950	HMDB0028927	837.14	1572.58	5815.46	1179.28	2036.37	2426.26
MW0007950	N-(2,5-dimethylphenyl)-3-oxobutanamide	C12H15NO2	205.11	3.0062	3785-25-9	284876	-	4546.14	3012.18	4735.02	6124.78	6254.56	2860.68
MW0054700	Medicagenic acid 3-O-[b-D-glucosyl-(1->6)-b-D-glucosyl-(1->3)-b-D-glucoside]	C48H76O21	988.488	4.2337	37838-43-0	4483634	HMDB0039487	50798.8	48558.6	84783.8	226901	130350	166464
MW0106406	Dichlormid	C8H11Cl2NO	207.022	6.7649	37764-25-3	37829	-	432.53	325.51	264.34	557.12	400.3	1310.18
MW0107507	Isoleucylproline	C11H20N2O3	228.147	2.3743	37462-92-3	444876	HMDB0011174	8990.98	21921.3	16145.5	12281.1	13697.2	41723.6
MW0148141	Dalpanin	C26H30O12	534.174	2.5962	37376-13-9	442769	-	42154.5	1261.56	4043.24	30406.8	5577.12	358238
MW0008594	N-[(E)-(6-Bromoimidazo[1,2-a]pyridin-3-yl)methylideneamino]-N,2-dimethyl-5-nitrobenzenesulfonamide	C16H14BrN5O4S	452.993	0.9383	372196-67-3	10275789	-	83664.2	34928.9	50328.8	60504.9	24168.8	14930
MW0016385	Capsidiol	C15H24O2	236.178	4.6309	37208-05-2	161937	HMDB0002352	1937.03	17461.9	20394.4	12800	14795.7	3807.52
MW0000724	Shogaol	C17H24O3	276.173	6.2903	36700-45-5	5281794	HMDB0031463	34541.1	29731.7	35802.3	39253.7	24427.6	35603.8
MW0012809	1-Hexadecanol	C16H34O	242.261	6.0851	36653-82-4	2682	HMDB0003424	84441.3	112755	72711.4	64095	48264.5	8671.5
MW0123175	Buspirone	C21H31N5O2	385.248	5.4557	36505-84-7	2477	HMDB0014633	28535	908.34	21772.5	2834.17	20743.4	10386.3
MW0016405	Carnosic acid	C20H28O4	332.199	5.466	3650-09-7 | 139236-75-2	65126	HMDB0002358	5683.49	477.7	12071	13769.2	6665.85	8431.22
MW0169476	Metoclopramide	C14H22ClN3O2	299.14	4.0664	364-62-5	4168	HMDB0015363	102278	158234	23031.4	18619	236028	18766.2
MW0004441	4,4'-Dinitro-3,3'-bis(trifluoromethyl)-1,1'-biphenyl	C14H6F6N2O4	380.023	1.0431	363-95-1	12353998	-	872.95	1098.06	1147.55	3418.27	3847.3	2228.57
MW0103487	Bucladesine	C18H24N5O8P	469.136	6.5477	362-74-3	9687	-	10837.2	11796.3	7012.04	9870.41	7825.78	12883.6
MEDP1667	Phe-Glu	C14H18N2O5	294.122	1.9862	3617-45-6	151134	HMDB0028994	5158.73	15114	18182.1	7757.7	32075.8	106157
MW0017203	Citranaxanthin	C33H44O	456.339	8.5003	3604-90-8	6436724	HMDB0036883	11274.5	10685.1	12532.2	10053.8	5183.96	11333.7
MW0009890	D-Nmappd	C23H38N2O5	422.278	3.9632	35922-06-6	10070893	-	12146.4	22240.5	28951.6	18790.1	30097.2	32795.9
MEDN0539	3-Sialyllactose	C23H39NO19	633.212	2.4085	35890-38-1	123914	HMDB0000825	355977	299759	360153	94341.1	6244.64	232049
MW0138908	Maytansine	C34H46ClN3O10	691.287	7.7994	35846-53-8	5281828	-	3589.8	3803.68	10029.9	2451.27	2279.44	22644.3
MW0052412	Dimethylallyl diphosphate	C5H12O7P2	246.006	0.621	358-72-5	647	HMDB0001120	41338.7	46094.6	48791.9	62436.8	26208.7	134997
MW0054114	Isopentenyl pyrophosphate	C5H12O7P2	246.006	0.6378	358-71-4	1195	HMDB0001347	486707	372024	466346	390750	426292	473384
MW0111434	1-(4-Hydroxy-2,6,6-trimethyl-1-cyclohexen-1-yl)-2-buten-1-one	C13H20O2	208.146	5.3244	35734-61-3	6420999	HMDB0041636	104507	51500.6	49014.9	35501.6	29036.5	58305.6
MW0013354	28-Galloylglucosylpomolate 3-arabinoside	C48H70O17	918.461	4.0839	356785-75-6	131752334	HMDB0038315	1607.81	2940.43	610.21	688.7	471.92	49332.3
MW0112084	garcimangosone D	C19H20O9	392.111	2.6133	356055-68-0	11003703	-	33076.6	1585.27	750.94	14000.5	11930.4	230767
MW0119397	3-Amino-5-(3-thiophenyl)-2-thiophenecarboxamide	C9H8N2OS2	224.008	0.5539	354812-17-2	2807869	-	5412.2	7814.27	8015.22	13323.3	1788.61	45669.1
MW0012822	Azelaoyl PAF	C33H66NO9P	651.447	7.3933	354583-69-0	17757205	-	15354.7	181344	680.86	38713.1	2164.67	33561.9
MW0123028	Bendamustine hydrochloride	C16H22Cl3N3O2	393.078	3.0683	3543-75-7 | 97832-05-8	77082	-	20874.3	308.7	9930.09	161130	66078.6	611325
MEDP1339	LPC(18:1/0:0)	C26H52NO7P	521.356	7.0717	3542-29-8	53480465	HMDB0010385	10798.6	25440.4	20933.6	14845.2	23814.8	22688.8
MW0056964	1-Stearoyl-2-arachidonoyl-sn-glycero-3-phosphocholine	C46H84NO8P	809.593	6.7841	35418-59-8	16219824	HMDB0008048	389854	511993	820976	190078	244651	150638
MW0125561	N-[3-(1H-imidazol-4-yl)propyl]-N'-methylthiourea	C8H14N4S	198.094	8.9099	34970-65-5	3082406	-	11724.6	4138.96	3304.78	10896.7	3756.88	3860.88
MW0014806	5-Methoxyindoleacetate	C11H11NO3	205.074	3.9609	3471-31-6	18986	HMDB0004096	15349.6	20004.1	27855.3	39698.6	17506.7	91913.4
MW0113997	1,6-di-O-phosphono-beta-D-fructofuranose	C6H14O12P2	339.996	0.7733	34693-15-7	10267	HMDB0001058	6944.5	4063.22	3629.99	7714.36	1778.19	25463.4
MW0055397	Notoginsenoside T1	C36H60O10	652.419	5.2317	343962-53-8	131752527	HMDB0039049	809.51	642023	634291	642133	627249	533049
MW0053630	Ginsenoside Rh6	C36H62O11	670.429	5.2317	343780-67-6	131752646	HMDB0039436	626149	858720	877013	790000	827730	820025
MW0063531	S-Isopropyl 3-methylbut-2-enethioate	C8H14OS	158.077	2.7834	34365-79-2	118658	HMDB0032354	78209.9	67569.6	72141.5	556.84	68652.9	99562.4
MW0145104	Angiotensin I/II (5-8)	C26H36N6O5	512.275	2.9759	34233-50-6	9806448	-	495.46	655.05	332.66	1321.81	418.3	131185
MW0107023	Glu-Tyr	C14H18N2O6	310.116	1.4088	3422-39-7	515717	HMDB0028831	1041.3	618.61	1434.22	1371.56	1237.76	6476.51
MEDP1095	Glycine dehydrocholic acid	C26H37NO6	459.262	6.3077	3415-45-0	13955640	-	260945	373731	74472.8	80354.9	390066	80161.3
MW0102841	T-2 Tetraol	C15H22O6	298.142	4.3488	34114-99-3	9904331	HMDB0036159	824467	1.17473e+06	157712	114904	1.61411e+06	134752
MW0055115	Monoglucuronylglycyrrhetinic acid	C36H54O10	646.372	5.9285	34096-83-8	14312747	HMDB0037827	6137.61	5550.43	8377.87	8131.66	5697.86	9403.39
MW0156159	Protopanaxatriol	C30H52O4	476.387	6.3077	34080-08-5	9847853	-	22341	11367.8	13860.5	12902.8	10524.7	8468.93
MW0013707	3-(5,5,6-Trimethylbicyclo[2.2.1]hept-2-yl)cyclohexanol	C16H28O	236.214	6.6995	3407-42-9	103005	HMDB0031851	8370.23	9219.37	8937.17	8306.84	8681.71	6459.05
MW0000871	2-[(4-Chlorophenyl)Sulfonyl]Acetic Acid	C8H7ClO4S	233.975	8.8232	3405-89-8	55680	-	3305.53	2767.64	3678.17	3291.8	4295.99	3895.53
MW0105990	gold(1+);(2S,3R,4S,5R,6R)-3,4,5-triacetyloxy-6-(acetyloxymethyl)oxane-2-thiolate;triethylphosphane	C20H34AuO9PS	678.133	4.793	34031-32-8	16667669	HMDB0015130	548.76	8451.96	12058.7	5561.01	8188.93	8415.4
MEDP0151	2-Hydroxy-6-Aminopurine	C5H5N5O	151.049	1.2943	3373-53-3	76900	HMDB0000403	7256.76	14970	25909.3	20384.7	50559	4830.37
MW0116345	Secnidazole	C7H11N3O3	185.08	1.897	3366-95-8	71815	-	1279.62	762.56	958.02	731.57	660.18	6436.15
MW0063290	Quinquenoside F1	C42H74O15	818.503	7.0717	336161-28-5	131752636	HMDB0039398	9078.31	12238.3	2056.35	1916.03	1374.72	5147.89
FDATN00689	Metaraminol bitartrate	C13H19NO8	317.111	2.4601	33402-03-8 | 17171-57-2	441414	-	2.15737e+06	2.18474e+06	2.31616e+06	1.9249e+06	2.20727e+06	1.86037e+06
MW0053784	Goyaglycoside g	C43H70O14	810.477	3.9688	333333-14-5	131752341	HMDB0038350	27120.2	39349.3	60084.9	34723.4	39716	84243.5
MW0124137	Spiro(isobenzofuran-1(3H),9'-(9H)xanthen)-3-one, 4-amino-3',6'-dihydroxy-	C20H13NO5	347.079	6.221	3326-33-8	188970	-	2291.69	2248.7	2531.41	2166.75	726.03	1488.44
MW0137389	Apigenin triacetate	C21H16O8	396.084	1.6945	3316-46-9	18721	-	9309.41	4708.93	8847.01	5035.94	7695.3	7014.08
MW0105562	Ala-Ser	C6H12N2O4	176.08	0.7222	3303-41-1	1549433	-	3829.42	4292.47	1371.19	5445.93	2628.63	6070.63
MW0152613	Leu-Leu	C12H24N2O3	244.179	4.5595	3303-31-9	76807	-	655.08	350.99	1295.26	1861.02	1270.16	9399.65
MW0115370	Tobramycin	C18H37N5O9	467.259	6.3766	32986-56-4	36294	HMDB0014822	3804.35	4102.78	2190.52	2212.01	1465.02	2013.67
MW0146617	(2R,3S)-Methyl 3-benzamido-2-hydroxy-3-phenylpropanoate	C17H17NO4	299.116	2.4601	32981-85-4 | 132074-01-2	182104	-	28923.3	31161	26959.5	28351.5	32355.5	15483.7
ZINC85530008	7-O-Methylaloeresin A	C29H30O11	554.179	1.3862	329361-25-3	637110	-	4432.04	1679.57	616.83	896.18	1901.44	15516.4
MW0013358	28-Glucosyl-30-methyl-3b,23-dihydroxy-12-oleanene-28,30-dioate 3-[arabinosyl-(1->3)-glucuronide]	C48H74O21	986.472	4.2604	329327-64-2	131752550	HMDB0039113	241282	113114	1.21181e+06	1.57413e+06	1.29457e+06	1.52668e+06
MEDP1122	MG(16:0/0:0/0:0)	C19H38O4	330.277	8.0701	32899-41-5	3084463	HMDB0011564	88660.4	86932.2	100240	69298.1	72775.5	53143.9
MW0006644	Coniferyl alcohol	C10H12O3	180.079	3.7917	32811-40-8	1549095	HMDB0012915	675.38	911.33	419.39	766.77	643.07	1464.79
MW0003108	2-Hydroxy-4-trifluoromethyl benzoic acid	C8H5F3O3	206.019	6.0511	328-90-5	164578	HMDB0060715	8092.41	8957.46	4814.02	5064.92	4784.36	11675
MEDN0202	α-Ketoglutaric Acid (α-KG)	C5H6O5	146.022	1.2576	328-50-7	51	HMDB0000208	44521.1	32550.9	37674.4	44970.8	28221.9	11267.7
MW0157292	Sulfoacetaldehyde	C2H4O4S	123.983	8.8401	32797-12-9	160226	-	2288.93	3758.26	2247.14	4004.91	3341.33	3037.77
MW0125873	Nomifensine maleate	C20H22N2O4	354.158	6.6486	32795-47-4 | 24524-90-1	5358907	-	193363	225651	174505	185761	52372.1	58450.3
MW0008803	Acecainide	C15H23N3O2	277.179	4.0335	32795-44-1	4342	HMDB0041944	7808.67	5430.39	9530.63	16994.9	11290.4	10618
MW0160911	Bacterioruberin	C50H76O4	740.574	5.1967	32719-43-0	6441558	-	984.48	251200	166190	231409	298274	305971
MEDP0519	L-Norleucine	C6H13NO2	131.095	1.4198	327-57-1	21236	HMDB0001645	96299.7	31761.7	44668.7	49215.9	26076.1	95696.4
MEDL00853	Oxfenicine	C8H9NO3	167.058	2.4601	32462-30-9	36143	-	4940.95	5377.88	7315.6	7255.14	2730.72	24621.5
MW0123482	Glucurolactone	C6H8O6	176.032	0.992	32449-92-6 | 6814-06-8	92283	HMDB0006355	2674.32	1525.79	7256.7	16054.5	7985.57	1832.26
MEDN0689	2,5-Furandicarboxylic acid	C6H4O5	156.006	0.9589	3238-40-2	76720	HMDB0004812	32560.6	23124.3	24871.9	36970.6	16275.4	788.4
MW0143663	5-Methylthiopentanaldoxime	C6H13NOS	147.072	2.477	32377-75-6	25010757	-	6754.89	7577.54	6399.08	4726.51	6829.51	5822.68
pmb3101	2-Isopropylmalic acid	C7H12O5	176.069	4.4912	3237-44-3	77	-	2359.69	2126.66	673.51	1353.55	371.21	11100.9
MW0104370	(Sulfooxy)acetic acid	C2H4O6S	155.973	8.7991	3233-46-3	17982876	HMDB0124940	6071.11	5117.36	5848.9	3731.79	4203.61	5960.98
MEDP1194	Calcitriol	C27H44O3	416.329	6.6995	32222-06-3	5280453	HMDB0001903	71900.3	61827.3	70041.6	57307.4	63257.3	59893.2
MADP0538	N-Acetyl-D-lactosamine	C14H25NO11	383.143	1.3334	32181-59-2	9800166	HMDB0006583	48659.6	33950.6	55136.5	43572.6	23266.8	148021
MEDP1003	1-Hydroxylamino-2-phenylethane	C8H11NO	137.084	2.0694	3217-93-4	165091	HMDB0001065	3.31788e+06	812341	1.27339e+06	1.66949e+06	404353	1.91782e+06
MW0165134	(Z)-2-((R)-1-((S)-1-(2-Chlorophenyl)-2-methoxy-2-oxoethyl)-4-mercaptopiperidin-3-ylidene)acetic acid	C16H18ClNO4S	355.065	8.3065	317322-48-8	71712269	-	3555.1	5285.87	6809.11	15262.2	7825.33	26118
MW0011946	5-Methyl-4-[(1R,6R)-3-methyl-6-(1-methylethenyl)-2-cyclohexen-1-YL]-1,3-benzenediol	C17H22O2	258.162	6.7456	317321-41-8	45073499	-	3342.02	3205.2	3408.7	1780.22	1154.44	2271.1
MW0167999	(6R)-5,10-Methylenetetrahydrofolate	C20H23N7O6	457.171	2.4	31690-11-6 | 3432-99-3	135398645	-	17539.6	4208.85	13354.7	7466.43	1807.13	9092.31
MW0003383	4-(pyridin-4-yl)-N-(m-tolyl)thiazol-2-amine	C15H13N3S	267.083	1.2438	315702-99-9	704473	-	210434	158261	211355	171996	200122	186967
MW0103598	Inosine diphosphate	C10H14N4O11P2	428.013	1.2442	31506	135398651	HMDB0003335	726598	352651	519708	518386	391841	133112
MW0063776	Testosterone enanthate	C26H40O3	400.298	6.2382	315-37-7	9416	HMDB0005814	100672	56909.3	45477.5	40903	49405.2	992.24
MW0105588	Allopurinol	C5H4N4O	136.038	2.089	315-30-0 | 180749-08-0 | 180749-06-8 | 73334-58-4 | 180749-09-1 | 180749-07-9 | 184789-03-5 | 291279-53-3	135401907	HMDB0014581	10112.1	7648.73	11286.7	5864.23	7332.16	23587.2
MW0116773	1-[1-(4-fluorophenyl)-2,5-dimethyl-1H-pyrrol-3-yl]-2-(pyrrolidin-1-yl)ethan-1-one	C18H21FN2O	300.164	0.7988	314245-33-5	675434	-	68370.1	52933	72252.9	137589	37309.3	991489
MW0151807	Isocil	C8H11BrN2O2	246	8.7554	314-42-1	9412	-	2.94132e+06	3.70311e+06	3.26005e+06	3.68241e+06	3.55204e+06	3.31787e+06
FDATN00956	Regadenoson	C15H18N8O5	390.14	1.9002	313348-27-5	219024	-	9901.96	6969.92	13430.5	11412.1	5757	36612.4
MW0049248	Dexamethasone phosphate	C22H30FO8P	472.166	6.5142	312-93-6	9400	-	53857.4	51369.6	33898.1	24567.2	54157.7	9709
MW0006376	Bis(4-fluoro-3-nitrophenyl) sulfone	C12H6F2N2O6S	343.991	0.621	312-30-1	9398	-	18605	16741.3	17754.3	19531	12061.5	50434.4
MW0052323	Diatoxanthin	C40H54O2	566.412	7.9518	31063-73-7	6440986	-	10645.1	11082.3	11320.5	10968.6	9448.27	14993.3
MEDP0618	Carnitine-2-methyl-C4	C12H23NO4	245.163	2.7205	31023-25-3	6426901	HMDB0000378	189820	84303.6	131394	102376	114772	111351
MEDP1440	Carnitine C5:0	C12H23NO4	245.163	2.5432	31023-24-2	-	HMDB0000688	6460.52	3019.21	5811.79	3267.55	2897.93	5869.58
MW0055241	N-acetylsphingosine	C20H39NO3	341.293	6.9528	3102-57-6 | 195194-58-2	5497136	-	30099.5	38071.9	33599.7	25109.1	27885.2	32308.2
MW0137888	Dehydrorotenone	C23H20O6	392.126	2.6525	30990-44-4	303993	-	244474	20944.8	3813.21	107005	8310.81	1.88123e+06
MW0011801	Prostaglandin D2-1-glyceryl ester	C23H38O7	426.262	2.1741	309260-52-4	24778487	-	2110.32	8261.43	4668.44	2608.85	15136	3636.05
MW0049166	Debenzoylzucchini factor B	C37H53NO3	559.403	5.6336	308811-93-0	131752152	HMDB0037102	30074.1	46513.5	1912.05	3155.08	45790.4	3826.33
MW0007841	Monoisobutyl phthalate	C12H14O4	222.089	7.2243	30833-53-5	92272	HMDB0002056	262903	264619	258078	267104	265558	194623
MW0002073	Bis(4-bromophenyl)glycolic acid	C14H10Br2O3	385.898	8.8062	30738-49-9	988526	-	15230	16330.8	16761.2	15733.9	11584.1	11823.9
MW0015673	alpha-Amyrin cerotate	C56H100O2	804.772	0.7733	307319-21-7	14486527	HMDB0036744	7855.78	10836.5	10022.2	13193	6526.58	8429.14
MEDP2114	2-Amino-5-methyl-4-phenylthiazole	C10H10N2S	190.056	4.2086	30709-67-2	96129	-	1419.28	2892.92	1528.48	1266.75	1205.65	860.61
mws4176	Alanylphenylalanine	C12H16N2O3	236.116	2.0953	3061-90-3	96814	HMDB0028694	902.9	1011.36	5245.56	1021.59	2741.48	4353.78
MW0052452	Docosanamide	C22H45NO	339.35	7.3253	3061-75-4	76468	HMDB0000583	4993.79	1547.11	3694.45	1728.69	974.77	330.98
FDATP01971	Spermine tetrahydrochloride	C10H30Cl4N4	348.12	1.3613	306-67-2	9384	-	561.08	15760.5	33678	1097.04	27679.5	28887.5
MW0155645	Polidocanol	C30H62O10	582.434	7.6641	3055-99-0 | 9043-30-5	656641	-	5988.54	12243.3	9919.91	6445.21	6138.2	7193.96
MW0120782	5-Tert-pentyl-4,5,6,7-tetrahydro-1H-indazole-3-carbohydrazide	C13H22N4O	250.179	3.9434	305337-88-6	2874138	-	28740	42781.5	61006.4	49501	34122.3	34476.2
MW0007180	Flunarizine hydrochloride	C26H28Cl2F2N2	476.16	1.2943	30484-77-6 | 27064-95-5	5282407	-	14080.5	9284.24	27821.5	4217.7	10006.7	512179
MW0194064	Acetyl-L-carnitine	C9H17NO4	203.116	1.1603	3040-38-8 | 14992-62-2	7045767	HMDB0000201	2.57131e+06	1.67511e+06	3.5421e+06	2.05229e+06	1.65238e+06	3.32581e+06
MW0119612	3-Hydroxy-3-methyloxindole	C9H9NO2	163.063	7.1696	3040-34-4	151066	HMDB0004186	1685.77	1174.27	1608.7	1444.69	1585.08	1350.63
MW0000273	Harmaline	C13H14N2O	214.111	3.2292	304-21-2	3564	HMDB0030310	135510	169381	184402	197756	235026	56330.9
MW0063243	Pyrohyperforin	C35H50O4	534.371	7.6978	303115-46-0	73808497	HMDB0035899	9194.89	16102.4	13586.6	9463.4	9985.21	12949.7
MW0115262	Sedoheptulose	C7H14O7	210.074	1.9329	3019-74-7	5459879	HMDB0003219	16882.9	25412.2	23987	24500	28545.8	6125.89
MW0120067	4,6-Bis(2,2,2-trifluoroethoxy)-1,3,5-triazin-2-amine	C7H6F6N4O2	292.039	0.1996	301211-00-7	1375552	-	1282.75	4838.25	2168.48	7671.67	909.5	1315.99
MW0169353	Robinin	C33H40O19	740.216	5.178	301-19-9	5281693	-	79516.8	184210	112688	125560	207341	59646.5
MW0055459	Oleamide	C18H35NO	281.272	8.0363	301-02-0	5283387	HMDB0002117	175996	65954	75505.2	160601	262726	296246
MW0113931	Amygdalin	C20H27NO11	457.158	1.3082	29883-15-6	656516	HMDB0035030	12642.2	3680.53	14313.5	25913.5	6493.67	234066
MW0017048	Chikusetsusaponin III	C47H80O17	916.54	5.2491	29845-71-4	46173930	-	900216	1.09801e+06	1.20413e+06	1.04685e+06	1.1122e+06	1.02481e+06
MW0055336	Octyl-Beta-D-Glucopyranoside	C14H28O6	292.189	4.4912	29836-26-8 | 144388-20-5 | 78168-20-4	62852	-	5541.38	2374.87	8315.02	7846.99	5007.21	13478.4
MW0049071	Cucurbitacin I 2-glucoside	C36H52O12	676.346	4.5506	29803-94-9	14287249	HMDB0035701	1800.07	1777.87	6028.2	2707.77	1589.87	9894.56
MW0113926	Aminoacetone	C3H7NO	73.0528	1.2775	298-08-8	215	HMDB0002134	3954.28	1962.63	3127.73	4149.07	2587.27	497.81
MEDN1089	FFA(17:1)	C17H32O2	268.24	6.6995	29743-97-3	5312435	HMDB0060038	6934.09	6572.14	7167.92	6471.07	6780.2	5461.93
MW0105468	Ala-ile	C9H18N2O3	202.132	1.4231	29727-65-9	7408079	-	3143.96	3660.44	2788.67	1749.95	1413.92	693.23
MW0010388	Cyclotetracosane	C24H48	336.376	6.6317	297-03-0	520449	-	87109.7	93632.7	76060.7	99769.3	59094	62842.1
MW0103045	Ursocholic acid	C24H40O5	408.288	6.0851	2955-27-3	122340	HMDB0000917	8229.65	8736.69	7920.77	9924.01	10241.6	7088.79
MW0147046	Unii-72U0C7paav	C36H34N2O7	606.237	6.7164	29477-90-5	101588305	-	6534.51	24537.2	18964.2	6337.03	14937.1	17707.9
MW0126806	Thymine glycol	C5H8N2O4	160.048	0.6122	2943-56-8	18058	HMDB0042037	9303.12	11158.4	10455.3	29815.9	16373.3	32869.5
MW0152799	Lucenin-2	C27H30O16	610.153	7.6473	29428-58-8	442615	-	9507.21	1113.54	9080.18	1117.05	9942.59	273.41
MW0115095	Pectenotoxin 2 secoacid	C47H72O15	876.487	4.8448	292850-13-6	131752782	HMDB0040130	3580.96	6636.72	9897.69	7138.92	9647.04	6101.16
MW0009940	Toloxatone	C11H13NO3	207.089	7.2243	29218-27-7	34521	-	2556.23	2183.82	2508.58	2241.06	2865.7	2192.88
MEDL01741	Cyclopassifloside V	C43H72O17	860.477	5.9633	292167-42-1	73800252	HMDB0035947	19829.7	28709.8	26715.2	23146.9	14294.9	4884.09
MW0049113	Cyclopassifloside II	C37H62O11	682.429	4.4376	292167-39-6	73800249	HMDB0038389	2893.07	22392	21044.4	13324.4	21854.9	15427.5
MW0010586	(+)-Eudesmin	C22H26O6	386.173	1.2607	29106-36-3 | 526-06-7	73117	-	1058.96	605.95	3527.22	2625.22	1674.28	3189.3
MW0102946	(2S,3R,4R,5R,6S)-2-[(2R,3R,4S,5S,6R)-2-[[6,15-dihydroxy-7,9,13-trimethyl-6-[3-methyl-4-[(2R,3R,4S,5S,6R)-3,4,5-trihydroxy-6-(hydroxymethyl)oxan-2-yl]oxybutyl]-5-oxapentacyclo[10.8.0.02,9.04,8.013,18]icosan-16-yl]oxy]-4,5-dihydroxy-6-(hydroxymethyl)oxan-3-yl]oxy-6-methyloxane-3,4,5-triol	C45H76O19	920.498	4.1718	290347-51-2	75528901	HMDB0036484	109052	12547.1	18535.5	50693.7	1604.3	40595.3
MW0061088	Petromyzonol	C24H42O4	394.308	6.0851	28979-29-5	5284054	-	456669	441627	463798	432929	423137	361972
MW0015633	Alliosterol 1-rhamnoside 16-galactoside	C39H66O13	742.45	5.2142	289690-78-4	73820915	HMDB0038345	500.62	730788	712810	648288	729216	706939
MW0114318	Atrinositol	C6H15O15P3	419.962	8.7722	28841-62-5	65762	-	112360	112081	96399	89491.7	92179.8	77606
MEDN0541	DL-3,4-Dihydroxyphenyl glycol	C8H10O4	170.058	1.3613	28822-73-3	5307	HMDB0000318	188494	197473	214838	194611	219642	147082
MW0009148	Nordihydrocapsaicin	C17H27NO3	293.199	6.0158	28789-35-7	168836	HMDB0036328	2286.97	8478.21	7410.68	6503.42	7676.56	7610.79
MW0150782	Hexadecasphinganine	C16H35NO2	273.267	5.5322	28457-97-8	656816	-	39216	40485.2	68846.1	34033.8	36358.6	27606.9
MW0005990	Aloin	C21H22O9	418.126	4.0529	28371-16-6 | 8015-61-0 | 5133-19-7	14989	HMDB0035219	593.93	868.89	10668.8	3314.25	717.53	13180.7
MW0063326	Reticulataxanthin	C33H44O2	472.334	8.5761	28368-09-4	131752077	HMDB0036882	992.83	948.95	1262.45	542.35	366.35	297.66
MW0123747	Docosahexaenoyl Serotonin	C32H42N2O2	486.325	2.8342	283601-58-1	52224409	-	257092	18078.3	128599	84039.8	11538.2	185201
MW0143268	4-Carboxy-2-hydroxy-cis,cis-muconate 6-semialdehyde	C7H6O6	186.016	1.2354	28345-81-5	5280688	-	55847.4	33789.8	54832.6	46656	36851.1	19476.4
MW0063578	2-(((R)-2,3-Dihydroxypropyl)phosphoryloxy)-N,N,N-trimethylethanaminium	C8H21NO6P+	258.111	0.9467	28319-77-9	439285	HMDB0000086	1.52632e+06	2.06063e+06	2.68291e+06	3.10844e+06	649990	2.42379e+06
MW0169647	Phenylacetylglutamine	C13H16N2O4	264.111	3.1387	28047-15-6	92258	HMDB0006344	2026.94	1736.25	2080.37	3990.59	1757.45	3367.39
MW0008669	N-[2-chloro-5-(trifluoromethyl)phenyl]-3,4,5-trimethoxybenzamide	C17H15ClF3NO4	389.064	1.3779	2803-57-8	310094	-	3605.03	3803.46	1535.26	930.86	2894.62	3074.56
MW0110549	(R)-(-)-1-Amino-2-propanol	C3H9NO	75.0684	1.3111	2799-16-8	439938	-	52565.2	56803.2	58665.8	53409.4	51129.5	49160.2
MW0169339	Isosteviol	C20H30O3	318.219	5.9633	27975-19-5	99514	-	6801.61	24011.4	6463.17	5220.03	6087.54	143839
MW0016998	N-docosanoylsphingosine	C40H79NO3	621.606	0.7476	27888-44-4	5283567	HMDB0004952	7542.6	6732.6	17816.6	10494.8	31107.5	11239.5
MEDP0711	4-Ethyl-2-methoxyphenol	C9H12O2	152.084	4.0633	2785-89-9	62465	HMDB0040175	522621	817514	140819	105511	1.14724e+06	107655
FDATP00795	Loxapine succinate	C22H24ClN3O5	445.14	1.3081	27833-64-3	71399	-	1368.07	316.97	3989.17	1203.98	568.8	2019.08
MW0053478	Geniposidic acid	C16H22O10	374.121	2.0679	27741-01-1	443354	HMDB0034942	24865.6	3125.15	4657.3	8252.77	1001.27	3420.23
MW0138757	Leucoside	C26H28O15	580.143	1.6438	27661-51-4	44566720	HMDB0037533	19438.4	6852.03	13574.7	19064.4	6743.2	27127.9
MW0007402	Isoconazole	C18H14Cl4N2O	415.983	1.4762	27523-40-6	3760	-	9866.23	5134.74	7524.47	11704	3776.14	2121.2
MW0124205	Gambogic acid	C38H44O8	628.304	5.2232	2752-65-0	9852185	HMDB0034095	67778.1	28324.1	96357.4	91432.1	3954.38	102471
MW0123067	Benzofuran	C8H6O	118.042	2.6572	271-89-6	9223	HMDB0032929	8495.82	1095.56	7715.65	4522.28	3837.79	27317.7
MW0159484	alpha-Hederin	C41H66O12	750.455	4.9672	27013-91-8	73296	-	753.75	18111.2	23167	11598	15360.8	18277.6
MW0063622	Sphingosine 1-phosphate	C18H38NO5P	379.249	6.8177	26993-30-6	5283560	HMDB0000277	4245.17	11363.7	12780.1	4324.36	23457.7	28752.1
MW0120669	3,4-Dihydro-4-phenyl-1,3,5-triazino[1,2-a]benzimidazol-2-amine	C15H13N5	263.117	3.7509	26958-67-8	3300652	-	816.12	5414.68	4695.11	30067	6362.24	4194.72
MW0116086	Laudanosine	C21H27NO4	357.194	6.221	2688-77-9	15548	HMDB0030213	276424	191125	204767	214569	137504	218267
MW0056887	1-Palmitoyl-2-oleoyl-sn-glycero-3-phosphocholine	C42H82NO8P	759.578	7.7486	26853-31-6	5497103	HMDB0007972	1.72029e+06	1.19454e+06	642061	1.66929e+06	1.33734e+06	1.06286e+06
MW0000287	Omacetaxine mepesuccinate	C29H39NO9	545.263	6.6995	26833-87-4	285033	-	26196.3	23312.5	21422.2	17719.8	17281.8	22208.5
MW0121049	1,2-Bis-(5-tetrazolyl)ethane	C4H6N8	166.071	0.5521	26670-16-6	141316	-	827.18	759.15	1313.17	1698.92	493.49	3006.6
MW0154649	N-succinyl-LL-2,6-diaminopimelic acid	C11H18N2O7	290.111	1.059	26605-36-7	440333	HMDB0012267	68416.6	42288.8	59448.2	58639.9	25932.2	71155
MW0122999	Azaspiracid 3	C46H69NO12	827.482	5.2317	265996-93-8	77519847	HMDB0038231	540.94	346498	362955	360958	323494	319256
MW0055024	MG(18:2/0:0/0:0)	C21H38O4	354.277	7.9518	26545-74-4	5283469	HMDB0242115	9497.55	10015.7	8188.17	9536.11	5942.38	8829.44
MW0011289	C22 Sulfatide	C46H89NO11S	863.616	7.5799	265096-83-1	24779582	HMDB0012316	657.51	2501.36	1026.84	1992.74	831.34	390.09
MW0053686	Glycerol 1-(5-hydroxydodecanoate)	C15H30O5	290.209	5.8245	26446-32-2	175553	HMDB0040168	12791.9	18432.7	32805.3	30621.8	23669.1	20227.2
MW0053736	Glyceryl 5-hydroxydecanoate	C13H26O5	262.178	4.6809	26446-31-1	5463954	HMDB0032297	10222	11156.9	18128.8	10836.6	14079.2	9879.01
MW0016257	Butyl linoleate	C22H40O2	336.303	7.9687	2634-45-9	6436910	-	416.01	2914.65	992.68	2468.07	1209.03	2718.82
MW0012192	(9Z,12S,13R)-12,13-Dihydroxy-9-octadecenoic acid	C18H34O4	314.246	5.3483	263399-35-5	25320868	HMDB0004705	89260.6	64669.3	42161.3	28410.6	47736.6	28149.2
MW0015404	9,10-DHOME	C18H34O4	314.246	6.6911	263399-34-4	9966640	HMDB0004704	18993.8	21875.2	16365.5	16478.4	10355.4	14260.4
MW0106544	Dodecyl dihydrogen phosphate	C12H27O4P	266.165	6.9528	2627-35-2	75816	-	14028.6	31911	37662.2	15385.3	10572.4	15503.7
MW0063596	Sorbitan, monohexadecanoate	C22H42O6	402.298	6.1358	26266-57-9	14927	HMDB0029887	301945	268717	341881	333057	308290	385554
MW0162427	UDP-alpha-D-glucuronate(3-)	C15H19N2O18P2-3	577.011	0.621	2616-64-0	25202620	-	80298.6	73890.7	77001.6	64021.1	77202.7	31442.9
MW0114590	Hexaethylene glycol	C12H26O7	282.168	2.7497	2615-15-8	17472	HMDB0061822	39861.7	43092.1	22452.8	20424.4	14221.5	15288.2
MW0124693	Sulforhodamine B	C27H30N2O7S2	558.149	4.9326	2609-88-3	65191	HMDB0031987	4775.19	6786.32	6328.2	5035.81	2466.14	3437.83
MW0137399	Archangelicin	C24H26O7	426.168	7.3214	2607-56-9	5281371	HMDB0030845	5272.97	6108.32	544.8	3665.09	11733.5	3212.76
MW0106002	Beauvericin	C45H57N3O9	783.409	2.3898	26048-05-5	3007984	-	9112.57	10911.6	17671.5	21131.2	12483.8	217964
MW0108877	N-oleoylglycine	C20H37NO3	339.277	5.4991	2601-90-3	6436908	HMDB0013631	1.34242e+06	690598	673379	831078	605492	776973
MW0054281	Lasalocid	C34H54O8	590.382	6.5477	25999-31-9 | 25999-20-6	5360807	-	12970.1	9110.32	14906.9	12485.2	3195.55	17108.5
MEDL02773	Indoleacetaldehyde	C10H9NO	159.068	3.7334	2591-98-2	800	HMDB0001190	49158.6	55501.2	52070.2	47623.2	54792.9	24238.6
MW0107973	Firefly luciferin	C11H8N2O3S2	279.998	4.2782	2591-17-5	92934	HMDB0029713	3.618e+06	3.33024e+06	3.68615e+06	3.05329e+06	3.5989e+06	2.41296e+06
MW0125204	Molsidomine	C9H14N4O4	242.101	3.7829	25717-80-0	5353788	-	15584.1	19500.4	29059.4	29573	40946.8	3874.57
MEDP1085	Tauro-beta-muricholic acid	C26H45NO7S	515.292	5.223	25696-60-0	168408	HMDB0000932	28860.9	76874.3	68720.7	67196.3	83685.4	48592.1
MW0113201	5-Aminoimidazole ribonucleotide	C8H14N3O7P	295.057	0.739	25635-88-5	161500	HMDB0001235	1.29227e+06	1.97023e+06	2.49224e+06	2.26741e+06	1.73259e+06	5.60457e+06
MW0049211	delta-Tocotrienol	C27H40O2	396.303	6.0851	25612-59-3	5282350	HMDB0030008	29775.6	26559.3	28550.6	25075.2	5824.11	27067.9
MW0055186	Tetradecanoylcarnitine	C21H41NO4	371.304	6.2039	25597-07-3	53477791	HMDB0005066	298891	330792	841989	372854	779491	146897
MEDP1084	Carnitine C12:0	C19H37NO4	343.272	5.6508	25518-54-1	168381	HMDB0002250	117456	210351	387061	324436	575108	100199
MEDP0577	Carnitine isoC4:0	C11H21NO4	231.147	2.2213	25518-49-4	10177002	HMDB0000736	7131.74	3585.42	8987.63	3844.84	6927.76	16755.9
MW0110196	Tyr-glu	C14H18N2O6	310.116	1.3779	2545-89-3	7009628	-	1892.71	2751.8	5732.39	3793.75	4073.53	36009.2
MW0117536	2-(3-phenyl-1H-1,2,4-triazol-5-yl)pyridine	C13H10N4	222.09	1.4198	25433-29-8	2501092	-	28719.5	2250.51	3311.74	3030.9	3125.16	12421.5
MW0010075	Wiskostatin	C17H18Br2N2O	425.977	0.621	253449-04-6	2775510	-	8520.79	8701.77	9900.59	11918	5884.72	31257.6
MW0111694	1,2-Ethanediol	C2H6O2	62.0368	0.5692	25322-68-3	174	HMDB0037790	24994	28906.4	17980.9	39492.4	15074.7	89828.9
MW0054402	L-Octanoylcarnitine	C15H29NO4	287.21	4.3666	25243-95-2	11953814	HMDB0000791	111173	70874.5	145405	93970.7	90918.1	242763
MW0153924	Mirasan	C13H21ClN2	240.139	0.9589	2519-75-7	75648	-	52098.2	55701.5	98364.1	147552	54779	175165
MW0117575	4-Chloro-1H-indole-3-acetic acid	C10H8ClNO2	209.024	4.6341	2519-61-1	100413	HMDB0032936	9053.32	11361.6	12723.3	8439.75	9067.25	6298.75
MEDN1079	FFA(22:6)	C22H32O2	328.24	6.3422	25167-62-8	6442063	-	4503.8	9398.56	13768.7	9552.64	18925.2	88943.4
MW0144898	Undecaprenyl phosphate	C55H91O4P	846.665	5.2668	25126-51-6	5280338	-	1134.3	164747	108713	122453	163849	177042
MW0048957	Clobetasone butyrate	C26H32ClFO5	478.192	7.1906	25122-57-0	71386	-	1124.51	2083.69	9026.82	4412.18	3021.17	13702.3
MW0048956	Clobetasol propionate	C25H32ClFO5	466.192	4.0601	25122-46-7	32798	-	15379.4	35826	527.04	11630.3	61238.9	4024.15
MEDP1505	5-Methoxy-L-Tryptophan	C12H14N2O3	234.1	4.3508	2504-22-5	151018	HMDB0002339	11152.5	13750.3	6659.93	7703.8	11357.5	5349.59
MW0115314	Spiramycin	C43H74N2O14	842.514	2.9199	24916-50-5 | 8025-81-8	5289394	-	93804.4	123981	144746	278850	94953.2	150353
MW0000591	2-(Dicyclohexylphosphino)biphenyl	C24H31P	350.216	6.3422	247940-06-3	2734216	-	1120.88	514.07	2288	948.34	2414.31	16915
MW0103622	N6-Carbamoyl-L-threonyladenosine	C15H20N6O8	412.134	2.579	24719-82-2	161466	HMDB0041623	8848.05	2733.04	5623.82	6626.43	2892.26	13733.1
MW0015017	6-Geranylgeranyl 8'-methyl 6,8'-diapocarotene-6,8'-dioate	C43H60O4	640.449	7.9176	247030-33-7	15491080	HMDB0034770	22526.8	25825.4	22660.2	19972.2	21488.7	20349.1
MW0156068	(7E,9S,10S,11R,12R,13R,14R,15R,16S,17S,18E,20E)-2,10,12,14,16,26,28-heptahydroxy-3,7,9,11,13,15,17,21-octamethyl-23-azatricyclo[22.3.1.05,27]octacosa-1(28),5(27),7,18,20,23,25-heptaene-4,6,22-trione	C35H47NO10	641.32	3.646	246255-43-6	137092551	-	16314.1	23201	49040.4	18390.2	16182.2	101356
MW0106020	Benzyl glycinate	C9H11NO2	165.079	4.2782	2462-31-9	409140	HMDB0059934	326985	77239.9	219193	298908	156396	1758.56
MW0013139	Avocadyne 1-acetate	C19H34O4	326.246	6.7819	24607-06-5	3952079	HMDB0031048	18568.6	13073.5	17594.2	12175.2	12338.9	10406.8
MEDP2295	TRi-1	C12H9ClN2O5S	327.992	8.7906	246020-68-8	2801235	-	3032.83	4737.54	1675.27	3591.31	4363.06	2614.83
MW0147048	Candimine	C18H19NO6	345.121	2.9544	24585-19-1	441588	-	6840.24	4970.58	5976.82	2397.59	6264.02	43705.7
MW0106387	Dexrazoxane	C11H16N4O4	268.117	2.8898	24584-09-6	71384	HMDB0014524	13339.6	9375.23	13414.3	24583.6	4710.96	30869.6
MW0053477	Geniposide	C17H24O10	388.137	4.0664	24512-63-8 | 169799-41-1 | 27745-20-6	107848	-	2752.5	5520.34	800.33	374.12	4322.77	466.87
MW0143413	4-Hexylphenol	C12H18O	178.136	2.989	2446-69-7	17132	-	1336.69	885.5	573.95	1474.73	359.82	13273
MW0114088	cis-coumarinic acid-beta-D-glucoside	C15H18O8	326.1	1.2607	2446-60-8	5316113	HMDB0060077	15097.8	10879.4	13391.3	14075.6	7216.17	427683
MW0130737	2'-C-Methylmyricetin 3-rhamnoside 5'-gallate	C29H26O16	630.122	5.1964	244137-68-6	74978295	HMDB0037785	9594.16	48466.7	9269.22	6169.22	11036.8	27493.7
MW0168863	Bufexamac	C12H17NO3	223.121	9.1983	2438-72-4	2466	-	136828	100548	80416.6	129626	123406	151490
MW0159349	Vidarabine monohydrate	C10H15N5O5	285.107	2.4601	24356-66-9	32326	HMDB0014340	7341.3	8374.75	5069.53	8280.64	9244.05	2697.43
MW0012071	11-Aminoundecanoic acid	C11H23NO2	201.173	6.0334	2432-99-7 | 25035-04-5 | 25587-80-8	17083	HMDB0032669	10267.5	8360.38	12178.6	11137.4	10337.1	9303.53
MW0105745	Arginylproline	C11H21N5O3	271.164	2.0195	2418-69-1	151003	HMDB0028717	633.18	914.52	1069.37	2272.23	816.72	4849.62
MW0130336	2,3',4,5'-Tetramethoxystilbene	C18H20O4	300.136	7.2243	24144-92-1 | 20578-92-1	5354004	-	1.76563e+06	1.73447e+06	1.85502e+06	1.43447e+06	1.4827e+06	1.51309e+06
MW0110092	Trp-Ala	C14H17N3O3	275.127	2.6133	24046-71-7	6993401	HMDB0029076	33340.2	57656.1	36402.3	109330	65397.4	113449
MW0013116	(Z)-5-[(1R,2R,3S,5S)-3,5-dihydroxy-2-[(E,3S)-3-hydroxyoct-1-enyl]cyclopentyl]pent-3-enoic acid	C18H30O5	326.209	6.1529	240405-20-3	5283032	-	15311.3	34960.2	7807.14	4200.49	27217	1609.91
MW0053496	Geranylgeraniol	C20H34O	290.261	5.6084	24034-73-9 | 7614-21-3	5281365	-	24418.1	21125.5	16422.8	15694.4	19757.8	7542.53
MW0105761	Articaine hydrochloride	C13H21ClN2O3S	320.096	1.4061	23964-57-0 | 161448-79-9	32169	-	2986.19	8994.23	23793.1	6683.92	28000.7	5492.4
MW0109586	S-Carboxymethylcysteine	C5H9NO4S	179.025	8.8484	2387-59-9	1080	HMDB0029415	5013.93	6214.4	2992.94	6522.67	8179.63	4000.52
FDATP02029	Ambroxol hydrochloride	C13H19Br2ClN2O	413.953	8.8059	23828-92-4 | 15942-05-9	108013	-	37551.4	37217.5	31644.4	34277.4	32333.9	32724.8
MW0125626	N-Acetyl-L-tryptophanamide	C13H15N3O2	245.116	2.2239	2382-79-8	94230	-	10474.7	3136.73	12412.9	3187.72	1391.83	17607.6
MEDL02503	Carnitine C16:0	C23H45NO4	399.335	6.5142	2364-67-2	-	HMDB0000222	64310.1	135262	158696	96306.4	164225	50678.5
MW0014750	5-Dehydroepisterol	C28H44O	396.339	6.5142	23582-83-4	10894570	HMDB0006848	308714	352874	227628	218844	260136	218236
MW0111882	2-(2,2,2-Trifluoroethoxy)ethanol	C4H7F3O2	144.04	0.5521	2358-54-5	255854	-	2115.51	1444.68	1542.89	2261.47	853.67	5180.52
MW0123504	Decitabine	C8H12N4O4	228.086	1.3111	2353-33-5	451668	HMDB0015391	635.72	17437.5	74894.8	10622.8	2118.8	2.12022e+06
MW0012749	9-oxo-11R,15S-dihydroxy-1a,1b-dihomo-13E-prostaenoic acid	C22H38O5	382.272	7.1362	23452-98-4	5283099	-	5489.96	6269.42	764902	771429	726994	1.05431e+06
MW0143209	4,5,6,7-Tetrachloro-2-trifluoromethylbenzimidazole	C8HCl4F3N2	323.882	8.8062	2338-29-6	75357	-	25698.9	25316.2	24069	22542.5	21637.6	22414.1
MW0152625	Leurosine	C46H56N4O9	808.405	5.194	23360-92-1 | 1404-95-1	442111	-	105432	79568.1	60491.4	80457.3	37422.7	35532.2
MW0010983	(25S)-26-Hydroxy-24-methylenecycloartan-3-one	C31H50O2	454.381	6.9021	232266-06-7	78385389	HMDB0034555	4571.28	7411.67	8029.95	8505.44	4841.24	8262.3
MW0156613	Senkirkine	C19H27NO6	365.184	6.2039	2318-18-5	5281752	-	9380.43	15290.5	20632.6	17826.5	9677.36	17645.5
MW0110470	Virginiamycin factor S	C43H49N7O10	823.354	5.2668	23152-29-6	5388936	-	72559.2	148949	158011	128531	118967	103083
MW0052945	Fumagillin	C26H34O7	458.231	6.5142	23110-15-8 | 127913-45-5	6917655	-	5652.11	21314.5	22472.3	9667.57	23616.6	19097.5
MEDL01970	Corilagin	C27H22O18	634.081	4.7402	23094-69-1	73568	HMDB0031457	685	26868.1	29220	16818.9	21555.4	22787.4
MW0009863	Terbutaline	C12H19NO3	225.137	2.4257	23031-25-6	5403	HMDB0015009	45563.9	13933.5	13682.2	26540.2	8111.55	90406.2
MEDN1417	(±)13-HpODE	C18H32O4	312.23	5.2317	23017-93-8	6437847	HMDB0003871	11189.6	9803.97	18280.5	21267.6	10499.8	19932.9
MW0117248	1-Phenyl-1,2,3,4-tetrahydroisoquinoline	C15H15N	209.12	2.4652	22990-19-8	100137	-	9247.87	9334.94	5385.81	6801	6292.86	1390.97
MW0104249	1H-Imidazol-1-ylacetic acid	C5H6N2O2	126.043	1.3363	22884-10-2	71771693	HMDB0029736	61340.1	58956.8	68005.6	59107.4	60623.5	7453.45
MEDTP00821	Asp-Tyr	C13H16N2O6	296.101	1.3779	22840-03-5	152455	HMDB0028765	16310.5	16000.2	10294.3	5878.53	4273.08	7491.31
MW0008337	N-(4-chlorophenyl)hydrazinecarbothioamide	C7H8ClN3S	201.013	8.8402	22814-92-2	706988	-	1078.66	1570.71	1877.38	2822.02	4654.64	1777.35
MW0142138	2-[4-[3-[2-(2-Chloro-6-fluorophenyl)ethyl-[(2,3-dichlorophenyl)carbamoyl]amino]propyl]phenoxy]-2-methylpropanoic acid	C28H28Cl3FN2O4	582.107	8.3075	227941-61-9	1517	-	564291	487520	520507	3757.83	495336	14791.2
MW0157982	trans-2-Chloro-4-carboxymethylenebut-2-en-1,4-olide	C6H3ClO4	173.972	8.8091	22752-93-8	5280721	-	5553.36	5175.36	4735.39	3026.36	2623.97	3280.26
MW0127304	3-Mercapto-2-methyl-1-butanol	C5H12OS	120.061	1.3446	227456-33-9	6430892	HMDB0032373	10607.4	6343.71	7108.75	6743.42	1227.4	13145
MW0011166	(3b,6a,12b,20S,23E)-Dammar-23-ene-3,6,12,20,25-pentol 6,20-diglucoside	C42H72O15	816.487	3.2355	226712-34-1	131751603	HMDB0034668	169675	227709	126515	1052.18	76092.1	2360.22
MW0053910	Carnitine C6:0	C13H25NO4	259.178	3.394	22671-29-0	6426853	HMDB0000705	1.04814e+06	692345	953137	585291	417143	1.28876e+06
MW0007215	Fosamprenavir	C25H36N3O9PS	585.191	5.0536	226700-79-4	131536	HMDB0015416	7848.64	6469.34	10775.2	9337.46	12756	6418.55
FDATP01194	Rafoxanide	C19H11Cl2I2NO3	624.821	5.223	22662-39-1	31475	-	11584	34752.6	27478.9	19612.3	9797.79	59289.4
MEDP1448	MG(18:0/0:0/0:0)	C21H42O4	358.308	6.9592	22610-61-3	15560610	HMDB0011131	26245.9	33535.7	28344.5	23189	24608.6	25299.3
MEDL01854	Demethoxycurcumin	C20H18O5	338.115	6.4974	22608-11-3	5469424	HMDB0033801	14086.2	11212.3	34549.8	14112.2	13953.1	15677.1
MW0013165	2,6-Cyclolycopene-1,5-diol	C40H58O2	570.444	7.9348	223744-29-4	9894294	HMDB0034902	24763.8	31292.8	28112.1	26908.1	26148.3	26717
MW0159340	(S)-versiconol	C18H16O8	360.084	7.6286	22268-13-9	161385	-	2634.39	1029.3	507.61	1000.49	1203.46	1450.73
MW0011495	(all-E)-6'-Apo-y-caroten-6'-al	C32H42O	442.324	7.9687	22255-36-3	20055192	HMDB0040118	11546.1	12901	12776.1	13204.3	9915.1	10708.5
MW0063561	N-(13Z-docosenoyl)-sphing-4-enine-1-phosphocholine	C45H89N2O6P	784.646	6.7795	222403-68-1	52931203	HMDB0012104	29202.5	4044.22	16548.9	27022.1	25634	37175.2
MW0154006	Mycolactone	C44H70O9	742.502	7.9006	222050-77-3	5282079	-	4653.17	4310.92	3869.62	3736.52	2145.58	3260.09
MW0142775	3'-Adenylylstreptomycin	C31H51N12O18P	910.318	5.2664	22169-43-3	440022	-	640	101504	49767.7	118132	88737.2	110193
MW0052351	Digitoxigenin 3-[glucosyl-(1->6)-glucosyl-(1->4)-2,6-dideoxyribohexoside]	C41H64O17	828.414	6.5142	220710-06-5	75072220	HMDB0034321	215351	196329	135424	112167	206022	82894.6
MW0053977	Hydrocortisone hemisuccinate	C25H34O8	462.225	8.0701	2203-97-6 | 125-04-2 | 83784-20-7	16623	-	149612	399419	112991	61910.4	137376	226675
MW0002598	N-(3-Hydroxy-4-methoxybenzoyl)glycine	C10H11NO5	225.064	1.5868	22005-43-2	46183397	HMDB0140926	152571	45928.7	173997	125195	8945.58	408812
MW0137472	Baicalin	C21H18O11	446.085	4.0138	21967-41-9 | 31564-28-0	64982	HMDB0041832	14218.4	28997.1	44957.6	14367.5	13262.5	106053
MW0148407	Etafenone hydrochloride	C21H28ClNO2	361.181	2.3914	2192-21-4	102220	-	2159.29	3673.6	9474.22	825.17	6338.5	1668.77
FDATN01085	Olanexidine hydrochloride hydrate	C34H58Cl6N10O	834.29	5.1056	218282-71-4	636390	-	5501.73	8558.98	10141.9	6632.33	7305.55	1865.84
MW0152146	Latia luciferin	C15H24O2	236.178	6.0158	21730-91-6	5280505	-	3050.08	4427.01	5695.41	4543.21	3734.57	7187.37
MW0015757	Amitenone	C53H72O8	836.523	6.5645	21682-47-3	12306042	HMDB0029550	7332.77	6441.28	12576.1	5794.36	8450.88	4552.9
MW0001076	1-(2-Chloro-6-fluorobenzyl)piperazine	C11H14ClFN2	228.083	0.5521	215655-20-2	735737	-	1496.57	1782.4	1646.69	2428.73	734.05	4960.36
MW0016132	Betamethasone valerate	C27H37FO6	476.257	6.6972	2152-44-5	16533	-	25131.5	21347.5	21069.5	15828.6	17274.7	17570.3
MW0007516	Lofexidine hydrochloride	C11H13Cl3N2O	294.009	5.3668	21498-08-8	30667	-	17072.2	10413	11573.9	9658.97	7599.99	3933.49
MW0146493	Azaspiracid-1	C47H71NO12	841.498	5.2491	214899-21-5	21593892	HMDB0033805	764.33	528068	637425	600816	643713	534279
MW0146878	Bromofenofos	C12H7Br4O5P	581.673	5.2491	21466-07-9	30652	-	20530.3	24934.2	12923.5	12322.6	2524.09	22321
MW0158306	Trp-Met	C16H21N3O3S	335.13	2.213	21438-63-1	7020173	-	25367.5	23010.2	39215.9	16657.5	15430.6	45161.2
MW0103357	2'-O-Methyladenosine	C11H15N5O4	281.112	1.2691	2140-79-6	102213	HMDB0004326	4255.34	9302.88	13599	13736.2	12489.5	17042.9
MEDP0461	2-Methylguanosine	C11H15N5O5	297.107	2.072	2140-77-4	135501934	HMDB0005862	17908.2	6866.31	8184.5	15167.5	7577.75	14177
MW0103314	1-Methylinosine	C11H14N4O5	282.096	2.072	2140-73-0	65095	HMDB0002721	8177.56	1330.64	3048.32	4561.23	1346.25	9396.96
MW0103316	N2,N2-Dimethylguanosine	C12H17N5O5	311.123	2.3401	2140-67-2	135501639	-	12641.8	6735.75	14332.3	19155.7	13905.8	71722.2
MW0146916	butyryl-CoA	C25H42N7O17P3S	837.157	3.3153	2140-48-9	122283	HMDB0001088	509.57	527.6	603.44	171775	33945.6	201955
MEDN0863	25-Hydroxycholesterol	C27H46O2	402.35	6.6268	2140-46-7	65094	HMDB0006247	93339.8	64750.2	52298.3	82319	135207	74551.4
MW0125802	Nifenazone	C17H16N4O2	308.127	6.5142	2139-47-1	4487	-	15260.5	14242.2	10015.9	11985.4	14746.4	8069.65
MW0052919	Flumethasone	C22H28F2O5	410.19	3.8529	2135-17-3	16490	-	3279.82	6154.6	7352.72	6301.23	3800.02	35338.4
MW0123116	Biotin-XX-Hydrazide	C22H40N6O4S	484.283	2.2202	211237-33-1	16760313	-	52074.9	33832	109838	22510.6	15241.5	160070
MW0049017	3-[3-[5-[3,4-dihydroxy-6-(hydroxymethyl)-5-[3,4,5-trihydroxy-6-(hydroxymethyl)oxan-2-yl]oxyoxan-2-yl]oxy-4-hydroxy-6-methyloxan-2-yl]oxy-5,14-dihydroxy-10-(hydroxymethyl)-13-methyl-2,3,4,6,7,8,9,11,12,15,16,17-dodecahydro-1H-cyclopenta[a]phenanthren-17-yl]-2H-furan-5-one	C41H64O19	860.404	5.2491	210637-19-7	3801879	HMDB0032828	818.3	233587	69216.1	172320	216011	186565
MW0063281	Quillaic acid 3-[rhamnosyl-(1->3)-[galactosyl-(1->2)]-glucuronide]	C48H74O20	970.477	3.8296	210426-59-8	76401230	HMDB0033405	5925.92	11172.7	11771.7	8226.48	1948.96	28640.2
MW0153842	Methyllycaconitine Perchlorate, Delphinium sp.	C37H50N2O10	682.346	7.7317	21019-30-7 | 1356-60-1	494471	-	57836.3	82183.3	72091.5	33155	68332.6	31012.8
MW0124808	(1-Butyl-1H-indol-3-yl)(4-methoxynaphthalen-1-yl)methanone	C24H23NO2	357.173	1.3446	210179-44-5	10546267	-	4161.72	12309.5	4967.06	2744.93	518.34	27300.5
MW0063718	Tafluprost acid	C22H28F2O5	410.19	7.0038	209860-88-8	9978917	-	3110.19	6794.92	5066.12	1477.62	5967.01	1693.77
MW0017131	11,14-Eicosadienoic acid	C20H36O2	308.272	4.7227	2091-39-6	5282805	-	86952	96792.9	104274	70764	109126	63773.7
MW0016421	Cauloside C	C41H66O13	766.45	5.2448	20853-58-1	13878151	-	505.76	1.61904e+06	1.78218e+06	1.50865e+06	1.65647e+06	1.52843e+06
MW0137853	Cytotrienin A	C37H48N2O8	648.341	5.5993	208527-57-5	11966097	-	7208.68	17677.3	5458.5	2917.09	444.6	1644.16
MW0120756	5-(2-Chloro-benzyl)-thiazol-2-ylamine	C10H9ClN2S	224.018	8.7892	207463-32-9	727745	-	97101.6	123834	107320	100031	112210	89900.3
MW0005367	5-(2-Chloro-4-nitrophenyl)-2-furoic acid	C11H6ClNO5	266.993	8.6122	207399-26-6	763808	-	25518.3	10291.4	10929.7	8469.5	7771.99	8187.62
MW0063408	Saikosaponin A	C42H68O13	780.466	5.2323	20736-09-8	167928	-	454960	724403	727813	659095	716260	714316
MW0002064	2,2',3,4,4',5',6-Heptabromodiphenyl ether	C12H3Br7O	721.441	4.793	207122-16-5	15509899	HMDB0037546	425.78	30301.5	38458.7	18505.8	27393.3	24529.7
MEDN0659	Pyrophosphate	H4O7P2	177.943	0.7733	206975	644102	HMDB0000250	59061.5	185891	180915	103719	219683	69638.2
MW0141009	1-(1Z-Octadecenyl)-2-(4Z,7Z,10Z,13Z,16Z,19Z-docosahexaenoyl)-sn-glycero-3-phosphoethanolamine	C45H78NO7P	775.552	7.6117	206059-98-5	42607458	HMDB0011394	11489.8	14437.9	16829.9	11383.1	13831.9	17199.7
MW0061712	14,15-Leukotriene C4(ExC4)	C47H83O13P	886.557	7.3566	206059-96-3	42607491	HMDB0009815	2607.95	2006.19	2296.41	481.42	898.96	615.39
MEDP1180	LPC(14:0/0:0)	C22H46NO7P	467.301	6.4718	20559-16-4	460604	HMDB0010379	24661.1	106462	74883.1	31720.9	96989.9	46533.2
MEDL00377	Glu-Phe	C14H18N2O5	294.122	3.4367	20556-22-3	18653118	HMDB0029156	4430.96	5383.48	7646.45	9640.82	3758.32	33225.7
MW0153226	Lysyl-Isoleucine	C12H25N3O3	259.19	1.9685	20556-13-2	7010499	HMDB0028954	21110.2	6903.73	10113	20122.4	9127.53	35543
MW0153284	Lys-Val	C11H23N3O3	245.174	2.3288	20556-11-0	6992341	HMDB0028964	920.38	2126.56	2089.15	4244.13	440.2	25686.1
MW0056760	Panatellin	C35H64O5	564.475	6.8809	205439-32-3	73107670	HMDB0032094	5486.89	5404.44	4718.21	2253.66	929.88	2560.09
MW0110173	Tubulysin A	C43H65N5O10S	843.445	0.7903	205304-86-5	12134544	-	21525.7	31375.9	20482.1	22639.1	26473	9513.13
MW0102988	Tsugaric acid A 21-glucosyl ester	C38H60O9	660.424	7.0952	205119-13-7	85124571	HMDB0033425	2783.2	4220.5	5022.76	3010.32	3439.22	4077.6
MW0193980	Sorbitol-6-phosphate	C6H15O9P	262.045	0.5475	20479-58-7	152306	HMDB0005831	4888.49	4983.74	5178.5	1222.56	2333.21	3381.99
MW0151196	Homaline	C30H42N4O2	490.331	2.7159	20410-93-9	442860	-	74980.9	18735.2	65281.8	36669.9	29469.3	145970
MW0120733	Anabasamine	C16H19N3	253.158	1.6288	20410-87-1 | 400738-05-8	161313	-	918.5	5874.64	9797.9	2443.69	2840.97	4593.68
MW0112118	2-Deoxystreptamine	C6H14N2O3	162.1	6.5477	2037-48-1	203443	-	6143.6	7350.23	5747.12	4752.26	4959.64	5732.36
MW0010556	Arctiin	C27H34O11	534.21	6.6995	20362-31-6	100528	-	6853.58	3945.39	4758.64	3540.84	4127.06	4524.1
MW0137530	brefeldin A	C16H24O4	280.168	7.2243	20350-15-6 | 60132-23-2 | 11006-23-8	5287620	-	22816.4	22690	22636.5	22734.5	21487.4	21170.7
MW0124785	Mepiprazole	C16H21ClN4	304.146	2.7497	20326-12-9	71897	-	49398.7	52520.2	24578	23073.5	16797.6	21689.8
ZINC5157439	4-Methylene-L-proline	C6H9NO2	127.063	4.3488	20309-87-9	152301	HMDB0029434	11399.7	12308.4	10506.6	7980.17	12011.3	5564.87
MW0108921	N-tetradecanoyl-L-Homoserine Lactone	C18H33NO3	311.246	4.7227	202284-87-5	58122267	-	47348.9	44529	47360.2	29280	40753.8	24552.1
MW0053733	Glycerophospho-N-Oleoyl Ethanolamine	C23H46NO7P	479.301	6.7333	201738-24-1	16123469	-	173028	501025	697135	277050	594746	343737
MEDP0585	FFA(18:4)	C18H28O2	276.209	6.7672	2012-14-8	5312508	HMDB0247623	14254.9	5900.14	6030.73	3563.98	20654.3	34922.1
MW0055500	Levocarnitine propionate	C10H19NO4	217.131	1.0086	20064-19-1	188824	HMDB0000824	814435	382288	1.00772e+06	414944	260559	1.63491e+06
MW0052920	Flumethasone pivalate	C27H36F2O6	494.248	6.0851	2002-29-1	443980	HMDB0014801	229783	207186	212977	200644	205967	189548
MW0111083	Memantine	C12H21N	179.167	6.3766	19982-08-2	4054	HMDB0015177	7157.49	10459.5	5543.71	5772.79	6115.53	2582.82
FDATN00974	Parecoxib sodium	C19H17N2NaO4S	392.081	7.1702	198470-85-8	15895902	-	24508.2	42698.3	25728.8	29481.5	34250.8	37609.4
MW0014255	ketohexanoyl-CoA	C27H44N7O18P3S	879.168	3.5411	19774-86-8	440610	HMDB0003943	3109.76	38341.1	108274	56957.1	50185.3	11577.2
MW0013319	25-Azacholesterol	C26H45NO	387.35	6.299	1973-61-1	164906	HMDB0001028	5881.36	12587.3	5578.79	526.59	1866.13	513.32
MW0004688	N-(4-bromo-2-chlorophenyl)-2-chloroacetamide	C8H6BrCl2NO	282.899	8.8417	195372-57-7	3303442	-	11602	9225.43	10317.9	8941.55	10091.7	7529.9
MW0194333	3-Hydroxypalmitoylcarnitine	C23H45NO5	415.33	6.3077	195207-76-2	126456228	HMDB0013336	973.62	31279.8	56001	8805.65	21947.1	24542
MW0142147	20,26-Dihydroxyecdysone	C27H44O8	496.304	6.801	19458-46-9	21123946	-	182470	288579	268427	144480	213223	189018
MW0012998	LPC(18:0/0:0)	C26H54NO7P	523.364	8.5424	19420-57-6	497299	HMDB0010384	1868.54	14157	4945.73	2454.67	3929.99	1120.28
MW0054535	1-(9Z-octadecenoyl)-sn-glycero-3-phosphocholine	C26H52NO7P	521.348	7.0717	19420-56-5	16081932	HMDB0002815	2317.99	11236	9877.83	2715.56	9018.28	6127.87
MW0126740	Tetrahydrothiophene-2-carboxylic acid	C5H8O2S	132.024	1.2438	19418-11-2	443066	-	50643.4	16746.4	25952.6	43311.8	17685.6	72675
MW0154157	3-Hydroxy-N-[(3S)-tetrahydro-2-oxo-3-furanyl]-octanamide	C12H21NO4	243.147	5.2317	192883-14-0	66769741	-	31848.4	559793	635431	456144	463489	484222
MW0107927	Lopinavir	C37H48N4O5	628.362	5.2751	192725-17-0	92727	HMDB0015539	32695.4	34097.1	25546.3	20393.3	17746.8	88267.1
MW0157505	2-Thiopheneacetic acid	C6H6O2S	142.009	0.7903	1918-77-0 | 69492-74-6	15970	HMDB0029718	2975.17	1426.35	2722.54	4631.6	2134.62	13770.5
MW0012788	1-Deoxynojirimycin	C6H13NO4	163.084	4.3498	19130-96-2	29435	HMDB0035359	108735	98774.6	97279.9	70855.7	91377.9	62909.4
MW0168794	Atrazine	C8H14ClN5	215.094	6.5142	1912-24-9	2256	HMDB0041830	1.4183e+06	1.13971e+06	894378	817241	1.12251e+06	782902
MW0154752	Ophiopogonin C	C39H62O12	722.424	3.8384	19057-67-1	4483248	HMDB0029312	48788.6	60059.8	80358.6	50849.8	65577.6	140133
MW0052422	Dioscin	C45H72O16	868.482	4.6487	19057-60-4	119245	-	1175.04	7923.06	12205.2	11375.8	16572.4	8325.83
MW0005348	5-(10,13-Nonadecadienyl)-1,3-benzenediol	C25H40O2	372.303	6.8177	189562-02-5	131752737	HMDB0039867	139302	131601	62210.5	115965	129335	91019.8
FDATP01291	Tegaserod maleate	C20H27N5O5	417.201	2.2322	189188-57-6	135413539	-	1910.81	18158.4	13528.8	11848.5	24346.4	13961
MW0002626	2-Amino-3-(4-iodophenyl)propan-1-OL	C9H12INO	276.996	8.7821	188586-66-5	21713018	-	3631.77	4196.26	4324.35	1050.11	3076.99	3883.3
MW0119206	3,4-Dicyanothiophene	C6H2N2S	133.994	0.8243	18853-32-2	140435	-	6477.19	15681.7	17065.8	15716.3	14850.3	5021.17
MW0054176	Jaslanceoside B	C26H30O14	566.164	2.8342	188300-82-5	45359788	-	24590.4	3105.76	6807.4	8650.89	1038.79	13040
MW0105040	3-Hydroxydodecanoic acid	C12H24O3	216.173	6.0851	1883-13-2 | 53941-38-1	94216	HMDB0000387	13776.1	12287.2	12037	15500.6	11869	8793.34
MW0000198	Corynoline	C21H21NO5	367.142	1.9002	18797-79-0 | 68035-45-0	177014	-	53345.7	40664.3	74886.1	63971.1	41726.3	231069
MW0122903	Arachidonoyl Serotonin	C30H42N2O2	462.325	4.0315	187947-37-1	10027372	-	11324.8	12010.8	15013.3	12349.7	15421.7	9940.21
MW0145070	Anatalline	C15H17N3	239.142	3.6985	18793-19-6	443848	-	13869.5	13685.9	2681.05	30455.4	1184.52	4250.14
MW0146662	4-O-beta-D-mannopyranosyl-N-acetyl-D-glucosamine	C14H25NO11	383.143	0.9216	186765-90-2	71297235	-	3893.64	3345.18	1765.56	2677.15	1422.32	4312.44
MEDP1493	N6-Methyladenosine	C11H15N5O4	281.112	2.477	1867-73-8	102175	HMDB0004044	13661.2	12741.6	28804.3	23821	8850.44	84174
MW0106126	Ceanothine C	C26H38N4O4	470.289	5.6508	18658-42-9	131750853	HMDB0029340	2514.71	2576.56	3192.56	4010.65	831.96	11859.1
MW0106577	Echinulin	C29H39N3O2	461.304	6.7287	1859-87-6	115252	-	118736	387395	307037	132299	256126	258887
MW0118140	2-(3-(trifluoromethyl)-1H-pyrazol-4-yl)ethanol	C6H7F3N2O	180.051	8.7892	185853-85-4	10678923	-	2964.59	4611.87	1720.58	2317.68	3139.57	4288.48
MEDL00830	Urobilin	C33H42N4O6	590.31	6.7164	1856-98-0	5280819	-	31769.5	182787	129845	32898.8	136307	43196
MW0054404	Loganin	C17H26O10	390.153	2.579	18524-94-2	87691	-	34192.5	11778.4	25353.3	28348.3	12381.7	103335
MW0114283	Diprogulic Acid	C12H18O7	274.105	2.5281	18467-77-1 | 68539-16-2	65420	-	4944.96	7315.03	680.4	2664.04	1328.78	7882.35
MW0147862	Cucurbitacin E	C32H44O8	556.304	7.2243	18444-66-1	5281319	-	7271.79	8346.22	8696.04	6649.03	5876.3	7114.74
MW0119997	4-(Trifluoromethyl)-1,5,6,7-Tetrahydro-2h-Cyclopenta[b]pyridin-2-One	C9H8F3NO	203.056	1.3946	184375-75-5	46942366	-	2470.31	2654.99	2363.27	4741.65	3947.21	5720.52
MW0008211	N-(3-hydroxyphenyl)-Arachidonoyl amide	C26H37NO2	395.282	8.5592	183718-75-4	9930597	-	14951.3	5902.49	11529.9	30548	11476.1	9404.36
MW0152593	Leucomycin A8	C39H63NO15	785.42	0.8243	18361-50-7	5282327	-	91864.6	120690	90187.7	99949.9	255040	15895.7
MW0134587	Castavinol C3	C26H30O14	566.164	3.0494	183607-17-2	57515151	HMDB0029813	224899	13017.2	192366	270707	37204.7	228319
MW0063625	Spinacoside C	C46H70O19	926.451	2.5366	182322-57-2	85118552	HMDB0034870	11073.2	12913.4	16097.2	4520.61	4984.92	8661.46
MW0153479	Messagenin	C29H48O3	444.36	6.8177	18211-63-7	46173776	HMDB0036838	8852.41	8701.57	8501.34	7423.13	8825.52	8642.87
MW0123741	Indole-3-lactic acid	C11H11NO3	205.074	3.9609	1821-52-9 | 832-97-3	92904	HMDB0000671	7501.41	2901.05	4747.18	15654.7	2717.24	16585.8
MW0000104	7-Ethyl-10-(4-N-aminopentanoic acid)-1-piperidino)carbonyloxycamptothecin	C33H38N4O8	618.269	4.0529	181467-56-1	10077584	HMDB0060661	189157	359562	38006.6	24765.8	543586	14128.3
MW0114945	N-Acetylgalactosamine	C8H15NO6	221.09	0.892	1811-31-0	84265	HMDB0000212	3.06873e+06	474303	1.70833e+06	2.54767e+06	243797	7.47182e+06
MW0138043	Emblicanin B	C34H20O22	780.045	2.9027	180465-45-6	119058017	HMDB0030436	331835	235231	312001	14289.5	12131	228162
MW0139926	Viniferal	C35H26O8	574.163	5.223	180413-42-7	57518718	HMDB0029790	24433.2	42421.1	26687.1	36830.7	23745.8	43531.6
MW0121696	5-Phenyl-1H-tetrazole	C7H6N4	146.059	4.0664	18039-42-4	87425	-	11696.3	18714.7	2940.2	2012.61	24806.4	1035.72
MW0109264	Phytosulfokine a	C33H46N6O16S2	846.241	3.5587	179667-62-0	72795529	HMDB0029809	2105.85	120208	34352	6711.48	7977.88	26623.6
MW0000121	Alkaloid RC	C26H29NO11	531.174	1.8146	17948-36-6	131750861	HMDB0029361	589.39	643.16	3657.91	2382.93	3340.62	38071.5
MW0169501	Myricitrin	C21H20O12	464.096	2.6285	17912-87-7	5281673	HMDB0034360	53175.5	89486.9	142316	42382.6	160037	5708.56
MW0144342	acetyl-Tyr-Val-Ala-Asp-chloromethylketone	C24H33ClN4O8	540.199	7.3764	178603-78-6	9915279	-	599.22	481.97	1189.41	451	258.03	512.47
MW0016172	Betavulgaroside VII	C41H62O16	810.404	5.2142	178535-51-8	85212072	HMDB0033427	483.51	96896.8	106730	126928	142982	122361
MW0052613	(-)-Erinacine E	C25H36O6	432.251	5.2491	178232-25-2	11743545	-	750.13	595925	650003	502985	574855	543977
MW0014941	6,7-Didehydrofevicordin F 3-[glucosyl-(1->6)-glucoside]	C41H60O17	824.383	3.2327	178062-90-3	131751963	HMDB0036337	1.58095e+06	1.82573e+06	936765	3760.57	705052	2780.83
MW0117944	N2,N4-dibenzylquinazoline-2,4-diamine	C22H20N4	340.169	2.9372	177355-84-9	676352	-	3829.32	5133.39	1473.73	1926.74	510.39	2986.85
MW0012968	1-hexadecanoyl-2-(9Z,12Z-octadecadienoyl)-sn-glycero-3-phosphocholine	C42H80NO8P	757.562	7.4273	17708-90-6	5287971	HMDB0007973	8.84491e+06	7.55057e+06	2.0036e+06	8.86932e+07	2.60792e+07	2.80567e+07
MW0049233	Deslanoside	C47H74O19	942.482	3.6198	17598-65-1	28620	HMDB0015211	11985	164757	180781	69468.1	57687.9	370651
MW0137487	N-hydroxy-3-[(E)-3-(hydroxyamino)-3-oxoprop-1-enyl]benzamide	C10H10N2O4	222.064	7.1702	174664-65-4	5353484	-	43660.4	66748	48495.8	53839.5	41811.8	28539.6
MW0122176	(6aR,10aR)-1-methoxy-6,6,9-trimethyl-3-(2-methyloctan-2-yl)-6a,7,10,10a-tetrahydrobenzo[c]chromene	C26H40O2	384.303	5.5282	174627-50-0	5311215	-	252028	153752	206714	165406	133746	154613
MW0054925	Methyl(7Z,9Z,9'Z)-6'-apo-y-caroten-6'-oate	C33H44O2	472.334	6.0851	174206-07-6	15285539	HMDB0031381	15989.9	17370.2	19477.8	17000.8	12286.6	12265.5
MW0055440	Octadecyl fumarate	C22H40O4	368.293	8.5614	1741-93-1	6436905	HMDB0038073	1165.11	2540.48	5479.69	5920.01	4605.59	3060.3
MW0102824	Tomatine	C50H83NO21	1033.55	4.2604	17406-45-0	28523	HMDB0034103	45782.7	46548.2	372998	340865	388030	666285
MW0123289	Cerulenin	C12H17NO3	223.121	6.5393	17397-89-6	5282054	HMDB0015168	418839	394274	494830	462948	331653	486008
MW0115331	Swertiamarin	C16H22O10	374.121	4.0664	17388-39-5	442435	-	23939.8	32518.6	3128.85	4419.07	50999.4	2650.28
MW0054522	1-O-Hexadecyl-lyso-sn-glycero-3-phosphocholine	C24H52NO6P	481.353	6.394	17364-21-5	3983	-	13037.3	5632.74	17747.5	6415.22	5725.82	10225.7
MW0054524	LPC(16:0/0:0)	C24H50NO7P	495.332	6.9358	17364-16-8	460602	HMDB0010382	101394	330301	187715	175733	226325	97669
MW0109139	Phenylalanyltyrosine	C18H20N2O4	328.142	2.1185	17355-18-9	515709	HMDB0029007	7419.23	11586.6	7681.34	7604.9	1243.45	26958.6
MW0111516	2-[(5Z)-tetradec-5-en-1-yl]cyclobutan-1-one	C18H32O	264.245	8.0363	173074-85-6	10825540	HMDB0037543	4900.31	2148.78	2326.39	4524.21	7438.68	8273.1
MW0110787	1-(4-Chloro-1,2,5-thiadiazol-3-yl)piperidine	C7H10ClN3S	203.028	0.5692	173053-54-8	808966	-	2343.6	2769.82	2346.86	4051.09	1193.77	9110.68
MEDP1665	Carnitine C3:0	C10H19NO4	217.131	1.4702	17298-37-2	107738	HMDB0062514	5.58465e+06	3.72258e+06	7.98791e+06	2.79843e+06	3.39757e+06	8.41138e+06
MW0137515	Biorobin	C27H30O15	594.159	4.8629	17297-56-2	12313332	HMDB0037574	753.15	46575.1	54257.3	46903.3	52977.4	42443.2
MW0052362	Dihydro-beta-ionone	C13H22O	194.167	7.1377	17283-81-7	519382	HMDB0032913	846.15	1567.2	264.59	2180.63	1927.36	548.49
MW0007574	Mefenorex	C12H18ClN	211.113	4.509	17243-57-1 | 111051-41-3 | 111051-42-4	21777	-	28504	21339.9	33824.9	27506	29504.4	23620.7
MW0194051	oleoyl-CoA	C39H68N7O17P3S	1031.36	4.0665	1716-06-9	5497111	HMDB0001322	10851.7	13113.6	12009.5	26945.9	5826.73	28323.4
MW0126212	Posaconazole	C37H42F2N8O4	700.33	5.2097	171228-49-2 | 177571-33-4	468595	HMDB0015392	33294.4	8462.33	73937.7	159196	119198	111297
MW0055107	Monensin	C36H62O11	670.429	7.4273	17090-79-8	441145	-	685.82	337.38	4218.07	458.73	1471.34	3663.58
MW0129658	1,3,5-Trimethyl-2,4,6-tris(3,5-di-tert-butyl-4-hydroxybenzyl)benzene	C54H78O3	774.595	0.8073	1709-70-2	74370	-	2583.37	5523.98	1040.12	2731.67	7702.32	2266.08
MW0049087	Cyasterone	C29H44O8	520.304	5.2448	17086-76-9	119444	-	443150	606999	666452	539875	585469	601718
MW0126582	5-{9,32-Dihydroxy-6,10,13,19,20,32-hexamethyl-27-methylidene-33,34,35-trioxa-22-azahexacyclo[27.3.1.1^{1,4}.1^{4,7}.0^{12,17}.0^{17,23}]pentatriaconta-10,13,22-trien-14-yl}-3-methyloxolan-2-one	C43H65NO7	707.476	7.0887	170713-73-2	10699960	HMDB0030493	71401.7	81424.2	27847.8	22933.8	14609.3	40709.7
MW0126580	5-{9,32-Dihydroxy-6,10,13,20,32-pentamethyl-27-methylidene-33,34,35-trioxa-22-azahexacyclo[27.3.1.1^{1,4}.1^{4,7}.0^{12,17}.0^{17,23}]pentatriaconta-10,13,22-trien-14-yl}-3-methyloxolan-2-one	C42H63NO7	693.461	7.6388	170713-72-1	10532690	HMDB0030492	3488.79	6762.87	5977.37	3216.73	3552.65	3267.57
MW0013931	3alpha-Acetomethoxy-11alpha-oxo-12-ursen-24-oic acid	C33H50O5	526.366	6.598	17019-95-3	131752030	HMDB0036673	3136.27	5078.65	7868.57	3094.75	3179.53	14640.1
MW0006321	Benzyl Violet 4B	C39H40N3NaO6S2	733.226	5.2839	1694-09-3	5284479	HMDB0033385	36906	66000.8	18155.1	41852.5	83076.1	9994.25
MW0120063	C51H88N4O4S2	C51H88N4O4S2	884.625	7.9348	169211-45-4	91886088	-	2086.31	1278.92	2508.52	652.7	4724.7	10516.9
MW0009086	2-hydroxy-3,5-dinitro-N'-[(1Z)-(5-nitrofuran-2-yl)methylidene]benzohydrazide	C12H7N5O9	365.024	1.3946	16915-70-1	6184351	HMDB0031764	9358.6	20696.4	50374.8	13724.8	52990.9	2816.39
MW0109629	Ser-phe	C12H16N2O4	252.111	1.6964	16875-28-8	7009598	HMDB0029046	44109.2	26236.9	49753	29270.8	40930	40789.8
MW0155976	Pro-Pro-Gly	C12H19N3O4	269.138	5.2317	16875-10-8	152199	-	270029	243419	266149	216865	209171	201378
MW0114723	Leucomycin A1	C40H67NO14	785.456	3.7684	16846-34-7	5282322	-	18995.6	19962.6	30002.5	18046.2	22020.2	47033.1
MW0000390	Oxymatrine	C15H24N2O2	264.184	6.1189	16837-52-8 | 54809-74-4	114850	-	64265.9	53930.6	56942.1	56053.1	51583	46802.4
MW0169676	Pinolenic acid	C18H30O2	278.225	6.9508	16833-54-8	5312495	-	22859.5	3954	9147.58	7743.25	29457.7	50887.2
MW0109039	Pantethine	C22H42N4O8S2	554.244	2.562	16816-67-4	452306	HMDB0003828	42027	1857.91	153451	64615.8	41485.2	276557
MW0013439	2'-Dehydroplectaniaxanthin	C40H54O2	566.412	3.6927	16796-12-6	87443362	HMDB0040743	21863.3	1349.81	2211.68	1573.3	1539.53	232.06
MW0006940	Drofenine	C20H31NO2	317.236	6.9528	1679-76-1	3166	-	17486.1	1892.85	8152.06	2579.75	20438.2	36861
MW0157398	Terpendole E	C28H39NO3	437.293	7.0717	167427-23-8	10094631	-	2663.31	9643.79	6042.04	5544.99	8122.44	10465.7
MW0119249	3,6-Di(pyridin-2-yl)-1,2,4,5-tetrazine	C12H8N6	236.081	2.4941	1671-87-0	315109	-	4589.04	1191.27	2878.81	3344.16	973.9	2541.5
MW0015866	(5Z,8Z,11Z,14Z)-N-(2-fluoroethyl)icosa-5,8,11,14-tetraenamide	C22H36FNO	349.278	4.0912	166100-37-4	5283436	-	33066.8	78394.1	43466.9	31516.1	65668.8	33273.5
MW0140755	dXTP	C10H15N4O14P3	507.98	0.6378	16541-23-4	439490	-	55561.3	44915.4	60328.4	54054.8	49510.6	73685.6
MW0144835	Alangicine	C28H36N2O5	480.262	3.3326	16531-04-7	442158	-	54454	54437.4	64187.2	52241.9	44943.9	88265.4
MW0113949	Azaperone	C19H22FN3O	327.175	1.5345	1649-18-9	15443	-	3627.94	1786.04	4085.56	4022.53	3058.78	15587.6
FDATN01034	Mexenone	C15H14O3	242.094	7.1719	1641-17-4	71645	-	851905	586252	611080	708374	423646	709383
MW0005767	p38 MAP Kinase Inhibitor IV	C12H4Cl6O4S	455.793	0.7733	1638-41-1	3816490	-	33630.3	50561.4	32461.2	37300.4	40217.7	15386.9
MEDP0082	S-Sulfo-L-Cysteine	C3H7NO5S2	200.977	8.8232	1637-71-4	115015	HMDB0000731	8148.58	5453.94	9280.99	5827.34	10056.7	10108.1
MW0152601	Leu-Glu	C11H20N2O5	260.137	1.4534	16364-31-1	7009630	-	10989.6	29528.2	30266.2	12864.8	52190.1	14681.7
FDATP02014	Sitafloxacin hydrate	C19H20ClF2N3O4	427.111	2.3571	163253-35-8 | 163253-37-0	6918203	-	14975.3	10862.8	19741.8	14756.8	6054.98	34865.1
MW0147061	Cannabisin E	C36H38N2O9	642.258	5.2491	163136-16-1	71448966	-	41492.5	56683.5	7489.98	38817.3	15106.9	28256
MW0107599	N-Isovaleroylglycine	C7H13NO3	159.089	1.95	16284-60-9	546304	HMDB0000678	3803.47	1290.07	2226.76	4016.42	3179.46	2893.69
MW0144447	Aklavinone	C22H20O8	412.116	1.9948	16234-96-1	159776	-	2359.51	1027.04	1642.88	505.05	609.52	3725.2
MW0144895	Allopurinol riboside	C10H12N4O5	268.081	1.2438	16220-07-8	135407110	HMDB0000481	27084.5	21664.9	25470.7	23132.1	27622.8	23764.4
MW0053997	Hydroxyvalerenic Acid	C15H22O3	250.157	5.8938	1619-16-5	6537505	HMDB0036563	19332.5	23377	14197.8	18692	17062.4	25374.7
MW0009687	[4-({6-[Allyl(methyl)amino]hexyl}oxy)-2-fluorophenyl](4-bromophenyl)methanone	C23H27BrFNO2	449.119	1.3946	161582-11-2	1949	-	2853.15	13540.1	16679.8	10781.4	1977.47	9223.02
ZINC95913433	Unii-T29C9ZB4NQ	C44H76O3	652.579	5.178	161405-92-1	11017737	-	1230.27	134631	57251.2	112985	126447	127996
MW0168982	Cromolyn	C23H16O11	468.069	3.78	16110-51-3	2882	HMDB0015138	687.02	1649.49	1297.3	3831.69	2221.83	9723.12
MW0113844	Acetaminophen glucuronide	C14H17NO8	327.095	2.6695	16110-10-4	83944	HMDB0010316	2366.99	3051.69	3956	3963.78	2042.13	15362.1
MW0008340	N-(4-Chlorophenyl)-N-(4,6-dimethylpyrimidin-2-yl)guanidine	C13H14ClN5	275.094	1.3946	16018-51-2	27629	-	52063.5	2138.84	8447.42	578.64	2401.42	588936
MW0159283	Valinopine	C10H17NO6	247.106	2.072	159650-14-3	15284427	-	4082.8	755.67	1832.12	2834.16	2284.26	6802.11
MW0138141	Everolimus	C53H83NO14	957.581	7.4444	159351-69-6	6442177	-	157.86	3075.64	3596.5	1596.94	1309.85	263.17
MW0123750	Dodemorph	C18H35NO	281.272	7.5631	1593-77-7	61899	-	15809	7289.81	5407.06	9907.24	19277.3	21916.2
MW0107606	Jubanine C	C39H47N5O5	665.358	7.5291	159226-00-3	131752168	HMDB0037300	1183.43	8641.24	12900	1871.22	7984.46	1437.06
MW0010655	Secoisolariciresinol diglucoside	C32H46O16	686.279	3.7334	158932-33-3 | 148244-82-0	9917980	-	1167.15	5244.69	395.72	267.27	208.7	39498.4
MEDL00977	(E,Z)-2-Amino-3,14-octadecadien-1-ol	C18H35NO	281.272	8.0278	158507-68-7	6439505	-	2817.41	1056.07	2546.99	2703.78	3385.91	752.78
MEDN1410	N-Palmitoylglycine	C18H35NO3	313.262	6.6632	158305-64-7	151008	HMDB0013034	15837.5	9050.61	7869.5	8059.42	28256.5	52133.4
MW0107536	Indinavir sulfate	C36H49N5O8S	711.33	5.2317	157810-81-6	5462355	-	855.67	430298	470328	405866	442553	410807
MW0001376	1,4-PB-ITU dihydrobromide	C12H20Br2N4S2	443.947	2.072	157254-60-9	11957667	-	2565	4225.4	7339.23	5786.44	3767.59	18977.9
MW0063393	S-1 Methanandamide	C23H39NO2	361.298	6.6995	157182-50-8	5283423	-	25394.9	26121.1	25038.7	23506.9	24463.1	19496.6
MW0103102	Vinaginsenoside R2	C43H72O15	828.487	5.2448	156980-42-6	75055105	HMDB0034625	515.99	619818	715635	614925	783138	623922
MW0103095	Vinaginsenoside R1	C44H74O15	842.503	5.2491	156980-41-5	74933433	HMDB0034624	838.92	426947	456255	389714	433561	364418
MW0103096	Vinaginsenoside R14	C41H70O15	802.471	5.2317	156398-73-1	85084513	HMDB0040779	249306	507168	543168	520889	535182	479204
MW0159799	Calcium carbimide	CaCN2	79.9687	8.8062	156-62-7	56955933	-	2312.55	3122.75	3310.59	2535.85	2147.49	2115.09
MW0005121	4-Hydroxyphenylpyruvic acid	C9H8O4	180.042	3.4663	156-39-8	979	HMDB0000707	2104.45	1426.05	2592.19	3236.05	692.86	9469.51
MW0158800	Undecaprenol	C55H90O	766.699	2.3829	15575-14-1	5280474	-	107484	90035.1	123571	26790.6	1395.34	55710.3
[truncated: 1,620 more rows]
